# Supplementary material for: A chronic rejection model and potential biomarkers for vascularized composite allotransplantation
Source: PLoS One. 2020 Jun 26;15(6):e0235266. doi: 10.1371/journal.pone.0235266 (PMC7319338; doi:10.1371/journal.pone.0235266)
Supplement: S1 Dataset — (XLSX) [file pone.0235266.s002.xlsx]

## Sheet: Iso
Section	Vessel diameter	Lumen diameter	Intima width	Media width	Intimal proliferation	Occlusion ratio
26, TxA1	475.83	280.46	10.9	41.56	20.7777
26, TxA2	404.61	282.73	6.63	43.73	13.1652
34, TxA1	501.02	272.06	3.98	38.99	9.26228
34, TxA2	426.25	233.97	3.63	36.91	8.95412
38, TxA1	510.99	309.6	5.83	55.73	9.47044
38, TxA2	476.51	292.34	5.22	43.49	10.7165
40, TxA1	364.7	267.65	6.36	37.94	14.3567
40, TxA2	352.76	256.53	6.63	35.31	15.8083
42, TxA1	462.09	281.8	4.96	39.99	11.0345
42, TxA2	449.54	257.54	4.08	41.49	8.95326
26, TxM_A1	109.96	84.83				22.8538
26, TxM_A2	92.13	67.95				26.2455
26, TxM_A3	110.39	93.34				15.4452
34, TxM_A1	21.86	11.86				45.7457
34, TxM_A2	41.16	20.34				50.5831
34, TxM_A3	18.49	9.83				46.8361
38, TxM_A1	75.46	49.47				34.4421
38, TxM_A2	34.35	16.94				50.6841
38, TxM_A3	99.47	76.48				23.1125
40, TxM_A1	43.71	29.2				33.1961
40, TxM_A2	55.49	39.57				28.6899
40, TxM_A3	104.07	80.85				22.3119
42, TxM_A1	47.23	27.16				42.4942
42, TxM_A2	272.97	214.72				21.3393
42, TxM_A3	93.88	48.84				47.9761
26, TxH_A1	38.19	22.12				42.0791
26, TxH_A2	30.73	17.61				42.6944
26, TxH_A3	40.44	19.9				50.7913
34, TxH_A1	19.4	9.66				50.2062
34, TxH_A2	80.6	34.2				57.5682
34, TxH_A3	119.2	60.91				48.901
38, TxH_A1	95.22	71.75				24.6482
38, TxH_A2	69.21	36.92				46.6551
38, TxH_A3	47.89	27.52				42.535
40, TxH_A1	26.84	14.3				46.7213
40, TxH_A2	37.33	19.09				48.8615
40, TxH_A3	74.19	46.2				37.7275
42, TxH_A1	88.1	52.19				40.7605
42, TxH_A2	43.15	29.12				32.5145
42, TxH_A3	72.12	50.52				29.9501

## Sheet: CsA
Section	Vessel diameter	Lumen diameter	Intima width	Media width	Intimal proliferation	Occlusion ratio
58, TxA1	331.81	166.89	5.11	59.29	7.93478
58, TxA2	330.92	174.83	4.03	62.42	6.06471
59, TxA1	241.34	140.43	6.7	39.06	14.6416
59, TxA2	242.81	138.55	8.42	41.6	16.8333
65, TxA1	232	140.06	5.32	40.96	11.4952
65, TxA2	222.3	120.11	7.94	40.05	16.5451
66, TxA1	340.29	219.67	9.74	56.66	14.6687
66, TxA2	348.38	216.85	6.55	50.67	11.447
67, TxA1	269.65	168.03	10.23	49.72	17.0642
67, TxA2	270.1	158.14	8.38	41.57	16.7768
58, TxM, A1	32.94	17.32				47.4196
58, TxM, A2	51	35.62				30.1569
58, TxM, A3	62.91	46.66				25.8306
59, TxM, A1	46.37	25.71				44.5547
59, TxM, A2	23.29	7.79				66.5522
59, TxM, A3	30.13	15.56				48.3571
65, TxM, A1	44.94	29.5				34.3569
65, TxM, A2	28.28	16.12				42.9986
65, TxM, A3	45.08	30.56				32.2094
66, TxM, A1	40.03	25.05				37.4219
66, TxM, A2	38.74	25.1				35.2091
66, TxM, A3	35.37	22.24				37.1219
67, TxM, A1	98.95	69.32				29.9444
67, TxM, A2	75.92	54.48				28.2403
67, TxM, A3	27.83	14.17				49.0837
58, TxH, A1	35.54	19.9				44.0068
58, TxH, A2	85.34	55.12				35.4113
58, TxH, A3	50.08	27.24				45.607
59, TxH, A1	43.02	31.97				25.6857
59, TxH, A2	56.97	34.65				39.1785
59, TxH, A3	113.04	86.07				23.8588
65, TxH, A1	60.5	33.11				45.2727
65, TxH, A2	58.16	37.05				36.2964
65, TxH, A3	63.06	41.81				33.6981
66, TxH, A1	161.24	121.38				24.7209
66, TxH, A2	54.32	29.81				45.1215
66, TxH, A3	78.65	39.32				50.0064
67, TxH, A1	42.1	18.2				56.7696
67, TxH, A2	42.6	17.96				57.8404
67, TxH, A3	66.36	19.32				70.8861

## Sheet: CR
Section	Vessel diameter	Lumen diameter	Intima width	Media width	Intimal proliferation	Occlusion ratio
48, TxA1	410.36	147.64	56.3	28.83	66.1341
48, TxA2	400.95	148.17	59.11	38.49	60.5635
49, TxA1	399.89	148.83	47.5	33.63	58.548
49, TxA2	395.7	166.05	47.69	33.3	58.8838
55, TxA1	486.13	190.41	15.65	62.12	20.1234
55, TxA2	514.42	180.63	15.21	56.02	21.3534
56, TxA1	480.45	230.86	15.62	44.2	26.1117
56, TxA2	501.76	226.72	14.67	53.31	21.5799
57, TxA1	452.96	241.3	12	31.67	27.4788
57, TxA2	430.29	239.68	8.87	32.78	21.2965
48, TxM, A1	105.94	69.36				34.529
48, TxM, A2	98.59	51.66				47.6012
48, TxM, A3	37.53	8.75				76.6853
49, TxM, A1	63	18.55				70.5556
49, TxM, A2	52.87	15.16				71.3259
49, TxM, A3	58.85	18.75				68.1393
55, TxM, A1	56.45	19.02				66.3065
55, TxM, A2	43.04	16.56				61.5242
55, TxM, A3	51.37	16.06				68.7366
56, TxM, A1	52.38	24.4				53.4173
56, TxM, A2	65.9	33.26				49.5296
56, TxM, A3	102.12	40.1				60.7325
57, TxM, A1	99.83	15.34				84.6339
57, TxM, A2	76.7	35.92				53.1682
57, TxM, A3	58.2	19.44				66.5979
48, TxH, A1	62.45	33.89				45.7326
48, TxH, A2	40.08	16.45				58.9571
48, TxH, A3	58.89	23.15				60.6894
49, TxH, A1	43.16	21.85				49.3744
49, TxH, A2	51.37	18.1				64.7654
49, TxH, A3	31.24	12.87				58.8028
55, TxH, A1	39.68	24.24				38.9113
55, TxH, A2	69.32	42.98				37.9977
55, TxH, A3	56.05	29.25				47.8145
56, TxH, A1	68.09	35.61				47.7016
56, TxH, A2	34.26	11.22				67.2504
56, TxH, A3	149.3	120.24				19.4642
57, TxH, A1	40.75	18.01				55.8037
57, TxH, A2	42.46	16.1				62.082
57, TxH, A3	54.55	37.74				30.8158

## Sheet: Occlusion ratio
	OR TxM_A_Iso	OR TxM_A_CsA	OR TxM_A_CR		OR TxH_A_Iso	OR TxH_A_CsA	OR TxH_A_CR
	22.8538	47.4196	34.529		42.0791	44.0068	45.7326
	26.2455	30.1569	47.6012		42.6944	35.4113	58.9571
	15.4452	25.8306	76.6853		50.7913	45.607	60.6894
	45.7457	44.5547	70.5556		50.2062	25.6857	49.3744
	50.5831	66.5522	71.3259		57.5682	39.1785	64.7654
	46.8361	48.3571	68.1393		48.901	23.8588	58.8028
	34.4421	34.3569	66.3065		24.6482	45.2727	38.9113
	50.6841	42.9986	61.5242		46.6551	36.2964	37.9977
	23.1125	32.2094	68.7366		42.535	33.6981	47.8145
	33.1961	37.4219	53.4173		46.7213	24.7209	47.7016
	28.6899	35.2091	49.5296		48.8615	45.1215	67.2504
	22.3119	37.1219	60.7325		37.7275	50.0064	19.4642
	42.4942	29.9444	84.6339		40.7605	56.7696	55.8037
	21.3393	28.2403	53.1682		32.5145	57.8404	62.082
	47.9761	49.0837	66.5979		29.9501	70.8861	30.8158
	Iso	CsA	CR		Iso	CsA	CR
MW	34.1304	39.2971	62.2322		42.8409	42.2907	49.7442
Stabw	12.2371	10.6979	12.7645		8.75003	13.2299	13.5288
	149.746	114.445	162.933		76.5631	175.031	183.029
	t-Test: Two-Sample Assuming Equal Variances				t-Test: Two-Sample Assuming Equal Variances				t-Test: Two-Sample Assuming Unequal Variances					t-Test: Two-Sample Assuming Unequal Variances
		OR TxM_A_Iso	OR TxM_A_CR			OR TxM_A_CR	OR TxM_A_Iso			OR TxH_A_Iso	OR TxH_A_CR				OR TxH_A_CsA	OR TxH_A_CR
	Mean	34.1304	62.2322		Mean	62.2322	34.1304		Mean	42.8409	49.7442			Mean	42.2907	49.7442
	Variance	149.746	162.933		Variance	162.933	149.746		Variance	76.5631	183.029			Variance	175.031	183.029
	Observations	15	15		Observations	15	15		Observations	15	15			Observations	15	15
	Pooled Variance	156.34			Pooled Variance	156.34			Hypothesized Mean Difference	0				Hypothesized Mean Difference	0
	Hypothesized Mean Difference	0			Hypothesized Mean Difference	0			df	24				df	28
	df	28			df	28			t Stat	-1.65941				t Stat	-1.52556
	t Stat	-6.15504			t Stat	6.15504			P(T<=t) one-tail	0.0550226				P(T<=t) one-tail	0.0691688
	P(T<=t) one-tail	6.03556e-07			P(T<=t) one-tail	6.03556e-07			t Critical one-tail	1.71088				t Critical one-tail	1.70113
	t Critical one-tail	1.70113			t Critical one-tail	1.70113			P(T<=t) two-tail	0.110045				P(T<=t) two-tail	0.138338
	P(T<=t) two-tail	1.20711e-06			P(T<=t) two-tail	1.20711e-06			t Critical two-tail	2.0639				t Critical two-tail	2.04841
	t Critical two-tail	2.04841			t Critical two-tail	2.04841
	t-Test: Two-Sample Assuming Unequal Variances				1.20711e-06		t-Test: Two-Sample Assuming Equal Variances				t-Test: Two-Sample Assuming Unequal Variances
		OR TxM_A_Iso	OR TxM_A_CR					OR TxM_A_Iso	OR TxM_A_CR			OR TxM_A_CsA	OR TxM_A_CR
	Mean	34.1304	62.2322				Mean	34.1304	62.2322		Mean	39.2971	62.2322
	Variance	149.746	162.933				Variance	149.746	162.933		Variance	114.445	162.933
	Observations	15	15				Observations	15	15		Observations	15	15
	Hypothesized Mean Difference	0					Pooled Variance	156.34			Hypothesized Mean Difference	0
	df	28					Hypothesized Mean Difference	0			df	27
	t Stat	-6.15504					df	28			t Stat	-5.33346
	P(T<=t) one-tail	6.03556e-07					t Stat	-6.15504			P(T<=t) one-tail	6.22373e-06
	t Critical one-tail	1.70113					P(T<=t) one-tail	6.03556e-07			t Critical one-tail	1.70329
	P(T<=t) two-tail	1.20711e-06					t Critical one-tail	1.70113			P(T<=t) two-tail	1.24475e-05
	t Critical two-tail	2.04841					P(T<=t) two-tail	1.20711e-06			t Critical two-tail	2.05183
							t Critical two-tail	2.04841

## Sheet: Intimal proliferation
Intimal Proliferation TxA Iso		Intimal Proliferation TxA CsA		Intimal Proliferation TxA Rejection
20.7777		7.93478		66.1341
13.1652		6.06471		60.5635
9.26228		14.6416		58.548
8.95412		16.8333		58.8838
9.47044		11.4952		20.1234
10.7165		16.5451		21.3534
14.3567		14.6687		26.1117
15.8083		11.447		21.5799
11.0345		17.0642		27.4788
8.95326		16.7768		21.2965
	Iso	CsA	CR
Intimal Proliferation	12.2499	13.3471	38.2073
Stabw	3.84234	3.95458	19.8771
t-Test: Two-Sample Assuming Unequal Variances
	Intimal Proliferation TxA Iso	Intimal Proliferation TxA Rejection
Mean	12.2499	38.2073
Variance	14.7636	395.1
Observations	10	10
Hypothesized Mean Difference	0
df	10
t Stat	-4.05454
P(T<=t) one-tail	0.00115335
t Critical one-tail	1.81246
P(T<=t) two-tail	0.00230669
t Critical two-tail	2.22814
t-Test: Two-Sample Assuming Unequal Variances
	Intimal Proliferation TxA CsA	Intimal Proliferation TxA Rejection
Mean	13.3471	38.2073
Variance	15.6387	395.1
Observations	10	10
Hypothesized Mean Difference	0
df	10
t Stat	-3.87901
P(T<=t) one-tail	0.00153193
t Critical one-tail	1.81246
P(T<=t) two-tail	0.00306386
t Critical two-tail	2.22814
