# Supplementary material for: A chronic rejection model and potential biomarkers for vascularized composite allotransplantation
Source: PLoS One. 2020 Jun 26;15(6):e0235266. doi: 10.1371/journal.pone.0235266 (PMC7319338; doi:10.1371/journal.pone.0235266)
Supplement: S2 Dataset — (XLSX) [file pone.0235266.s003.xlsx]

## Sheet: Collagen Actinin
Section	Pixel Collagen	% Collagen	Pixel Actinin	% Actinin	Fibrosis ratio
26_TxM_Actg_Col3r_1	113407	7.94007	1077499	75.4399	0.10525
26_TxM_Actg_Col3r_2	142012	9.94281	1199579	83.9872	0.118385
26_TxM_Actg_Col3r_3	101195	7.08506	1118403	78.3037	0.0904817
34_TxM_Actg_Col3r_1	143392	10.0394	1015583	71.1049	0.141192
34_TxM_Actg_Col3r_2	170895	11.965	1158121	81.0846	0.147562
34_TxM_Actg_Col3r_3	155600	10.8942	1152187	80.6691	0.135048
38_TxM_Actg_Col3r_1	149842	10.491	1100518	77.0515	0.136156
38_TxM_Actg_Col3r_2	110001	7.7016	1041574	72.9246	0.10561
38_TxM_Actg_Col3r_3	153475	10.7454	1070102	74.922	0.143421
40_TxM_Actg_Col3r_1	122321	8.56417	908012	63.5735	0.134713
40_TxM_Actg_Col3r_2	140592	9.84339	944163	66.1045	0.148906
40_TxM_Actg_Col3r_3	152783	10.6969	1011178	70.7965	0.151094
42_TxM_Actg_Col3r_1	139667	9.77863	990166	69.3254	0.141054
42_TxM_Actg_Col3r_2	121829	8.52972	1088454	76.2069	0.111928
42_TxM_Actg_Col3r_3	125093	8.75825	1121963	78.553	0.111495
58_TxM_Actg_Col3r_1	188774	13.2168	1131446	79.2169	0.166843
58_TxM_Actg_Col3r_2	201102	14.0799	1166341	81.6601	0.172421
58_TxM_Actg_Col3r_3	196220	13.7381	1059511	74.1805	0.185199
59_TxM_Actg_Col3r_1	141756	9.92489	1099413	76.9742	0.128938
59_TxM_Actg_Col3r_2	148251	10.3796	1130756	79.1686	0.131108
59_TxM_Actg_Col3r_3	168907	11.8258	993719	69.5741	0.169975
65_TxM_Actg_Col3r_1	232134	16.2526	1023962	71.6916	0.226702
65_TxM_Actg_Col3r_2	146949	10.2885	1132787	79.3108	0.129723
65_TxM_Actg_Col3r_3	148739	10.4138	1115697	78.1143	0.133315
66_TxM_Actg_Col3r_1	197908	13.8563	1018786	71.3292	0.194259
66_TxM_Actg_Col3r_2	117399	8.21956	1165041	81.5691	0.100768
66_TxM_Actg_Col3r_3	168799	11.8183	1113372	77.9515	0.151611
67_TxM_Actg_Col3r_1	231974	16.2414	1275026	89.2695	0.181937
67_TxM_Actg_Col3r_2	217491	15.2274	1082278	75.7745	0.200957
67_TxM_Actg_Col3r_3	238745	16.7155	1236353	86.5619	0.193104
48_TxM_Actg_Col3r_1	265560	18.5929	997266	69.8225	0.266288
48_TxM_Actg_Col3r_2	442858	31.0062	964157	67.5044	0.459321
48_TxM_Actg_Col3r_3	343976	24.0831	969967	67.9112	0.354626
49_TxM_Actg_Col3r_1	345390	24.1821	990812	69.3706	0.348593
49_TxM_Actg_Col3r_2	260008	18.2042	942806	66.0095	0.275781
49_TxM_Actg_Col3r_3	185865	13.0131	923565	64.6624	0.201247
55_TxM_Actg_Col3r_1	373846	26.1744	958207	67.0878	0.390152
55_TxM_Actg_Col3r_2	188262	13.181	1058459	74.1068	0.177864
55_TxM_Actg_Col3r_3	350343	24.5289	831668	58.2283	0.421253
56_TxM_Actg_Col3r_1	388853	27.2251	982552	68.7923	0.395758
56_TxM_Actg_Col3r_2	240103	16.8105	1029632	72.0885	0.233193
56_TxM_Actg_Col3r_3	442295	30.9668	875031	61.2643	0.505462
57_TxM_Actg_Col3r_1	256493	17.9581	843594	59.0633	0.304048
57_TxM_Actg_Col3r_2	236325	16.546	880355	61.6371	0.268443
57_TxM_Actg_Col3r_3	256813	17.9805	909543	63.6806	0.282354

## Sheet: Plots Collagen Actinin
	Iso	CsA	CR
MW	9.53171	12.8132	21.3635
Stabw	1.37634	2.6432	5.91239
	t-Test: Two-Sample Assuming Unequal Variances					t-Test: Two-Sample Assuming Unequal Variances
		Iso	Rej				CsA	Rej
		Variable 1	Variable 2				Variable 1	Variable 2
	Mean	9.53171	21.3635			Mean	12.8132	21.3635
	Variance	1.89431	34.9563			Variance	6.98653	34.9563
	Observations	15	15			Observations	15	15
	Hypothesized Mean Difference	0				Hypothesized Mean Difference	0
	df	16				df	19
	t Stat	-7.54874				t Stat	-5.11326
	P(T<=t) one-tail	5.84e-07				P(T<=t) one-tail	3.08858e-05
	t Critical one-tail	1.74588				t Critical one-tail	1.72913
	P(T<=t) two-tail	1.168e-06				P(T<=t) two-tail	6.17716e-05
	t Critical two-tail	2.11991				t Critical two-tail	2.09302
	Iso	CsA	CR
MW	74.6698	78.1565	66.082
Stabw	5.71179	5.38875	4.63454
	t-Test: Two-Sample Assuming Unequal Variances					t-Test: Two-Sample Assuming Unequal Variances
		Iso	Rej				CsA	Rej
		Variable 1	Variable 2				Variable 1	Variable 2
	Mean	74.6698	66.082			Mean	78.1565	66.082
	Variance	32.6245	21.479			Variance	29.0386	21.479
	Observations	15	15			Observations	15	15
	Hypothesized Mean Difference	0				Hypothesized Mean Difference	0
	df	27				df	27
	t Stat	4.52186				t Stat	6.57949
	P(T<=t) one-tail	5.50225e-05				P(T<=t) one-tail	2.33302e-07
	t Critical one-tail	1.70329				t Critical one-tail	1.70329
	P(T<=t) two-tail	0.000110045				P(T<=t) two-tail	4.66604e-07
	t Critical two-tail	2.05183				t Critical two-tail	2.05183

## Sheet: CD68
Section	Total Cell Count	CD68-pos. Cells	CD68 in %			Iso	CsA	CR
26_TxM_CD68r_1	110	1	0.909091		MW	2.37646	2.37343	4.63985
26_TxM_CD68r_2	104	2	1.92308		Stabw	3.38348	1.32898	3.93106
26_TxM_CD68r_3	95	4	4.21053
34_TxM_CD68r_1	115	16	13.913			t-Test: Two-Sample Assuming Unequal Variances					t-Test: Two-Sample Assuming Unequal Variances
34_TxM_CD68r_2	144	5	3.47222
34_TxM_CD68r_3	178	2	1.1236				Iso	Rej				CsA	Rej
38_TxM_CD68r_1	122	0	0			Mean	2.37646	4.63985			Mean	2.37343	4.63985
38_TxM_CD68r_2	140	1	0.714286			Variance	11.4479	15.4532			Variance	1.7662	15.4532
38_TxM_CD68r_3	142	3	2.11268			Observations	15	15			Observations	15	15
40_TxM_CD68r_1	134	1	0.746269			Hypothesized Mean Difference	0				Hypothesized Mean Difference	0
40_TxM_CD68r_2	125	3	2.4			df	27				df	17
40_TxM_CD68r_3	115	1	0.869565			t Stat	-1.69013				t Stat	-2.11533
42_TxM_CD68r_1	148	1	0.675676			P(T<=t) one-tail	0.0512593				P(T<=t) one-tail	0.024734
42_TxM_CD68r_2	145	2	1.37931			t Critical one-tail	1.70329				t Critical one-tail	1.73961
42_TxM_CD68r_3	167	2	1.1976			P(T<=t) two-tail	0.102519				P(T<=t) two-tail	0.049468
						t Critical two-tail	2.05183				t Critical two-tail	2.10982
58_TxM_CD68r_1	168	3	1.78571
58_TxM_CD68r_2	103	3	2.91262
58_TxM_CD68r_3	146	6	4.10959
59_TxM_CD68r_1	164	5	3.04878
59_TxM_CD68r_2	211	5	2.36967
59_TxM_CD68r_3	155	3	1.93548
65_TxM_CD68r_1	145	1	0.689655
65_TxM_CD68r_2	126	0	0
65_TxM_CD68r_3	114	1	0.877193
66_TxM_CD68r_1	150	6	4
66_TxM_CD68r_2	122	2	1.63934
66_TxM_CD68r_3	146	5	3.42466
67_TxM_CD68r_1	279	10	3.58423
67_TxM_CD68r_2	175	7	4
67_TxM_CD68r_3	245	3	1.22449
48_TxM_CD68r_1	184	5	2.71739
48_TxM_CD68r_2	117	14	11.9658
48_TxM_CD68r_3	173	13	7.51445
49_TxM_CD68r_1	123	3	2.43902
49_TxM_CD68r_2	135	19	14.0741
49_TxM_CD68r_3	159	11	6.91824
55_TxM_CD68r_1	285	6	2.10526
55_TxM_CD68r_2	348	7	2.01149
55_TxM_CD68r_3	401	13	3.2419
56_TxM_CD68r_1	328	3	0.914634
56_TxM_CD68r_2	374	4	1.06952
56_TxM_CD68r_3	365	8	2.19178
57_TxM_CD68r_1	250	9	3.6
57_TxM_CD68r_2	180	10	5.55556
57_TxM_CD68r_3	122	4	3.27869

## Sheet: CD4
Section	Total Cell Count	CD4-pos. Cells	CD4 in %			Iso	CsA	CR
26_TxM_CD4r_1	130	30	23.0769		MW	10.8988	11.5564	19.974
26_TxM_CD4r_2	121	10	8.26446		Stabw	6.61581	8.11509	7.1313
26_TxM_CD4r_3	107	17	15.8879
34_TxM_CD4r_1	162	22	13.5802			t-Test: Two-Sample Assuming Unequal Variances					t-Test: Two-Sample Assuming Unequal Variances
34_TxM_CD4r_2	194	7	3.60825
34_TxM_CD4r_3	221	32	14.4796				Iso	Rej				CsA	Rej
38_TxM_CD4r_1	117	27	23.0769			Mean	10.8988	19.974			Mean	11.5564	19.974
38_TxM_CD4r_2	154	13	8.44156			Variance	43.7689	50.8554			Variance	65.8546	50.8554
38_TxM_CD4r_3	128	22	17.1875			Observations	15	15			Observations	15	15
40_TxM_CD4r_1	232	10	4.31034			Hypothesized Mean Difference	0				Hypothesized Mean Difference	0
40_TxM_CD4r_2	220	17	7.72727			df	28				df	28
40_TxM_CD4r_3	132	8	6.06061			t Stat	-3.61326				t Stat	-3.01773
42_TxM_CD4r_1	139	6	4.31655			P(T<=t) one-tail	0.000586395				P(T<=t) one-tail	0.00268803
42_TxM_CD4r_2	113	5	4.42478			t Critical one-tail	1.70113				t Critical one-tail	1.70113
42_TxM_CD4r_3	177	16	9.03955			P(T<=t) two-tail	0.00117279				P(T<=t) two-tail	0.00537605
						t Critical two-tail	2.04841				t Critical two-tail	2.04841
58_TxM_CD4r_1	146	9	6.16438
58_TxM_CD4r_2	120	6	5
58_TxM_CD4r_3	107	13	12.1495
59_TxM_CD4r_1	142	16	11.2676
59_TxM_CD4r_2	128	36	28.125
59_TxM_CD4r_3	143	13	9.09091
65_TxM_CD4r_1	161	5	3.10559
65_TxM_CD4r_2	98	22	22.449
65_TxM_CD4r_3	75	16	21.3333
66_TxM_CD4r_1	115	25	21.7391
66_TxM_CD4r_2	175	20	11.4286
66_TxM_CD4r_3	204	20	9.80392
67_TxM_CD4r_1	151	6	3.97351
67_TxM_CD4r_2	209	9	4.30622
67_TxM_CD4r_3	176	6	3.40909
48_TxM_CD4r_1	144	36	25
48_TxM_CD4r_2	372	47	12.6344
48_TxM_CD4r_3	669	50	7.47384
49_TxM_CD4r_1	119	27	22.6891
49_TxM_CD4r_2	129	29	22.4806
49_TxM_CD4r_3	86	28	32.5581
55_TxM_CD4r_1	272	58	21.3235
55_TxM_CD4r_2	192	40	20.8333
55_TxM_CD4r_3	414	55	13.285
56_TxM_CD4r_1	221	62	28.0543
56_TxM_CD4r_2	319	63	19.7492
56_TxM_CD4r_3	448	49	10.9375
57_TxM_CD4r_1	187	33	17.6471
57_TxM_CD4r_2	205	60	29.2683
57_TxM_CD4r_3	185	29	15.6757
