# Supplementary material for: A chronic rejection model and potential biomarkers for vascularized composite allotransplantation
Source: PLoS One. 2020 Jun 26;15(6):e0235266. doi: 10.1371/journal.pone.0235266 (PMC7319338; doi:10.1371/journal.pone.0235266)
Supplement: S3 Dataset — (XLSX) [file pone.0235266.s004.xlsx]

## Sheet: Muscle Cyto Iso vs. untreated
	Ct Il6	Ct TNF	Ct Ifng	Ct Actb
26, TxM	34.0108	31.0216	35.9271	20.2956
34, TxM	32.4928	29.3413	35.7924	18.9575
38, TxM	33.5709	30.7121	35.5994	19.3986
40, TxM	32.8052	31.5698	36.259	20.5477
42, TxM	33.9058	31.2206	36.1386	20.918
1, CoM	35.3168	31.6413	36.2141	21.7127
2, CoM	35.682	32.6577	36.0464	21.9986
3, CoM	35.6215	32.9568	36.3868	21.9694
4, CoM	34.7705	32.8718	36.7293	22.6677
5, CoM	34.9007	32.7404	36.4471	22.0664
∆CT Il6		∆∆CT Il6	Relative quantification Il6	Avg. RQ Il6						SD	Konfidenz	Antilog	oberes limit	unteres limit
13.7152		0.539928	0.687805	0.999206						0.73607	0.645182	0.639412	1.63862	0.359794
13.5354		0.360046	0.77914
14.1723		0.996938	0.501062							p
12.2575		-0.917771	1.88919							0.735707
12.9878		-0.187552	1.13883
	Avg. ∆CT Il6
13.604	13.1753	0.428716	0.742923	1.10688
13.6834		0.508069	0.703163
13.6521		0.476743	0.718598
12.1029		-1.07247	2.10303
12.8343		-0.341059	1.26669
∆CT Tnf		∆∆CT Tnf	Relative quantification Tnf	Avg. RQ Tnf						SD	Konfidenz	Antilog	oberes limit	unteres limit
10.726		0.235403	0.849448	0.864523						0.42613	0.373512	0.771901	1.63642	0.0926221
10.3839		-0.106776	1.07682
11.3135		0.822818	0.565336							p
11.0222		0.531545	0.691813							0.361624
10.3026		-0.188019	1.1392
	Avg. ∆CT Tnf
9.92854	10.4906	-0.5621	1.47642	1.03504
10.6592		0.16852	0.889755
10.9874		0.49679	0.708682
10.2041		-0.286492	1.21967
10.6739		0.183282	0.880697
∆CT Ifng		∆∆CT Ifng	Relative quantification Ifng	Avg. RQ Ifng						SD	Konfidenz	Antilog	oberes limit	unteres limit
15.6315		1.34974	0.392362	0.344014						0.618858	0.542443	0.686607	1.03062	-0.342594
16.8349		2.55317	0.170381
16.2008		1.91908	0.264424							p
15.7114		1.4296	0.371234							0.000510479
15.2206		0.938796	0.521668
	Avg. ∆CT Ifng
14.5013	14.2818	0.219554	0.858831	1.00875
14.0478		-0.23396	1.17606
14.4174		0.135615	0.910282
14.0616		-0.220142	1.16485
14.3807		0.098933	0.933723

## Sheet: Muscle Cyto CsA vs. untreated
	Ct Il6	Ct TNF	Ct Ifng	Ct Actb
58, TxM	35.0775	32.7474	36.2407	22.7982
59, TxM	34.8681	30.121	36.3164	21.7626
65, TxM	34.6006	32.135	36.482	21.8478
66, TxM	34.3343	31.8859	35.9279	21.3723
67, TxM	35.1599	31.7938	36.2128	21.9797
1, CoM	35.3168	31.6413	36.2141	21.7127
2, CoM	35.682	32.6577	36.0464	21.9986
3, CoM	35.6215	32.9568	36.3868	21.9694
4, CoM	34.7705	32.8718	36.7293	22.6677
5, CoM	34.9007	32.7404	36.4471	22.0664
∆CT Il6		∆∆CT Il6	Relative quantification Il6	Avg. RQ Il6		SD	Konfidenz	Antilog	oberes limit	unteres limit
12.2793		-0.896025	1.86093	1.28135		0.361176	0.316578	0.802972	13.0823	11.4763
13.1055		-0.0698498	1.04961
12.7528		-0.422501	1.34025
12.962		-0.213294	1.15933
13.1802		0.00483818	0.996652
	Avg. ∆CT Il6
13.604	13.1753	0.428716	0.742923	1.10688
13.6834		0.508069	0.703163
13.6521		0.476743	0.718598
12.1029		-1.07247	2.10303
12.8343		-0.341059	1.26669
∆CT Tnf		∆∆CT Tnf	Relative quantification Tnf	Avg. RQ Tnf		SD	Konfidenz	Antilog	oberes limit	unteres limit
9.94919		-0.541453	1.45544	1.91464		0.843493	0.739341	0.599013	10.5482	9.35017
8.35846		-2.13218	4.3838
10.2872		-0.203431	1.15143
10.5136		0.0229794	0.984198
9.81406		-0.676579	1.59835
	Avg. ∆CT Tnf
9.92854	10.4906	-0.5621	1.47642	1.03504
10.6592		0.16852	0.889755
10.9874		0.49679	0.708682
10.2041		-0.286492	1.21967
10.6739		0.183282	0.880697
∆CT Ifng		∆∆CT Ifng	Relative quantification Ifng	Avg. RQ Ifng		SD	Konfidenz	Antilog	oberes limit	unteres limit
13.4425		-0.839231	1.7891	1.05239		0.494953	0.433838	0.74029	14.1828	12.7022
14.5538		0.272044	0.828145
14.6342		0.352467	0.783243
14.5557		0.273883	0.827091
14.233		-0.0487415	1.03436
	Avg. ∆CT Ifng
14.5013	14.2818	0.219554	0.858831	1.00875
14.0478		-0.23396	1.17606
14.4174		0.135615	0.910282
14.0616		-0.220142	1.16485
14.3807		0.098933	0.933723

## Sheet: Muscle Cyto CR vs. untreated
	Ct Il6	Ct TNF	Ct Ifng	Ct Actb
48, TxM	27.4962	27.0298	29.7101	17.552
49, TxM	35.924	32.0251	35.1937	21.1787
55, TxM	36.3378	32.5572	36.6515	21.9219
56, TxM	28.5915	27.0187	30.2739	17.9611
57, TxM	35.5971	30.7406	34.2071	22.1942
1, CoM	35.3168	31.6413	36.2141	21.7127
2, CoM	35.682	32.6577	36.0464	21.9986
3, CoM	35.6215	32.9568	36.3868	21.9694
4, CoM	34.7705	32.8718	36.7293	22.6677
5, CoM	34.9007	32.7404	36.4471	22.0664
∆CT Il6		∆∆CT Il6	Relative quantification Il6	Avg. RQ Il6		SD	Konfidenz	Antilog	oberes limit	unteres limit
9.94415		-3.23117	9.39029	3.3681		2.20644	1.93399	0.261704	10.2059	9.68245
14.7453		1.56997	0.336816
14.4159		1.24055	0.423211
10.6303		-2.54499	5.83605
13.4028		0.227498	0.854115
	Avg. ∆CT Il6
13.604	13.1753	0.428716	0.742923	1.10688
13.6834		0.508069	0.703163
13.6521		0.476743	0.718598
12.1029		-1.07247	2.10303
12.8343		-0.341059	1.26669
∆CT Tnf		∆∆CT Tnf	Relative quantification Tnf	Avg. RQ Tnf		SD	Konfidenz	Antilog	oberes limit	unteres limit
9.47776		-1.01288	2.01793	2.05054		0.997629	0.874445	0.545464	10.0232	8.9323
10.8464		0.355714	0.781483
10.6353		0.14464	0.904605
9.05756		-1.43308	2.70022
8.54637		-1.94427	3.84844
	Avg. ∆CT Tnf
9.92854	10.4906	-0.5621	1.47642	1.03504
10.6592		0.16852	0.889755
10.9874		0.49679	0.708682
10.2041		-0.286492	1.21967
10.6739		0.183282	0.880697
∆CT Ifng		∆∆CT Ifng	Relative quantification Ifng	Avg. RQ Ifng		SD	Konfidenz	Antilog	oberes limit	unteres limit
12.158		-2.12372	4.35816	3.00582		1.24166	1.08835	0.4703	12.6283	11.6877
14.015		-0.266809	1.20314
14.7296		0.447825	0.733147
12.3128		-1.96898	3.91491
12.0128		-2.26896	4.81976
	Avg. ∆CT Ifng
14.5013	14.2818	0.219554	0.858831	1.00875
14.0478		-0.23396	1.17606
14.4174		0.135615	0.910282
14.0616		-0.220142	1.16485
14.3807		0.098933	0.933723

## Sheet: Muscle Cyto Mean + SEM
ddCT
	Iso					CsA					CR
Il6	0.539928	0.360046	0.996938	-0.917771	-0.187552	-0.896026	-0.0698498	-0.422501	-0.213294	0.00483818	-3.23117	1.56997	1.24055	-2.54499	0.227498
TNF	0.235403	-0.106776	0.822818	0.531545	-0.188019	-0.541453	-2.13218	-0.203431	0.0229793	-0.676579	-1.01288	0.355714	0.14464	-1.43308	-1.94427
Ifng	1.34974	2.55317	1.91908	1.4296	0.938796	-0.839231	0.272044	0.352467	0.273883	-0.0487415	-2.12372	-0.266809	0.447825	-1.96898	-2.26896
Mean, SEM, n
	Iso			CsA			CR
Il6	0.158318	0.329181	5	-0.319366	0.161523	5	-0.547629	0.986749	5
TNF	0.258994	0.190571	5	-0.706133	0.377222	5	-0.777975	0.446153	5
Ifng	1.63808	0.276762	5	0.00208436	0.22135	5	-1.23613	0.555289	5
2^(-ddct): Mean, +SEM, -SEM
	Iso			CsA			CR
Il6	0.896069	0.229662	-0.182809	1.24778	0.147821	-0.132164	1.46168	1.43495	-0.724097
TNF	0.83567	0.11801	-0.103407	1.63143	0.487532	-0.37536	1.71472	0.62142	-0.456121
Ifng	0.321284	0.0679429	-0.0560829	0.998556	0.165584	-0.142032	2.35566	1.10589	-0.752583

## Sheet: Skin Cyto Iso vs. untreated
	Ct Il6	Ct TNF	Ct Ifng	Ct Actb
26, TxH	34.0764	26.7514	31.4238	17.8815
34, TxH	35.1313	29.0911	34.368	18.7209
38, TxH	34.9357	28.2665	33.0196	18.7428
40, TxH	34.7467	28.1153	30.9481	18.5049
42, TxH	35.3075	27.7935	31.8718	18.9483							2.17626	0.221248
1, CoH	34.0939	28.9315	31.7444	18.1338
2, CoH	33.7078	27.8762	29.5201	18.617
3, CoH	33.3108	29.1625	31.5325	18.73
4, CoH	30.9765	27.277	30.0107	18.3851
5, CoH	30.9694	29.2902	33.5421	18.6746
∆CT Il6		∆∆CT Il6	Relative quantification Il6	Avg. RQ Il6						SD	Konfidenz	Antilog	oberes limit	unteres limit
16.1949		2.09134	0.234663	0.221666						0.0994354	0.0871573	0.941376	1.16304	-0.71971
16.4104		2.30683	0.202104
16.1929		2.08937	0.234984							p
16.2418		2.1382	0.227163							0.0160558
16.3591		2.25557	0.209413
	Avg. ∆CT Il6
15.9601	14.1036	1.85656	0.276134	1.571
15.0908		0.98725	0.504438
14.5808		0.47724	0.71835
12.5914		-1.5122	2.85245
12.2947		-1.80885	3.50363
∆CT Tnf		∆∆CT Tnf	Relative quantification Tnf	Avg. RQ Tnf						SD	Konfidenz	Antilog	oberes limit	unteres limit
8.86986		-1.12954	2.18788	1.57743						0.628492	0.550887	0.6826	2.26003	0.894825
10.3701		0.370745	0.773383
9.52367		-0.475726	1.39062							p
9.61032		-0.389079	1.30956							0.278093
8.84515		-1.15425	2.22568
	Avg. ∆CT Tnf
10.7977	9.9994	0.79832	0.575019	1.15862
9.25926		-0.740142	1.67034
10.4325		0.43312	0.740659
8.89193		-1.10747	2.15467
10.6156		0.61617	0.652401
∆CT Ifng		∆∆CT Ifng	Relative quantification Ifng	Avg. RQ Ifng						SD	Konfidenz	Antilog	oberes limit	unteres limit
13.5422		0.780386	0.582211	0.641734						1.25589	1.10081	0.466253	1.10799	0.17548
15.647		2.88519	0.135354
14.2768		1.51496	0.349906							p
12.4432		-0.318683	1.24719							0.296833
12.9235		0.161644	0.894006
	Avg. ∆CT Ifng
13.6106	12.7618	0.848782	0.555253	1.51697
10.9031		-1.85871	3.62684
12.8024		0.0406021	0.972249
11.6256		-1.13629	2.19816
14.8675		2.10563	0.23235

## Sheet: Skin Cyto CsA vs. untreated
	Ct Il6	Ct TNF	Ct Ifng	Ct Actb
58, TxH	32.7529	28.7727	29.8305	18.4455
59, TxH	34.6288	29.3966	36.5992	18.8487
65, TxH	36.4964	30.651	32.3141	19.7391
66, TxH	33.2233	29.8737	33.9968	18.9123
67, TxH	34.1255	29.8608	37.0036	18.9181
1, CoH	34.0939	28.9315	31.7444	18.1338
2, CoH	33.7078	27.8762	29.5201	18.617
3, CoH	33.3108	29.1625	31.5325	18.73
4, CoH	30.9765	27.277	30.0107	18.3851
5, CoH	30.9694	29.2902	33.5421	18.6746
∆CT Il6		∆∆CT Il6	Relative quantification Il6	Avg. RQ Il6		SD	Konfidenz	Antilog	oberes limit	unteres limit
14.3074		0.203879	0.868213	0.534253		1.03952	0.911165	0.531756	14.8392	13.7757
15.7802		1.6766	0.312819
16.7573		2.65379	0.158902
14.3111		0.207518	0.866026
15.2073		1.10375	0.465304
	Avg. ∆CT Il6
15.9601	14.1036	1.85656	0.276134	1.571
15.0908		0.98725	0.504438
14.5808		0.47724	0.71835
12.5914		-1.5122	2.85245
12.2947		-1.80885	3.50363
∆CT Tnf		∆∆CT Tnf	Relative quantification Tnf	Avg. RQ Tnf		SD	Konfidenz	Antilog	oberes limit	unteres limit
10.3273		0.327853	0.796721	0.609016		0.285854	0.250557	0.840572	11.1678	9.48668
10.548		0.548581	0.683692
10.9119		0.912537	0.53125
10.9614		0.961985	0.51335
10.9426		0.94323	0.520067
	Avg. ∆CT Tnf
10.7977	9.9994	0.79832	0.575019	1.15862
9.25926		-0.740142	1.67034
10.4325		0.43312	0.740659
8.89193		-1.10747	2.15467
10.6156		0.61617	0.652401
∆CT Ifng		∆∆CT Ifng	Relative quantification Ifng	Avg. RQ Ifng		SD	Konfidenz	Antilog	oberes limit	unteres limit
11.385		-1.37682	2.59694	0.798302		3.00158	2.63095	0.161438	11.5465	11.2236
17.7505		4.98865	0.0314968
12.5751		-0.186767	1.13821
15.0846		2.32273	0.199889
18.0855		5.32362	0.0249706
	Avg. ∆CT Ifng
13.6106	12.7618	0.848782	0.555253	1.51697
10.9031		-1.85871	3.62684
12.8024		0.0406021	0.972249
11.6256		-1.13629	2.19816
14.8675		2.10563	0.23235

## Sheet: Skin Cyto CR vs. untreated
	Ct Il6	Ct TNF	Ct Ifng	Ct Actb
48, TxH	29.6248	28.6893	31.863	19.6646
49, TxH	29.7936	27.7312	29.4487	18.9481
55, TxH	27.8429	26.6724	26.1292	18.9354
56, TxH	27.8579	26.62	29.5562	17.8877
57, TxH	35.4622	26.8868	31.6117	19.523
1, CoH	34.0939	28.9315	31.7444	18.1338
2, CoH	33.7078	27.8762	29.5201	18.617
3, CoH	33.3108	29.1625	31.5325	18.73
4, CoH	30.9765	27.277	30.0107	18.3851
5, CoH	30.9694	29.2902	33.5421	18.6746
∆CT Il6		∆∆CT Il6	Relative quantification Il6	Avg. RQ Il6		SD	Konfidenz	Antilog	oberes limit	unteres limit
9.96029		-4.14327	17.6705	16.3449		2.77768	2.43469	0.184963	10.1453	9.77533
10.8455		-3.25805	9.56692
8.90752		-5.19603	36.6575
9.97018		-4.13337	17.5497
15.9392		1.83563	0.280168
	Avg. ∆CT Il6
15.9601	14.1036	1.85656	0.276134	1.571
15.0908		0.98725	0.504438
14.5808		0.47724	0.71835
12.5914		-1.5122	2.85245
12.2947		-1.80885	3.50363
∆CT Tnf		∆∆CT Tnf	Relative quantification Tnf	Avg. RQ Tnf		SD	Konfidenz	Antilog	oberes limit	unteres limit
9.02478		-0.974622	1.96513	3.54149		0.730589	0.640378	0.641545	9.66632	8.38323
8.7831		-1.2163	2.3235
7.73704		-2.26236	4.79776
8.73235		-1.26705	2.4067
7.36379		-2.63561	6.21437
	Avg. ∆CT Tnf
10.7977	9.9994	0.79832	0.575019	1.15862
9.25926		-0.740142	1.67034
10.4325		0.43312	0.740659
8.89193		-1.10747	2.15467
10.6156		0.61617	0.652401
∆CT Ifng		∆∆CT Ifng	Relative quantification Ifng	Avg. RQ Ifng		SD	Konfidenz	Antilog	oberes limit	unteres limit
12.1984		-0.563444	1.47779	11.488		2.08808	1.83025	0.281216	12.4796	11.9172
10.5006		-2.26125	4.79406
7.19381		-5.56804	47.4401
11.6685		-1.09331	2.13363
12.0887		-0.673158	1.59456
	Avg. ∆CT Ifng
13.6106	12.7618	0.848782	0.555253	1.51697
10.9031		-1.85871	3.62684
12.8024		0.0406021	0.972249
11.6256		-1.13629	2.19816
14.8675		2.10563	0.23235

## Sheet: Skin Cyto Mean + SEM
	Iso					CsA					CR
IL6	2.09134	2.30683	2.08937	2.1382	2.25557	0.203879	1.6766	2.65379	0.207518	1.10375	-4.14327	-3.25805	-5.19603	-4.13337	1.83563
TNF	-1.12954	0.370745	-0.475726	-0.389079	-1.15425	0.327853	0.548581	0.912537	0.961985	0.94323	-0.974622	-1.2163	-2.26236	-1.26705	-2.63561
IFNG	0.780386	2.88519	1.51496	-0.318683	0.161644	-1.37682	4.98865	-0.186767	2.32273	5.32362	-0.563444	-2.26125	-5.56804	-1.09331	-0.673158
Mean, SEM, n
Il6	2.17626	0.0444689	5	1.16911	0.464889	5	-2.97902	1.24221	5
TNF	-0.555569	0.28107	5	0.738837	0.127838	5	-1.67119	0.32673	5
Ifng	1.0047	0.56165	5	2.21428	1.34235	5	-2.03184	0.933819	5
2^(-ddct): Mean, +SEM, -SEM
Il6	0.221248	0.00692583	-0.00671561	0.444696	0.169078	-0.122502	7.8845	10.7672	-4.55154
TNF	1.46975	0.316137	-0.260174	0.599222	0.0555207	-0.0508127	3.18477	0.809463	-0.645419
Ifng	0.498374	0.237204	-0.160712	0.215493	0.330919	-0.130507	4.08926	3.72256	-1.94865

## Sheet: Muscle Cxcl Iso vs. untreated
	Cxcl9	Cxcl10	Cxcl11	Actb
26, TxM	29.2759	33.4723	34.1581	22.1619
34, TxM	27.9301	32.8999	33.9281	20.0542
38, TxM	27.761	31.9842	34.1429	20.1283
40, TxM	29.1154	34.07	35.7543	21.9118
42, TxM	28.4037	33.1663	33.4308	21.5973
1, CoM	28.5437	31.6446	31.3621	21.8212
2, CoM	28.5504	32.3275	33.4258	21.274
3, CoM	28.2948	31.8809	32.2236	21.9193
4, CoM	28.1383	33.6881	31.8386	21.9609
5, CoM	28.5307	33.2624	31.906	22.2123
∆CT Cxcl9		∆∆CT Cxcl9	Relative quantification Cxcl9	Avg. RQ Cxcl9		SD	Konfidenz	Antilog	oberes limit	unteres limit
7.11401		0.53998	0.68778	0.614212		0.426114	0.373499	0.771908	1.38612	-0.157696
7.87592		1.30188	0.405597
7.63262		1.05858	0.480103
7.20364		0.629607	0.646353
6.80642		0.232386	0.851226
	Avg. ∆CT Cxcl9
6.72251	6.57403	0.148478	0.902202	1.03493
7.27648		0.702444	0.61453
6.37547		-0.198568	1.14756
6.17737		-0.396659	1.31646
6.31834		-0.255695	1.19391
∆CT Cxcl10		∆∆CT Cxcl10	Relative quantification Cxcl10	Avg. RQ Cxcl10		SD	Konfidenz	Antilog	oberes limit	unteres limit
11.3104		0.587207	0.66563	0.45551		0.593425	0.520151	0.697299	1.15281	-0.241789
12.8456		2.12248	0.229652
11.8558		1.13268	0.456068
12.1582		1.43505	0.369835
11.5691		0.845898	0.556364
	Avg. ∆CT Cxcl10
9.8234	10.7232	-0.89977	1.86577	1.13045
11.0536		0.330396	0.795318
9.96159		-0.761581	1.69535
11.7272		1.00402	0.49861
11.0501		0.326937	0.797227
∆CT Cxcl11		∆∆CT Cxcl11	Relative quantification Cxcl11	Avg. RQ Cxcl11		SD	Konfidenz	Antilog	oberes limit	unteres limit
11.9962		1.68249	0.311544	0.181718		1.09639	0.961013	0.513696	0.695414	-0.331978
13.8738		3.56017	0.0847778
14.0146		3.70091	0.0768979
13.8425		3.52881	0.0866409
11.8335		1.51983	0.348728
	Avg. ∆CT Cxcl11
9.54089	10.3137	-0.772794	1.70858	1.17689
12.1518		1.83814	0.279683
10.3043		-0.009412	1.00655
9.8777		-0.435979	1.35283
9.69373		-0.619952	1.53682

## Sheet: Muscle Cxcl CsA vs. untreated
	Cxcl9	Cxcl10	Cxcl11	Actb
58, TxM	26.5014	34.0233	33.5072	22.747
65, TxM	25.0542	32.9388	33.6312	21.6088
66, TxM	25.3977	31.5311	35.0011	21.3422
67, TxM	25.7859	32.5463	33.8335	21.8185
1, CoM	28.5437	31.6446	31.3621	21.8212
2, CoM	28.5504	32.3275	33.4258	21.274
3, CoM	28.2948	31.8809	32.2236	21.9193
4, CoM	28.1383	33.6881	31.8386	21.9609
5, CoM	28.5307	33.2624	31.906	22.2123
∆CT Cxcl9		∆∆CT Cxcl9	Relative quantification Cxcl9	Avg. RQ Cxcl9		SD	Konfidenz	Antilog	oberes limit	unteres limit
3.75444		-2.8196	7.05965	6.90655		0.271403	0.26597	0.831639	7.73819	6.07491
3.44544		-3.12859	8.74582
4.05556		-2.51848	5.72977
3.96737		-2.60667	6.09095
	Avg. ∆CT Cxcl9
6.72251	6.57403	0.148478	0.902202	1.03493
7.27648		0.702444	0.61453
6.37547		-0.198568	1.14756
6.17737		-0.396659	1.31646
6.31834		-0.255695	1.19391
∆CT Cxcl10		∆∆CT Cxcl10	Relative quantification Cxcl10	Avg. RQ Cxcl10		SD	Konfidenz	Antilog	oberes limit	unteres limit
11.2763		0.553109	0.68155	0.945778		0.535507	0.524787	0.695062	1.64084	0.250717
11.33		0.606883	0.656614
10.1889		-0.534229	1.44817
10.7278		0.00464897	0.996783
	Avg. ∆CT Cxcl10
9.8234	10.7232	-0.89977	1.86577	1.13045
11.0536		0.330396	0.795318
9.96159		-0.761581	1.69535
11.7272		1.00402	0.49861
11.0501		0.326937	0.797227
∆CT Cxcl11		∆∆CT Cxcl11	Relative quantification Cxcl11	Avg. RQ Cxcl11		SD	Konfidenz	Antilog	oberes limit	unteres limit
10.7602		0.446532	0.733805	0.361408		1.1885	1.16471	0.446054	0.807462	-0.0846458
12.0224		1.70872	0.305931
13.6589		3.34521	0.0983992
12.015		1.70136	0.307497
	Avg. ∆CT Cxcl11
9.54089	10.3137	-0.772794	1.70858	1.17689
12.1518		1.83814	0.279683
10.3043		-0.009412	1.00655
9.8777		-0.435979	1.35283
9.69373		-0.619952	1.53682

[truncated: 6 more sheets: Muscle Cxcl CR vs. untreated, Muscle Cxcl Mean + SEM, Skin Cxcl Iso vs. untreated, Skin Cxcl CsA vs. untreated, Skin Cxcl CR vs. untreated, Skin Cxcl Mean + SEM]
