# Supplementary material for: A chronic rejection model and potential biomarkers for vascularized composite allotransplantation
Source: PLoS One. 2020 Jun 26;15(6):e0235266. doi: 10.1371/journal.pone.0235266 (PMC7319338; doi:10.1371/journal.pone.0235266)
Supplement: S4 Dataset — (XLSX) [file pone.0235266.s005.xlsx]

## Sheet: All Data Dadras Array Ratte
# Notes : Fold change >= 1.0
#Entity List : Filtered on Entity List
#Interpretation : Treatment (Non-averaged)
#Experiment : Ratte Haus Muskel 1_19
#Fold-Change cut-off : 1.0
#Pairing option : Pairs of conditions
#Condition pairs :
#[H-Itranspl] vs [H_Cab]
#[H-Itranspl] vs [H_Dimsup]
#[H-Itranspl] vs [M_Cab]
#[H-Itranspl] vs [M_Dimsup]
#[H-Itranspl] vs [M_Itranspl]
#[H-Itranspl] vs [M_Untr]
#[H-Itranspl] vs [U_Untr]
#[H_Cab] vs [H_Dimsup]
#[H_Cab] vs [M_Cab]
#[H_Cab] vs [M_Dimsup]
#[H_Cab] vs [M_Itranspl]
#[H_Cab] vs [M_Untr]
#[H_Cab] vs [U_Untr]
#[H_Dimsup] vs [M_Cab]
#[H_Dimsup] vs [M_Dimsup]
#[H_Dimsup] vs [M_Itranspl]
#[H_Dimsup] vs [M_Untr]
#[H_Dimsup] vs [U_Untr]
#[M_Cab] vs [M_Dimsup]
#[M_Cab] vs [M_Itranspl]
#[M_Cab] vs [M_Untr]
#[M_Cab] vs [U_Untr]
#[M_Dimsup] vs [M_Itranspl]
#[M_Dimsup] vs [M_Untr]
#[M_Dimsup] vs [U_Untr]
#[M_Itranspl] vs [M_Untr]
#[M_Itranspl] vs [U_Untr]
#[M_Untr] vs [U_Untr]
#Minimum number of pairs:1 out of 28 condition pairs.
# Technology : Agilent.SingleColor.28282
# Owner : gxuser
# Created On : Mon Feb 04 16:13:35 CET 2019
ProbeName	FC ([H-Itranspl] vs [H_Cab])	Log FC ([H-Itranspl] vs [H_Cab])	FC (abs) ([H-Itranspl] vs [H_Cab])	Regulation ([H-Itranspl] vs [H_Cab])	FC ([H-Itranspl] vs [H_Dimsup])	Log FC ([H-Itranspl] vs [H_Dimsup])	FC (abs) ([H-Itranspl] vs [H_Dimsup])	Regulation ([H-Itranspl] vs [H_Dimsup])	FC ([H-Itranspl] vs [M_Cab])	Log FC ([H-Itranspl] vs [M_Cab])	FC (abs) ([H-Itranspl] vs [M_Cab])	Regulation ([H-Itranspl] vs [M_Cab])	FC ([H-Itranspl] vs [M_Dimsup])	Log FC ([H-Itranspl] vs [M_Dimsup])	FC (abs) ([H-Itranspl] vs [M_Dimsup])	Regulation ([H-Itranspl] vs [M_Dimsup])	FC ([H-Itranspl] vs [M_Itranspl])	Log FC ([H-Itranspl] vs [M_Itranspl])	FC (abs) ([H-Itranspl] vs [M_Itranspl])	Regulation ([H-Itranspl] vs [M_Itranspl])	FC ([H-Itranspl] vs [M_Untr])	Log FC ([H-Itranspl] vs [M_Untr])	FC (abs) ([H-Itranspl] vs [M_Untr])	Regulation ([H-Itranspl] vs [M_Untr])	FC ([H-Itranspl] vs [U_Untr])	Log FC ([H-Itranspl] vs [U_Untr])	FC (abs) ([H-Itranspl] vs [U_Untr])	Regulation ([H-Itranspl] vs [U_Untr])	FC ([H_Cab] vs [H_Dimsup])	Log FC ([H_Cab] vs [H_Dimsup])	FC (abs) ([H_Cab] vs [H_Dimsup])	Regulation ([H_Cab] vs [H_Dimsup])	FC ([H_Cab] vs [M_Cab])	Log FC ([H_Cab] vs [M_Cab])	FC (abs) ([H_Cab] vs [M_Cab])	Regulation ([H_Cab] vs [M_Cab])	FC ([H_Cab] vs [M_Dimsup])	Log FC ([H_Cab] vs [M_Dimsup])	FC (abs) ([H_Cab] vs [M_Dimsup])	Regulation ([H_Cab] vs [M_Dimsup])	FC ([H_Cab] vs [M_Itranspl])	Log FC ([H_Cab] vs [M_Itranspl])	FC (abs) ([H_Cab] vs [M_Itranspl])	Regulation ([H_Cab] vs [M_Itranspl])	FC ([H_Cab] vs [M_Untr])	Log FC ([H_Cab] vs [M_Untr])	FC (abs) ([H_Cab] vs [M_Untr])	Regulation ([H_Cab] vs [M_Untr])	FC ([H_Cab] vs [U_Untr])
A_64_P076162	-1.09748	-0.134201	1.09748	down	-1.02725	-0.0387883	1.02725	down	-1.90002	-0.926013	1.90002	down	-1.32661	-0.407742	1.32661	down	-1.1057	-0.144961	1.1057	down	-1.24772	-0.319295	1.24772	down	1.03911	0.0553527	1.03911	up	1.06837	0.0954125	1.06837	up	-1.73125	-0.791812	1.73125	down	-1.20877	-0.273541	1.20877	down	-1.00749	-0.0107605	1.00749	down	-1.13689	-0.185095	1.13689	down	1.14041
A_64_P002176	-2.31066	-1.2083	2.31066	down	-1.38063	-0.465325	1.38063	down	-1.83035	-0.872123	1.83035	down	-3.32859	-1.73491	3.32859	down	-2.86818	-1.52014	2.86818	down	-3.72969	-1.89906	3.72969	down	-1.32478	-0.405756	1.32478	down	1.67363	0.742979	1.67363	up	1.26241	0.336181	1.26241	up	-1.44054	-0.526607	1.44054	down	-1.24128	-0.311833	1.24128	down	-1.61412	-0.690752	1.61412	down	1.74418
A_42_P664913	2.36535	1.24205	2.36535	up	1.78112	0.832783	1.78112	up	1.22191	0.28914	1.22191	up	-1.24151	-0.312101	1.24151	down	-1.08817	-0.121908	1.08817	down	-1.38868	-0.47371	1.38868	down	1.87121	0.903971	1.87121	up	-1.32802	-0.409272	1.32802	down	-1.93578	-0.952915	1.93578	down	-2.93662	-1.55416	2.93662	down	-2.57391	-1.36396	2.57391	down	-3.28471	-1.71576	3.28471	down	-1.26408
A_43_P13320	-8.03141	-3.00565	8.03141	down	1.07872	0.109323	1.07872	up	-5.03156	-2.33101	5.03156	down	-1.14614	-0.196789	1.14614	down	1.05529	0.0776453	1.05529	up	-1.12358	-0.168102	1.12358	down	1.06232	0.0872209	1.06232	up	8.66366	3.11498	8.66366	up	1.59621	0.674648	1.59621	up	7.00733	2.80887	7.00733	up	8.4755	3.0833	8.4755	up	7.14806	2.83755	7.14806	up	8.53195
A_64_P126523	-3.55392	-1.82941	3.55392	down	-1.16627	-0.221905	1.16627	down	-1.08743	-0.120919	1.08743	down	-1.38802	-0.473033	1.38802	down	-1.49786	-0.582902	1.49786	down	-1.45813	-0.544124	1.45813	down	-1.07508	-0.104438	1.07508	down	3.04725	1.60751	3.04725	up	3.26819	1.70849	3.26819	up	2.56042	1.35638	2.56042	up	2.37267	1.24651	2.37267	up	2.43731	1.28529	2.43731	up	3.30574
A_64_P038045	-5.75028	-2.52363	5.75028	down	1.10002	0.137527	1.10002	up	3.15256	1.65652	3.15256	up	1.73772	0.7972	1.73772	up	2.47958	1.3101	2.47958	up	1.58745	0.666713	1.58745	up	1.41821	0.504075	1.41821	up	6.32541	2.66116	6.32541	up	18.1281	4.18016	18.1281	up	9.9924	3.32083	9.9924	up	14.2583	3.83373	14.2583	up	9.12829	3.19034	9.12829	up	8.15513
A_43_P11804	1.95884	0.969999	1.95884	up	-1.01572	-0.0225067	1.01572	down	3.18777	1.67255	3.18777	up	6.75088	2.75508	6.75088	up	4.5176	2.17556	4.5176	up	9.05223	3.17827	9.05223	up	1.08696	0.120297	1.08696	up	-1.98964	-0.992506	1.98964	down	1.62738	0.70255	1.62738	up	3.44637	1.78508	3.44637	up	2.30626	1.20556	2.30626	up	4.62122	2.20827	4.62122	up	-1.80213
A_44_P808710	2.5013	1.32268	2.5013	up	1.04411	0.0622787	1.04411	up	4.44605	2.15252	4.44605	up	3.49825	1.80664	3.49825	up	3.56837	1.83527	3.56837	up	3.75678	1.90949	3.75678	up	1.00071	0.00102139	1.00071	up	-2.39562	-1.2604	2.39562	down	1.7775	0.829848	1.7775	up	1.39858	0.483959	1.39858	up	1.42661	0.512591	1.42661	up	1.50193	0.586819	1.50193	up	-2.49953
A_64_P142111	-8.88805	-3.15187	8.88805	down	-2.84867	-1.51029	2.84867	down	-1.44231	-0.528383	1.44231	down	-1.52333	-0.607233	1.52333	down	-1.21435	-0.280187	1.21435	down	-1.74662	-0.804565	1.74662	down	-2.00509	-1.00367	2.00509	down	3.12007	1.64158	3.12007	up	6.16236	2.62348	6.16236	up	5.8346	2.54463	5.8346	up	7.31917	2.87168	7.31917	up	5.08872	2.3473	5.08872	up	4.43275
A_64_P095642	-15.0768	-3.91426	15.0768	down	-1463.66	-10.5154	1463.66	down	2.0584	1.04152	2.0584	up	1.41294	0.498702	1.41294	up	1.45593	0.541936	1.45593	up	1.19298	0.254564	1.19298	up	-873.179	-9.77013	873.179	down	-97.0804	-6.60111	97.0804	down	31.034	4.95578	31.034	up	21.3026	4.41296	21.3026	up	21.9507	4.45619	21.9507	up	17.9862	4.16882	17.9862	up	-57.9154
A_42_P735279	4.5008	2.17018	4.5008	up	2.3798	1.25084	2.3798	up	2.21332	1.14621	2.21332	up	2.34192	1.22769	2.34192	up	1.92218	0.942746	1.92218	up	1.89058	0.918827	1.89058	up	1.88879	0.91746	1.88879	up	-1.89125	-0.919337	1.89125	down	-2.0335	-1.02397	2.0335	down	-1.92184	-0.942491	1.92184	down	-2.3415	-1.22743	2.3415	down	-2.38065	-1.25135	2.38065	down	-2.3829
A_44_P902822	-3.29216	-1.71903	3.29216	down	-1.0662	-0.092474	1.0662	down	4.07606	2.02718	4.07606	up	3.39802	1.76469	3.39802	up	1.81464	0.859683	1.81464	up	4.00556	2.002	4.00556	up	-1.16917	-0.225488	1.16917	down	3.08776	1.62656	3.08776	up	13.419	3.74621	13.419	up	11.1868	3.48373	11.1868	up	5.97408	2.57872	5.97408	up	13.1869	3.72104	13.1869	up	2.8158
A_42_P563843	-1.0255	-0.0363277	1.0255	down	-1.01271	-0.0182258	1.01271	down	-1.02052	-0.029307	1.02052	down	-1.05938	-0.083222	1.05938	down	-1.1103	-0.150952	1.1103	down	-1.31288	-0.392731	1.31288	down	1.02177	0.0310719	1.02177	up	1.01263	0.0181019	1.01263	up	1.00488	0.00702071	1.00488	up	-1.03304	-0.0468943	1.03304	down	-1.08269	-0.114625	1.08269	down	-1.28023	-0.356403	1.28023	down	1.04783
A_42_P610788	-1.62458	-0.700064	1.62458	down	1.31053	0.390146	1.31053	up	1.03068	0.0435934	1.03068	up	-1.09387	-0.129436	1.09387	down	-1.07356	-0.102405	1.07356	down	1.20067	0.263843	1.20067	up	1.26753	0.342025	1.26753	up	2.12905	1.09021	2.12905	up	1.67441	0.743657	1.67441	up	1.48517	0.570628	1.48517	up	1.51326	0.597659	1.51326	up	1.95058	0.963906	1.95058	up	2.05921
A_44_P242429	1.5501	0.632358	1.5501	up	-1.31803	-0.398388	1.31803	down	-2.79511	-1.4829	2.79511	down	-3.0166	-1.59292	3.0166	down	-3.94553	-1.98022	3.94553	down	-5.18459	-2.37423	5.18459	down	-1.33778	-0.419844	1.33778	down	-2.04308	-1.03075	2.04308	down	-4.33269	-2.11526	4.33269	down	-4.67602	-2.22528	4.67602	down	-6.11595	-2.61258	6.11595	down	-8.03662	-3.00659	8.03662	down	-2.07369
A_64_P020571	-2.20709	-1.14214	2.20709	down	-3.89284	-1.96082	3.89284	down	1.20949	0.274398	1.20949	up	-1.08405	-0.11643	1.08405	down	1.03213	0.0456219	1.03213	up	-1.36039	-0.444025	1.36039	down	-3.31344	-1.72833	3.31344	down	-1.76379	-0.81868	1.76379	down	2.66945	1.41654	2.66945	up	2.03596	1.02571	2.03596	up	2.27799	1.18776	2.27799	up	1.62239	0.698117	1.62239	up	-1.50128
A_42_P518462	6.777	2.76065	6.777	up	1.60373	0.681432	1.60373	up	-3.22194	-1.68793	3.22194	down	-3.65914	-1.8715	3.65914	down	-5.06126	-2.3395	5.06126	down	-8.00114	-3.00021	8.00114	down	1.69759	0.76349	1.69759	up	-4.22577	-2.07922	4.22577	down	-21.8351	-4.44857	21.8351	down	-24.798	-4.63215	24.798	down	-34.3002	-5.10014	34.3002	down	-54.2237	-5.76085	54.2237	down	-3.99213
A_42_P469751	60.66	5.92267	60.66	up	2.21922	1.15005	2.21922	up	4.67912	2.22624	4.67912	up	4.59035	2.1986	4.59035	up	1.54426	0.626917	1.54426	up	6.54089	2.70949	6.54089	up	1.66811	0.738215	1.66811	up	-27.3339	-4.77262	27.3339	down	-12.964	-3.69644	12.964	down	-13.2147	-3.72407	13.2147	down	-39.2809	-5.29576	39.2809	down	-9.27397	-3.21319	9.27397	down	-36.3645
A_44_P209459	1.09517	0.131156	1.09517	up	-1.22931	-0.297854	1.22931	down	-1.41872	-0.50459	1.41872	down	-1.30759	-0.386907	1.30759	down	-1.43344	-0.519486	1.43344	down	-1.38161	-0.466353	1.38161	down	-1.09396	-0.129557	1.09396	down	-1.34631	-0.42901	1.34631	down	-1.55374	-0.635746	1.55374	down	-1.43203	-0.518063	1.43203	down	-1.56987	-0.650642	1.56987	down	-1.5131	-0.597509	1.5131	down	-1.19807
A_64_P018547	2.15064	1.10477	2.15064	up	1.53482	0.618066	1.53482	up	1.77946	0.831437	1.77946	up	1.45569	0.541707	1.45569	up	1.38587	0.470793	1.38587	up	1.07178	0.100015	1.07178	up	1.37843	0.463025	1.37843	up	-1.40124	-0.486703	1.40124	down	-1.2086	-0.273332	1.2086	down	-1.4774	-0.563062	1.4774	down	-1.55184	-0.633976	1.55184	down	-2.0066	-1.00475	2.0066	down	-1.56021
A_64_P111513	-1.04028	-0.056972	1.04028	down	-1.00071	-0.00102615	1.00071	down	-1.00819	-0.0117607	1.00819	down	-1.28529	-0.362094	1.28529	down	-1.08267	-0.114596	1.08267	down	-1.17639	-0.234364	1.17639	down	1.06285	0.0879331	1.06285	up	1.03954	0.0559459	1.03954	up	1.03183	0.0452113	1.03183	up	-1.23552	-0.305122	1.23552	down	-1.04075	-0.0576243	1.04075	down	-1.13084	-0.177392	1.13084	down	1.10566
A_42_P493925	-1.20372	-0.267497	1.20372	down	-1.23464	-0.304085	1.23464	down	1.34028	0.422535	1.34028	up	1.9262	0.945757	1.9262	up	1.78499	0.835918	1.78499	up	1.93373	0.951385	1.93373	up	-1.07309	-0.10177	1.07309	down	-1.02568	-0.0365877	1.02568	down	1.61332	0.690032	1.61332	up	2.3186	1.21325	2.3186	up	2.14863	1.10342	2.14863	up	2.32766	1.21888	2.32766	up	1.12173
A_64_P049828	4.09629	2.03432	4.09629	up	2.74134	1.45488	2.74134	up	1.38345	0.468266	1.38345	up	-1.03328	-0.0472298	1.03328	down	-1.12464	-0.169458	1.12464	down	-1.86706	-0.900772	1.86706	down	2.0709	1.05026	2.0709	up	-1.49427	-0.579437	1.49427	down	-2.96094	-1.56605	2.96094	down	-4.23261	-2.08155	4.23261	down	-4.60684	-2.20378	4.60684	down	-7.64804	-2.93509	7.64804	down	-1.97802
A_64_P137927	-2.29554	-1.19883	2.29554	down	1.11727	0.15998	1.11727	up	-1.3401	-0.422338	1.3401	down	-2.08597	-1.06072	2.08597	down	-1.46576	-0.551645	1.46576	down	-1.9711	-0.979	1.9711	down	1.07192	0.100202	1.07192	up	2.56474	1.35881	2.56474	up	1.71296	0.776494	1.71296	up	1.10047	0.138114	1.10047	up	1.56611	0.647187	1.56611	up	1.1646	0.219832	1.1646	up	2.46064
A_43_P19848	-2.69036	-1.4278	2.69036	down	1.16077	0.215085	1.16077	up	-1.62875	-0.703762	1.62875	down	-3.52145	-1.81617	3.52145	down	1.63703	0.711077	1.63703	up	1.05959	0.0835042	1.05959	up	1.55566	0.637522	1.55566	up	3.12289	1.64288	3.12289	up	1.6518	0.724035	1.6518	up	-1.30892	-0.388374	1.30892	down	4.40418	2.13887	4.40418	up	2.85067	1.5113	2.85067	up	4.18527
A_44_P308673	1.35878	0.442313	1.35878	up	-1.07661	-0.106502	1.07661	down	-1.49553	-0.58066	1.49553	down	-1.97954	-0.985165	1.97954	down	1.12172	0.16571	1.12172	up	-2.05517	-1.03926	2.05517	down	1.17543	0.233183	1.17543	up	-1.46288	-0.548815	1.46288	down	-2.0321	-1.02297	2.0321	down	-2.68976	-1.42748	2.68976	down	-1.21134	-0.276603	1.21134	down	-2.79253	-1.48157	2.79253	down	-1.15599
A_64_P004269	2.09811	1.06909	2.09811	up	-1.12183	-0.165859	1.12183	down	1.12511	0.170072	1.12511	up	1.65706	0.72863	1.65706	up	1.83586	0.876457	1.83586	up	1.22348	0.290989	1.22348	up	-1.12265	-0.166912	1.12265	down	-2.35374	-1.23495	2.35374	down	-1.8648	-0.899022	1.8648	down	-1.26616	-0.340464	1.26616	down	-1.14285	-0.192636	1.14285	down	-1.71488	-0.778105	1.71488	down	-2.35546
A_42_P543670	1.03769	0.0533733	1.03769	up	1.13516	0.182898	1.13516	up	-1.03613	-0.0512094	1.03613	down	-1.06239	-0.087311	1.06239	down	1.07172	0.0999224	1.07172	up	-2.02796	-1.02003	2.02796	down	-1.46473	-0.55064	1.46473	down	1.09393	0.129524	1.09393	up	-1.07518	-0.104583	1.07518	down	-1.10243	-0.140684	1.10243	down	1.03279	0.0465491	1.03279	up	-2.10439	-1.0734	2.10439	down	-1.51994
A_64_P164696	-3.34219	-1.74079	3.34219	down	-3.43139	-1.77879	3.43139	down	-2.29941	-1.20126	2.29941	down	-1.31839	-0.398772	1.31839	down	-1.09496	-0.130874	1.09496	down	-1.18734	-0.247728	1.18734	down	-2.16031	-1.11124	2.16031	down	-1.02669	-0.0380013	1.02669	down	1.4535	0.539532	1.4535	up	2.53506	1.34202	2.53506	up	3.05235	1.60992	3.05235	up	2.81486	1.49306	2.81486	up	1.54709
A_64_P055763	4.44904	2.15349	4.44904	up	5.05056	2.33644	5.05056	up	8.19976	3.03558	8.19976	up	5.37175	2.42539	5.37175	up	9.10104	3.18603	9.10104	up	6.04611	2.59601	6.04611	up	2.37276	1.24657	2.37276	up	1.1352	0.182951	1.1352	up	1.84304	0.882089	1.84304	up	1.2074	0.2719	1.2074	up	2.04562	1.03254	2.04562	up	1.35897	0.442516	1.35897	up	-1.87505
A_64_P068622	-4.98957	-2.31892	4.98957	down	-1.95557	-0.967589	1.95557	down	1.53838	0.621408	1.53838	up	3.77384	1.91603	3.77384	up	4.53085	2.17978	4.53085	up	4.89717	2.29195	4.89717	up	-1.87214	-0.904687	1.87214	down	2.55147	1.35133	2.55147	up	7.67584	2.94032	7.67584	up	18.8299	4.23495	18.8299	up	22.607	4.4987	22.607	up	24.4348	4.61086	24.4348	up	2.66517
A_44_P915877	-1.41253	-0.498284	1.41253	down	-6.01938	-2.58961	6.01938	down	1.41342	0.499193	1.41342	up	-1.02363	-0.0336895	1.02363	down	-1.39482	-0.480079	1.39482	down	-2.27027	-1.18286	2.27027	down	-3.82003	-1.93359	3.82003	down	-4.26141	-2.09133	4.26141	down	1.99651	0.997478	1.99651	up	1.37993	0.464595	1.37993	up	1.0127	0.0182056	1.0127	up	-1.60723	-0.684578	1.60723	down	-2.70439
A_42_P647599	21.6365	4.43539	21.6365	up	1.17581	0.233652	1.17581	up	1.62698	0.702195	1.62698	up	2.43954	1.28661	2.43954	up	2.00543	1.00391	2.00543	up	3.84372	1.9425	3.84372	up	-1.10287	-0.141266	1.10287	down	-18.4014	-4.20174	18.4014	down	-13.2986	-3.7332	13.2986	down	-8.86908	-3.14878	8.86908	down	-10.7889	-3.43148	10.7889	down	-5.62903	-2.49289	5.62903	down	-23.8623
A_42_P798776	7.38076	2.88377	7.38076	up	1.72942	0.790287	1.72942	up	1.37073	0.454943	1.37073	up	1.62277	0.698462	1.62277	up	1.11556	0.157773	1.11556	up	1.51498	0.599297	1.51498	up	1.20847	0.273188	1.20847	up	-4.26777	-2.09348	4.26777	down	-5.38455	-2.42883	5.38455	down	-4.54824	-2.18531	4.54824	down	-6.61617	-2.726	6.61617	down	-4.87186	-2.28447	4.87186	down	-6.1075
A_42_P781735	-1.33516	-0.417007	1.33516	down	-1.65053	-0.722929	1.65053	down	2.7262	1.44689	2.7262	up	3.77715	1.9173	3.77715	up	3.32521	1.73345	3.32521	up	6.96613	2.80036	6.96613	up	-1.52454	-0.608372	1.52454	down	-1.23621	-0.305922	1.23621	down	3.63989	1.8639	3.63989	up	5.04309	2.33431	5.04309	up	4.43967	2.15045	4.43967	up	9.30087	3.21737	9.30087	up	-1.14184
A_42_P553611	1.04447	0.0627642	1.04447	up	1.19946	0.262381	1.19946	up	1.30085	0.379452	1.30085	up	2.90776	1.53991	2.90776	up	2.20374	1.13995	2.20374	up	2.56903	1.36123	2.56903	up	1.0651	0.0909824	1.0651	up	1.14839	0.199616	1.14839	up	1.24547	0.316688	1.24547	up	2.78397	1.47714	2.78397	up	2.10992	1.07719	2.10992	up	2.45967	1.29846	2.45967	up	1.01975
A_43_P12729	1.67362	0.74297	1.67362	up	-1.29471	-0.372628	1.29471	down	1.12895	0.174977	1.12895	up	-1.03637	-0.0515356	1.03637	down	1.39444	0.479684	1.39444	up	1.00903	0.0129652	1.00903	up	1.25557	0.328341	1.25557	up	-2.16685	-1.1156	2.16685	down	-1.48246	-0.567993	1.48246	down	-1.73448	-0.794506	1.73448	down	-1.20021	-0.263287	1.20021	down	-1.65865	-0.730005	1.65865	down	-1.33296
A_42_P507072	1.02664	0.0379286	1.02664	up	1.39703	0.482368	1.39703	up	1.39862	0.484005	1.39862	up	1.26832	0.342921	1.26832	up	1.14987	0.201476	1.14987	up	-1.02679	-0.0381355	1.02679	down	1.15636	0.209596	1.15636	up	1.36078	0.444439	1.36078	up	1.36233	0.446076	1.36233	up	1.23541	0.304993	1.23541	up	1.12004	0.163548	1.12004	up	-1.05414	-0.0760641	1.05414	down	1.12636
A_42_P645467	-1.0244	-0.0347826	1.0244	down	-1.00015	-0.000216246	1.00015	down	-1.05192	-0.0730243	1.05192	down	-1.15843	-0.212175	1.15843	down	-1.02632	-0.0374742	1.02632	down	-1.04683	-0.0660233	1.04683	down	1.02594	0.0369519	1.02594	up	1.02425	0.0345664	1.02425	up	-1.02686	-0.0382416	1.02686	down	-1.13084	-0.177393	1.13084	down	-1.00187	-0.00269151	1.00187	down	-1.02189	-0.0312407	1.02189	down	1.05098
A_42_P738431	-34.1287	-5.09292	34.1287	down	-2.94389	-1.55772	2.94389	down	24.2636	4.60072	24.2636	up	134.085	7.067	134.085	up	135.712	7.0844	135.712	up	125.227	6.9684	125.227	up	-2.4395	-1.28658	2.4395	down	11.5931	3.53519	11.5931	up	828.086	9.69364	828.086	up	4576.15	12.1599	4576.15	up	4631.67	12.1773	4631.67	up	4273.85	12.0613	4273.85	up	13.9901
A_42_P712297	3.81169	1.93043	3.81169	up	2.65942	1.41111	2.65942	up	8.0642	3.01153	8.0642	up	14.4799	3.85598	14.4799	up	9.72173	3.28121	9.72173	up	4.04085	2.01466	4.04085	up	2.27709	1.18719	2.27709	up	-1.43328	-0.519318	1.43328	down	2.11565	1.0811	2.11565	up	3.79881	1.92555	3.79881	up	2.55051	1.35078	2.55051	up	1.06012	0.0842299	1.06012	up	-1.67393
A_42_P657538	1.12646	0.1718	1.12646	up	-1.04991	-0.0702591	1.04991	down	1.21334	0.278986	1.21334	up	1.05335	0.0749874	1.05335	up	1.12328	0.167715	1.12328	up	-1.02418	-0.0344677	1.02418	down	-1.06515	-0.0910511	1.06515	down	-1.18268	-0.242059	1.18268	down	1.07713	0.107186	1.07713	up	-1.06941	-0.0968123	1.06941	down	-1.00284	-0.00408459	1.00284	down	-1.1537	-0.206267	1.1537	down	-1.19985
A_42_P515405	-1.55591	-0.637754	1.55591	down	-1.21931	-0.28607	1.21931	down	3.49941	1.80711	3.49941	up	4.47225	2.161	4.47225	up	3.25149	1.7011	3.25149	up	4.09038	2.03223	4.09038	up	1.06085	0.0852203	1.06085	up	1.27605	0.351685	1.27605	up	5.44475	2.44487	5.44475	up	6.9584	2.79876	6.9584	up	5.05901	2.33886	5.05901	up	6.36424	2.66999	6.36424	up	1.65058
A_64_P089886	1.39906	0.484454	1.39906	up	1.47053	0.556334	1.47053	up	-1.37914	-0.463764	1.37914	down	1.30563	0.384745	1.30563	up	1.09298	0.128263	1.09298	up	1.42043	0.506325	1.42043	up	1.19774	0.260311	1.19774	up	1.05109	0.0718794	1.05109	up	-1.92949	-0.948218	1.92949	down	-1.07156	-0.0997095	1.07156	down	-1.28004	-0.356191	1.28004	down	1.01527	0.0218706	1.01527	up	-1.16808
A_42_P528580	2.25455	1.17284	2.25455	up	1.24835	0.320026	1.24835	up	1.08916	0.123211	1.08916	up	-1.84405	-0.882881	1.84405	down	-1.75751	-0.813536	1.75751	down	-1.78384	-0.83499	1.78384	down	-1.01749	-0.0250149	1.01749	down	-1.80602	-0.852814	1.80602	down	-2.07	-1.04963	2.07	down	-4.15751	-2.05572	4.15751	down	-3.9624	-1.98638	3.9624	down	-4.02177	-2.00783	4.02177	down	-2.29398
A_43_P14285	1.19451	0.256415	1.19451	up	-1.3443	-0.42685	1.3443	down	-1.44757	-0.533633	1.44757	down	-1.65055	-0.72295	1.65055	down	-1.66282	-0.73363	1.66282	down	-2.32899	-1.2197	2.32899	down	-1.48107	-0.56664	1.48107	down	-1.60577	-0.683266	1.60577	down	-1.72913	-0.790049	1.72913	down	-1.9716	-0.979365	1.9716	down	-1.98625	-0.990046	1.98625	down	-2.78199	-1.47612	2.78199	down	-1.76915
A_42_P616287	1.34475	0.427343	1.34475	up	1.23172	0.30068	1.23172	up	-1.26431	-0.338346	1.26431	down	2.38874	1.25625	2.38874	up	1.57664	0.656857	1.57664	up	4.09022	2.03218	4.09022	up	1.21908	0.285793	1.21908	up	-1.09177	-0.126663	1.09177	down	-1.70018	-0.76569	1.70018	down	1.77634	0.828907	1.77634	up	1.17244	0.229513	1.17244	up	3.04161	1.60483	3.04161	up	-1.10309
A_42_P496411	2.85167	1.51181	2.85167	up	1.3583	0.441801	1.3583	up	2.1411	1.09836	2.1411	up	2.03934	1.0281	2.03934	up	2.20686	1.14199	2.20686	up	2.2703	1.18288	2.2703	up	1.3077	0.387036	1.3077	up	-2.09944	-1.07001	2.09944	down	-1.33187	-0.413451	1.33187	down	-1.39833	-0.483704	1.39833	down	-1.29218	-0.369812	1.29218	down	-1.25608	-0.328926	1.25608	down	-2.18067
A_44_P494310	2.28819	1.19421	2.28819	up	1.20334	0.26704	1.20334	up	1.41212	0.497867	1.41212	up	1.5019	0.586792	1.5019	up	1.23295	0.302115	1.23295	up	1.66176	0.732709	1.66176	up	1.29139	0.36892	1.29139	up	-1.90154	-0.927166	1.90154	down	-1.62039	-0.69634	1.62039	down	-1.52353	-0.607414	1.52353	down	-1.85586	-0.892091	1.85586	down	-1.37697	-0.461497	1.37697	down	-1.77189
A_42_P645142	1.28688	0.363876	1.28688	up	1.05622	0.0789104	1.05622	up	1.27656	0.352262	1.27656	up	1.02718	0.0386949	1.02718	up	1.05127	0.0721352	1.05127	up	-1.61156	-0.688458	1.61156	down	1.20559	0.269738	1.20559	up	-1.21838	-0.284966	1.21838	down	-1.00808	-0.0116143	1.00808	down	-1.25282	-0.325181	1.25282	down	-1.22412	-0.291741	1.22412	down	-2.07388	-1.05233	2.07388	down	-1.06743
A_64_P042132	1.0897	0.123936	1.0897	up	1.01202	0.0172424	1.01202	up	1.62199	0.697767	1.62199	up	1.95576	0.967729	1.95576	up	2.01808	1.01298	2.01808	up	2.40695	1.26721	2.40695	up	1.08901	0.123013	1.08901	up	-1.07676	-0.106693	1.07676	down	1.48847	0.573832	1.48847	up	1.79476	0.843793	1.79476	up	1.85195	0.889048	1.85195	up	2.20881	1.14327	2.20881	up	-1.00064
A_42_P508085	11.9312	3.57666	11.9312	up	1.65254	0.724683	1.65254	up	-1.11627	-0.158692	1.11627	down	-1.34881	-0.431685	1.34881	down	-1.28766	-0.364755	1.28766	down	-1.22808	-0.296409	1.22808	down	1.11863	0.161736	1.11863	up	-7.2199	-2.85198	7.2199	down	-13.3185	-3.73535	13.3185	down	-16.0928	-4.00835	16.0928	down	-15.3633	-3.94142	15.3633	down	-14.6525	-3.87307	14.6525	down	-10.6658
A_64_P051159	-1.30812	-0.38749	1.30812	down	1.66053	0.73164	1.66053	up	4.21935	2.07702	4.21935	up	16.7196	4.06347	16.7196	up	7.98015	2.99642	7.98015	up	40.5749	5.34252	40.5749	up	1.75556	0.811932	1.75556	up	2.17216	1.11913	2.17216	up	5.5194	2.46451	5.5194	up	21.8712	4.45096	21.8712	up	10.439	3.38391	10.439	up	53.0767	5.73001	53.0767	up	2.29648
A_64_P124041	-3.99389	-1.9978	3.99389	down	-1.03893	-0.0551004	1.03893	down	-7.16708	-2.84139	7.16708	down	-2.9449	-1.55822	2.9449	down	-1.10286	-0.141243	1.10286	down	1.90908	0.932877	1.90908	up	-1.00142	-0.00204372	1.00142	down	3.84423	1.9427	3.84423	up	-1.79451	-0.843589	1.79451	down	1.35621	0.439576	1.35621	up	3.62141	1.85655	3.62141	up	7.62466	2.93067	7.62466	up	3.98824
A_64_P131122	-1.07233	-0.100751	1.07233	down	-3.94289	-1.97925	3.94289	down	17.889	4.161	17.889	up	13.6866	3.77469	13.6866	up	16.9049	4.07937	16.9049	up	15.6859	3.9714	15.6859	up	-2.17005	-1.11773	2.17005	down	-3.67693	-1.8785	3.67693	down	19.1829	4.26175	19.1829	up	14.6766	3.87545	14.6766	up	18.1277	4.18012	18.1277	up	16.8205	4.07215	16.8205	up	-2.02367
A_64_P021601	-1.08498	-0.117663	1.08498	down	-1.0004	-0.000584125	1.0004	down	-1.04133	-0.0584302	1.04133	down	-6.6589	-2.73528	6.6589	down	-9.24215	-3.20823	9.24215	down	-1.30005	-0.378562	1.30005	down	1.13606	0.184041	1.13606	up	1.08454	0.117079	1.08454	up	1.04191	0.0592327	1.04191	up	-6.13737	-2.61762	6.13737	down	-8.5183	-3.09057	8.5183	down	-1.19823	-0.2609	1.19823	down	1.2326
A_44_P776423	-1.08715	-0.12055	1.08715	down	-1.00214	-0.00308347	1.00214	down	-1.04306	-0.0608187	1.04306	down	-1.49337	-0.578571	1.49337	down	-1.66457	-0.73515	1.66457	down	-1.30871	-0.388143	1.30871	down	1.1384	0.187008	1.1384	up	1.08483	0.117466	1.08483	up	1.04227	0.059731	1.04227	up	-1.37366	-0.458022	1.37366	down	-1.53113	-0.614601	1.53113	down	-1.2038	-0.267593	1.2038	down	1.23761
A_64_P120445	1.24939	0.321226	1.24939	up	1.35879	0.442323	1.35879	up	-136.926	-7.09725	136.926	down	-306.335	-8.25897	306.335	down	-182.216	-7.50951	182.216	down	-397.941	-8.63641	397.941	down	-2.2805	-1.18935	2.2805	down	1.08756	0.121096	1.08756	up	-171.074	-7.41848	171.074	down	-382.733	-8.58019	382.733	down	-227.659	-7.83073	227.659	down	-497.184	-8.95764	497.184	down	-2.84924
A_42_P772878	1.53184	0.61527	1.53184	up	1.31424	0.394234	1.31424	up	-1.77412	-0.827101	1.77412	down	-2.69051	-1.42788	2.69051	down	-2.92824	-1.55004	2.92824	down	-2.29866	-1.2008	2.29866	down	1.15665	0.209954	1.15665	up	-1.16557	-0.221036	1.16557	down	-2.71767	-1.44237	2.71767	down	-4.12144	-2.04315	4.12144	down	-4.48561	-2.16531	4.48561	down	-3.52119	-1.81606	3.52119	down	-1.32438
A_42_P736315	-3.17135	-1.6651	3.17135	down	-1.01116	-0.0160065	1.01116	down	-6.44014	-2.68709	6.44014	down	-2.41911	-1.27448	2.41911	down	1.04381	0.0618629	1.04381	up	1.22194	0.289173	1.22194	up	1.14327	0.193165	1.14327	up	3.13636	1.64909	3.13636	up	-2.03072	-1.02199	2.03072	down	1.31096	0.390619	1.31096	up	3.3103	1.72696	3.3103	up	3.8752	1.95427	3.8752	up	3.62571
A_64_P041004	1.62346	0.699069	1.62346	up	1.04723	0.0665741	1.04723	up	1.12172	0.165712	1.12172	up	1.13952	0.188427	1.13952	up	1.00742	0.0106716	1.00742	up	1.3615	0.445197	1.3615	up	-1.00519	-0.00747299	1.00519	down	-1.55024	-0.632495	1.55024	down	-1.44729	-0.533357	1.44729	down	-1.42468	-0.510642	1.42468	down	-1.61149	-0.688397	1.61149	down	-1.1924	-0.253872	1.1924	down	-1.63189
A_42_P494276	1.65204	0.724248	1.65204	up	-1.15488	-0.207749	1.15488	down	-1.55032	-0.632565	1.55032	down	-1.82752	-0.869887	1.82752	down	-1.3656	-0.449537	1.3656	down	-1.65847	-0.729855	1.65847	down	-1.04976	-0.0700588	1.04976	down	-1.90791	-0.931997	1.90791	down	-2.56119	-1.35681	2.56119	down	-3.01913	-1.59414	3.01913	down	-2.25603	-1.17379	2.25603	down	-2.73986	-1.4541	2.73986	down	-1.73424
A_44_P212746	-1.09674	-0.133224	1.09674	down	-1.02753	-0.0391848	1.02753	down	-1.0283	-0.0402546	1.0283	down	-1.32371	-0.404582	1.32371	down	-1.10388	-0.142578	1.10388	down	-1.24483	-0.315949	1.24483	down	1.03807	0.0538986	1.03807	up	1.06735	0.094039	1.06735	up	1.06656	0.0929692	1.06656	up	-1.20694	-0.271358	1.20694	down	-1.0065	-0.00935435	1.0065	down	-1.13503	-0.182725	1.13503	down	1.13849
A_64_P103615	2.04861	1.03464	2.04861	up	1.11229	0.153528	1.11229	up	-16.1635	-4.01467	16.1635	down	-25.204	-4.65558	25.204	down	-23.7558	-4.57021	23.7558	down	-141.754	-7.14725	141.754	down	-2.08941	-1.06309	2.08941	down	-1.8418	-0.881113	1.8418	down	-33.1126	-5.04931	33.1126	down	-51.633	-5.69022	51.633	down	-48.6663	-5.60485	48.6663	down	-290.399	-8.18189	290.399	down	-4.28037
A_44_P550697	-1.54662	-0.629118	1.54662	down	-1.21376	-0.279482	1.21376	down	-1.49867	-0.583685	1.49867	down	-1.45569	-0.541699	1.45569	down	-1.05397	-0.0758343	1.05397	down	-1.90876	-0.932637	1.90876	down	-1.30019	-0.378727	1.30019	down	1.27424	0.349636	1.27424	up	1.03199	0.045433	1.03199	up	1.06247	0.087419	1.06247	up	1.46742	0.553284	1.46742	up	-1.23415	-0.303519	1.23415	down	1.18953
A_64_P045429	-4.30051	-2.10451	4.30051	down	1.15994	0.214056	1.15994	up	2.0766	1.05422	2.0766	up	1.88834	0.917117	1.88834	up	1.24488	0.316011	1.24488	up	1.17251	0.229599	1.17251	up	1.58351	0.663127	1.58351	up	4.98836	2.31856	4.98836	up	8.93045	3.15873	8.93045	up	8.12082	3.02163	8.12082	up	5.35364	2.42052	5.35364	up	5.04239	2.33411	5.04239	up	6.80991
A_64_P075175	-3.00008	-1.585	3.00008	down	-1.74251	-0.801164	1.74251	down	-1.045	-0.063503	1.045	down	-1.0686	-0.0957262	1.0686	down	-1.16171	-0.216255	1.16171	down	-1.64617	-0.71911	1.64617	down	-1.27841	-0.354351	1.27841	down	1.72171	0.783839	1.72171	up	2.87089	1.5215	2.87089	up	2.80748	1.48928	2.80748	up	2.58246	1.36875	2.58246	up	1.82247	0.865893	1.82247	up	2.34673
A_44_P472801	-1.07911	-0.109845	1.07911	down	-1.02085	-0.0297666	1.02085	down	-1.02212	-0.0315585	1.02212	down	-1.29992	-0.378427	1.29992	down	-1.0924	-0.127504	1.0924	down	-1.21363	-0.279333	1.21363	down	1.04075	0.0576267	1.04075	up	1.05708	0.0800781	1.05708	up	1.05576	0.0782862	1.05576	up	-1.20462	-0.268582	1.20462	down	-1.01232	-0.0176589	1.01232	down	-1.12466	-0.169488	1.12466	down	1.12309
A_42_P491486	3.19154	1.67425	3.19154	up	1.17566	0.233477	1.17566	up	1.21841	0.284999	1.21841	up	1.67389	0.743202	1.67389	up	1.24674	0.318163	1.24674	up	-1.1489	-0.200254	1.1489	down	1.87589	0.907573	1.87589	up	-2.71467	-1.44077	2.71467	down	-2.61943	-1.38925	2.61943	down	-1.90666	-0.931049	1.90666	down	-2.5599	-1.35609	2.5599	down	-3.66676	-1.87451	3.66676	down	-1.70135
A_43_P12736	-2.7575	-1.46336	2.7575	down	1.63444	0.708799	1.63444	up	1.29837	0.376698	1.29837	up	2.38749	1.25549	2.38749	up	2.76162	1.46552	2.76162	up	3.22373	1.68873	3.22373	up	1.37214	0.456424	1.37214	up	4.50697	2.17216	4.50697	up	3.58024	1.84006	3.58024	up	6.58349	2.71885	6.58349	up	7.61516	2.92888	7.61516	up	8.88944	3.15209	8.88944	up	3.78366
A_64_P158790	1.07891	0.109575	1.07891	up	1.09035	0.124786	1.09035	up	1.66171	0.732668	1.66171	up	1.93628	0.953285	1.93628	up	1.46937	0.555197	1.46937	up	1.76889	0.822848	1.76889	up	-1.01836	-0.0262508	1.01836	down	1.0106	0.0152111	1.0106	up	1.54017	0.623093	1.54017	up	1.79466	0.84371	1.79466	up	1.3619	0.445622	1.3619	up	1.63952	0.713273	1.63952	up	-1.09872
A_44_P229481	3.63157	1.86059	3.63157	up	1.29129	0.368817	1.29129	up	2.95683	1.56405	2.95683	up	1.95443	0.966744	1.95443	up	1.70682	0.771312	1.70682	up	2.19535	1.13445	2.19535	up	1.36782	0.451874	1.36782	up	-2.81235	-1.49178	2.81235	down	-1.2282	-0.296543	1.2282	down	-1.85813	-0.893848	1.85813	down	-2.12768	-1.08928	2.12768	down	-1.65421	-0.72614	1.65421	down	-2.65501
A_64_P133836	-1.20774	-0.272305	1.20774	down	-1.41161	-0.497338	1.41161	down	2.71186	1.43928	2.71186	up	2.14137	1.09853	2.14137	up	2.53909	1.34431	2.53909	up	2.30261	1.20327	2.30261	up	-1.56603	-0.647115	1.56603	down	-1.1688	-0.225034	1.1688	down	3.27521	1.71159	3.27521	up	2.58621	1.37084	2.58621	up	3.06654	1.61661	3.06654	up	2.78094	1.47557	2.78094	up	-1.29667
A_43_P13137	-3.37884	-1.75653	3.37884	down	-1.02459	-0.0350525	1.02459	down	1.47285	0.558615	1.47285	up	-1.14773	-0.198784	1.14773	down	-1.38175	-0.466493	1.38175	down	-1.05659	-0.0794189	1.05659	down	1.35455	0.437813	1.35455	up	3.29773	1.72147	3.29773	up	4.97653	2.31514	4.97653	up	2.94393	1.55774	2.94393	up	2.44534	1.29003	2.44534	up	3.19786	1.67711	3.19786	up	4.5768
A_42_P586141	1.31134	0.391043	1.31134	up	-2.0357	-1.02553	2.0357	down	-1.12105	-0.164848	1.12105	down	-1.27528	-0.350812	1.27528	down	-1.3149	-0.39495	1.3149	down	-1.04987	-0.0702152	1.04987	down	-1.52709	-0.610785	1.52709	down	-2.6695	-1.41657	2.6695	down	-1.47008	-0.555891	1.47008	down	-1.67232	-0.741855	1.67232	down	-1.72428	-0.785993	1.72428	down	-1.37674	-0.461258	1.37674	down	-2.00254
A_44_P142850	-2.17292	-1.11963	2.17292	down	-18.6559	-4.22156	18.6559	down	-1.02302	-0.0328355	1.02302	down	1.4721	0.557876	1.4721	up	1.21179	0.277144	1.21179	up	1.3787	0.463306	1.3787	up	-10.0686	-3.33179	10.0686	down	-8.58565	-3.10193	8.58565	down	2.12402	1.0868	2.12402	up	3.19875	1.67751	3.19875	up	2.63313	1.39678	2.63313	up	2.9958	1.58294	2.9958	up	-4.63366
A_44_P1042504	-3.29319	-1.71949	3.29319	down	-2.59582	-1.37619	2.59582	down	-1.23744	-0.307359	1.23744	down	1.5064	0.591102	1.5064	up	1.58109	0.660917	1.58109	up	2.81355	1.49239	2.81355	up	-1.654	-0.725956	1.654	down	1.26865	0.343297	1.26865	up	2.66129	1.41213	2.66129	up	4.96085	2.31059	4.96085	up	5.20682	2.3804	5.20682	up	9.26556	3.21188	9.26556	up	1.99105
A_42_P476474	11.7513	3.55475	11.7513	up	2.73928	1.4538	2.73928	up	-15.215	-3.92742	15.215	down	-22.8517	-4.51423	22.8517	down	-36.7913	-5.20129	36.7913	down	-29.1795	-4.86688	29.1795	down	-1.02451	-0.0349331	1.02451	down	-4.28992	-2.10095	4.28992	down	-178.796	-7.48217	178.796	down	-268.538	-8.06898	268.538	down	-432.346	-8.75604	432.346	down	-342.898	-8.42164	342.898	down	-12.0393
A_44_P480882	-1.21301	-0.278589	1.21301	down	-1.00598	-0.00860739	1.00598	down	-1.01028	-0.0147486	1.01028	down	-1.27912	-0.355149	1.27912	down	-1.20572	-0.269891	1.20572	down	-1.17411	-0.231563	1.17411	down	1.05438	0.0763917	1.05438	up	1.20579	0.269982	1.20579	up	1.20067	0.263841	1.20067	up	-1.0545	-0.0765598	1.0545	down	1.00605	0.00869894	1.00605	up	1.03313	0.0470262	1.03313	up	1.27897
A_44_P1042696	1.88012	0.910824	1.88012	up	1.1103	0.150945	1.1103	up	1.46777	0.553621	1.46777	up	3.36926	1.75243	3.36926	up	1.90858	0.932501	1.90858	up	4.45417	2.15516	4.45417	up	1.17348	0.230799	1.17348	up	-1.69335	-0.759879	1.69335	down	-1.28094	-0.357203	1.28094	down	1.79204	0.841606	1.79204	up	1.01514	0.021677	1.01514	up	2.36909	1.24433	2.36909	up	-1.60217
A_64_P132576	4.90964	2.29562	4.90964	up	3.59491	1.84595	3.59491	up	1.98124	0.986406	1.98124	up	14.5389	3.86185	14.5389	up	-5.90684	-2.56239	5.90684	down	8.24155	3.04292	8.24155	up	2.25703	1.17443	2.25703	up	-1.36572	-0.449663	1.36572	down	-2.47806	-1.30921	2.47806	down	2.96129	1.56623	2.96129	up	-29.0005	-4.85801	29.0005	down	1.67865	0.747297	1.67865	up	-2.17527
A_42_P652357	1.0082	0.0117874	1.0082	up	1.13745	0.185802	1.13745	up	2.31945	1.21379	2.31945	up	2.74517	1.4569	2.74517	up	2.49081	1.31662	2.49081	up	2.75503	1.46207	2.75503	up	1.09129	0.126039	1.09129	up	1.12819	0.174015	1.12819	up	2.30058	1.202	2.30058	up	2.72283	1.44511	2.72283	up	2.47054	1.30483	2.47054	up	2.73262	1.45028	2.73262	up	1.08241
A_64_P134935	-1.97193	-0.979612	1.97193	down	-1.00173	-0.00249767	1.00173	down	-4.68321	-2.2275	4.68321	down	-16.27	-4.02414	16.27	down	-12.0217	-3.58757	12.0217	down	-19.7262	-4.30204	19.7262	down	1.04532	0.0639496	1.04532	up	1.96852	0.977114	1.96852	up	-2.37493	-1.24788	2.37493	down	-8.25078	-3.04453	8.25078	down	-6.09641	-2.60796	6.09641	down	-10.0035	-3.32243	10.0035	down	2.06131
A_64_P034019	-1.57021	-0.650956	1.57021	down	-1.29294	-0.370658	1.29294	down	-1.86916	-0.902389	1.86916	down	-3.06225	-1.61459	3.06225	down	-2.37139	-1.24573	2.37139	down	-2.48745	-1.31467	2.48745	down	1.00737	0.0105906	1.00737	up	1.21445	0.280298	1.21445	up	-1.19039	-0.251433	1.19039	down	-1.95022	-0.963634	1.95022	down	-1.51024	-0.594776	1.51024	down	-1.58415	-0.663709	1.58415	down	1.58178
A_64_P140634	-1.3271	-0.408279	1.3271	down	-1.85646	-0.892551	1.85646	down	1.36036	0.443994	1.36036	up	2.28028	1.18921	2.28028	up	2.35049	1.23296	2.35049	up	3.12787	1.64518	3.12787	up	-1.12474	-0.169587	1.12474	down	-1.39888	-0.484272	1.39888	down	1.80534	0.852273	1.80534	up	3.02616	1.59749	3.02616	up	3.11935	1.64124	3.11935	up	4.15101	2.05346	4.15101	up	1.17992
A_42_P746029	-1.01457	-0.0208642	1.01457	down	-1.00866	-0.0124393	1.00866	down	-1.44455	-0.530619	1.44455	down	-2.86923	-1.52066	2.86923	down	-1.02216	-0.0316193	1.02216	down	-1.21465	-0.280541	1.21465	down	1.02002	0.0286013	1.02002	up	1.00586	0.008425	1.00586	up	-1.42381	-0.509754	1.42381	down	-2.82803	-1.4998	2.82803	down	-1.00748	-0.0107551	1.00748	down	-1.19721	-0.259677	1.19721	down	1.03488
A_64_P009032	1.97574	0.98239	1.97574	up	1.66338	0.734121	1.66338	up	-1.13725	-0.185549	1.13725	down	-1.2462	-0.317533	1.2462	down	-1.18347	-0.243017	1.18347	down	-1.21504	-0.281002	1.21504	down	1.48608	0.571514	1.48608	up	-1.18778	-0.248269	1.18778	down	-2.2469	-1.16794	2.2469	down	-2.46216	-1.29992	2.46216	down	-2.33821	-1.22541	2.33821	down	-2.4006	-1.26339	2.4006	down	-1.32949
A_42_P764792	1.99063	0.993222	1.99063	up	1.02512	0.0357981	1.02512	up	-1.54618	-0.628705	1.54618	down	-3.70823	-1.89073	3.70823	down	-2.91268	-1.54235	2.91268	down	-4.03008	-2.01081	4.03008	down	-1.02299	-0.0327911	1.02299	down	-1.94184	-0.957424	1.94184	down	-3.07786	-1.62193	3.07786	down	-7.38169	-2.88395	7.38169	down	-5.79805	-2.53557	5.79805	down	-8.02238	-3.00403	8.02238	down	-2.03639
A_64_P029278	1.90171	0.9273	1.90171	up	1.03878	0.0548964	1.03878	up	-1.64229	-0.715712	1.64229	down	1.14979	0.201372	1.14979	up	1.12659	0.171968	1.12659	up	1.39029	0.475385	1.39029	up	1.26182	0.335505	1.26182	up	-1.83071	-0.872404	1.83071	down	-3.12317	-1.64301	3.12317	down	-1.65396	-0.725928	1.65396	down	-1.68802	-0.755332	1.68802	down	-1.36786	-0.451916	1.36786	down	-1.50712
A_43_P12266	-4.31925	-2.11078	4.31925	down	-1.43855	-0.524618	1.43855	down	2.48321	1.31221	2.48321	up	9.05714	3.17906	9.05714	up	11.1649	3.4809	11.1649	up	14.3444	3.84241	14.3444	up	-1.24993	-0.321845	1.24993	down	3.0025	1.58616	3.0025	up	10.7256	3.42299	10.7256	up	39.12	5.28984	39.12	up	48.2239	5.59168	48.2239	up	61.9568	5.95319	61.9568	up	3.4556
A_44_P204710	-2.61519	-1.38692	2.61519	down	1.18313	0.242609	1.18313	up	-3.2477	-1.69942	3.2477	down	-1.2521	-0.324353	1.2521	down	-1.64541	-0.718447	1.64541	down	1.74971	0.807116	1.74971	up	1.77693	0.829383	1.77693	up	3.09411	1.62953	3.09411	up	-1.24186	-0.312501	1.24186	down	2.08864	1.06256	2.08864	up	1.58939	0.66847	1.58939	up	4.57583	2.19403	4.57583	up	4.647
A_64_P163837	-1.94407	-0.959082	1.94407	down	-1.00914	-0.0131235	1.00914	down	-1.10554	-0.144748	1.10554	down	1.96082	0.971456	1.96082	up	1.40354	0.489068	1.40354	up	2.13447	1.09388	2.13447	up	-1.05001	-0.0704088	1.05001	down	1.92647	0.945958	1.92647	up	1.75849	0.814334	1.75849	up	3.81197	1.93054	3.81197	up	2.72858	1.44815	2.72858	up	4.14956	2.05296	4.14956	up	1.85147
A_64_P016202	-1.04056	-0.057363	1.04056	down	1.00485	0.00698423	1.00485	up	-1.01027	-0.0147412	1.01027	down	-1.32446	-0.4054	1.32446	down	-1.09901	-0.136209	1.09901	down	-1.19032	-0.251354	1.19032	down	1.07913	0.109868	1.07913	up	1.04561	0.0643473	1.04561	up	1.02998	0.0426219	1.02998	up	-1.27283	-0.348037	1.27283	down	-1.05617	-0.0788462	1.05617	down	-1.14392	-0.193991	1.14392	down	1.1229
A_64_P137168	1.66822	0.73831	1.66822	up	-1.15819	-0.211873	1.15819	down	1.27342	0.348707	1.27342	up	1.19576	0.257923	1.19576	up	1.05685	0.0797729	1.05685	up	1.86725	0.900912	1.86725	up	-1.2504	-0.322388	1.2504	down	-1.93212	-0.950183	1.93212	down	-1.31003	-0.389603	1.31003	down	-1.39512	-0.480387	1.39512	down	-1.57848	-0.658537	1.57848	down	1.1193	0.162602	1.1193	up	-2.08594
A_42_P830598	2.41694	1.27318	2.41694	up	1.26448	0.338545	1.26448	up	1.29893	0.37732	1.29893	up	1.03281	0.0465803	1.03281	up	-1.33629	-0.418232	1.33629	down	-1.63577	-0.709974	1.63577	down	-1.01755	-0.0251055	1.01755	down	-1.91141	-0.934636	1.91141	down	-1.86072	-0.89586	1.86072	down	-2.34015	-1.2266	2.34015	down	-3.22973	-1.69141	3.22973	down	-3.95357	-1.98315	3.95357	down	-2.45937
A_42_P525886	30.5404	4.93265	30.5404	up	1.42392	0.509866	1.42392	up	60.1289	5.90999	60.1289	up	289.077	8.17531	289.077	up	145.851	7.18835	145.851	up	386.816	8.5955	386.816	up	-1.19521	-0.257259	1.19521	down	-21.4481	-4.42278	21.4481	down	1.96883	0.977341	1.96883	up	9.46541	3.24267	9.46541	up	4.77567	2.2557	4.77567	up	12.6657	3.66286	12.6657	up	-36.502
A_42_P836392	22.9631	4.52125	22.9631	up	2.85111	1.51152	2.85111	up	209.118	7.70818	209.118	up	335.325	8.38942	335.325	up	7.04746	2.8171	7.04746	up	385.975	8.59236	385.975	up	1.70838	0.772629	1.70838	up	-8.05409	-3.00972	8.05409	down	9.10671	3.18693	9.10671	up	14.6028	3.86817	14.6028	up	-3.25835	-1.70414	3.25835	down	16.8085	4.07112	16.8085	up	-13.4415
A_44_P146783	-1.08885	-0.122804	1.08885	down	1.00498	0.00716424	1.00498	up	-1.01414	-0.020261	1.01414	down	-1.35358	-0.436775	1.35358	down	-1.11831	-0.16132	1.11831	down	-1.21399	-0.279755	1.21399	down	1.088	0.121685	1.088	up	1.09427	0.129968	1.09427	up	1.07366	0.102543	1.07366	up	-1.24312	-0.313971	1.24312	down	-1.02706	-0.0385156	1.02706	down	-1.11493	-0.156951	1.11493	down	1.18467
A_44_P294675	-2.70714	-1.43677	2.70714	down	2.2606	1.1767	2.2606	up	-6.23704	-2.64086	6.23704	down	-1.0364	-0.0515857	1.0364	down	1.47871	0.564336	1.47871	up	1.51358	0.59797	1.51358	up	-1.66372	-0.734413	1.66372	down	6.11975	2.61347	6.11975	up	-2.30393	-1.20409	2.30393	down	2.61205	1.38518	2.61205	up	4.00306	2.0011	4.00306	up	4.09748	2.03474	4.09748	up	1.62716
A_64_P047137	-1.0503	-0.0708003	1.0503	down	1.00485	0.00697947	1.00485	up	-1.01732	-0.0247712	1.01732	down	-1.36748	-0.451523	1.36748	down	-1.12482	-0.169691	1.12482	down	-1.22227	-0.289568	1.22227	down	1.09298	0.128261	1.09298	up	1.05539	0.0777798	1.05539	up	1.03242	0.0460291	1.03242	up	-1.30199	-0.380722	1.30199	down	-1.07095	-0.0988905	1.07095	down	-1.16374	-0.218768	1.16374	down	1.14795
A_44_P170396	-1.83084	-0.872508	1.83084	down	-1.46026	-0.546224	1.46026	down	-2.60784	-1.38285	2.60784	down	-5.56337	-2.47596	5.56337	down	-2.04826	-1.0344	2.04826	down	-4.10627	-2.03783	4.10627	down	-1.03151	-0.0447545	1.03151	down	1.25378	0.326284	1.25378	up	-1.42439	-0.510346	1.42439	down	-3.0387	-1.60345	3.0387	down	-1.11876	-0.161894	1.11876	down	-2.24283	-1.16532	2.24283	down	1.77492
A_64_P077603	-2.26311	-1.17831	2.26311	down	-1.75732	-0.813375	1.75732	down	-5.41341	-2.43654	5.41341	down	-11.0691	-3.46846	11.0691	down	-6.15535	-2.62184	6.15535	down	-8.86848	-3.14869	8.86848	down	-1.49006	-0.575371	1.49006	down	1.28782	0.364935	1.28782	up	-2.39202	-1.25823	2.39202	down	-4.89108	-2.29015	4.89108	down	-2.71986	-1.44353	2.71986	down	-3.9187	-1.97038	3.9187	down	1.51881
A_42_P648800	1.88564	0.915052	1.88564	up	1.75348	0.810221	1.75348	up	2.29391	1.19781	2.29391	up	1.10853	0.148653	1.10853	up	1.25982	0.333221	1.25982	up	-1.084	-0.116371	1.084	down	1.217	0.283333	1.217	up	-1.07537	-0.104832	1.07537	down	1.21652	0.282759	1.21652	up	-1.70102	-0.766399	1.70102	down	-1.49675	-0.581831	1.49675	down	-2.04404	-1.03142	2.04404	down	-1.54941
A_64_P143186	-1.83694	-0.877301	1.83694	down	-1.62593	-0.701269	1.62593	down	1.03791	0.0536866	1.03791	up	-1.31525	-0.395333	1.31525	down	-1.58174	-0.661516	1.58174	down	-1.17207	-0.22906	1.17207	down	-1.30862	-0.388048	1.30862	down	1.12977	0.176032	1.12977	up	1.90658	0.930988	1.90658	up	1.39665	0.481969	1.39665	up	1.16134	0.215786	1.16134	up	1.56726	0.648242	1.56726	up	1.40372
A_42_P622681	17.3971	4.12078	17.3971	up	2.46049	1.29895	2.46049	up	12.3416	3.62546	12.3416	up	9.14695	3.19329	9.14695	up	4.93082	2.30183	4.93082	up	24.7635	4.63015	24.7635	up	2.40226	1.26439	2.40226	up	-7.0706	-2.82183	7.0706	down	-1.40963	-0.495318	1.40963	down	-1.90196	-0.927487	1.90196	down	-3.52824	-1.81895	3.52824	down	1.42343	0.509368	1.42343	up	-7.24198
A_42_P506076	-3.30071	-1.72277	3.30071	down	1.01116	0.016011	1.01116	up	-12.6948	-3.66617	12.6948	down	-1.49632	-0.581414	1.49632	down	-6.33175	-2.6626	6.33175	down	-1.09099	-0.125637	1.09099	down	-2.44273	-1.2885	2.44273	down	3.33754	1.73879	3.33754	up	-3.84609	-1.94339	3.84609	down	2.20589	1.14136	2.20589	up	-1.9183	-0.939829	1.9183	down	3.02542	1.59714	3.02542	up	1.35123
A_64_P158975	1.42781	0.5138	1.42781	up	-4.31682	-2.10997	4.31682	down	-35.358	-5.14396	35.358	down	-8.40461	-3.07118	8.40461	down	-13.2918	-3.73246	13.2918	down	-14.5262	-3.86058	14.5262	down	-3.09849	-1.63157	3.09849	down	-6.16359	-2.62377	6.16359	down	-50.4843	-5.65776	50.4843	down	-12.0002	-3.58498	12.0002	down	-18.9781	-4.24626	18.9781	down	-20.7406	-4.37438	20.7406	down	-4.42405
A_42_P655425	1.09261	0.127781	1.09261	up	-1.18071	-0.239655	1.18071	down	-1.21844	-0.285041	1.21844	down	-1.13346	-0.180735	1.13346	down	-1.34976	-0.432705	1.34976	down	-1.59982	-0.67791	1.59982	down	-1.25859	-0.331814	1.25859	down	-1.29006	-0.367435	1.29006	down	-1.33129	-0.412822	1.33129	down	-1.23843	-0.308516	1.23843	down	-1.47477	-0.560486	1.47477	down	-1.74798	-0.805691	1.74798	down	-1.37516
A_44_P408520	-1.0843	-0.116771	1.0843	down	-1.00528	-0.00759625	1.00528	down	-1.08705	-0.120415	1.08705	down	-1.33842	-0.420536	1.33842	down	-1.0228	-0.0325208	1.0228	down	-1.0306	-0.0434856	1.0306	down	1.03164	0.0449394	1.03164	up	1.07861	0.109174	1.07861	up	-1.00253	-0.00364494	1.00253	down	-1.23436	-0.303766	1.23436	down	1.06014	0.0842497	1.06014	up	1.05211	0.0732849	1.05211	up	1.11861
A_64_P031259	-4.25251	-2.08832	4.25251	down	-1.0576	-0.0807886	1.0576	down	-1.32056	-0.401149	1.32056	down	-1.30309	-0.381942	1.30309	down	-1.24225	-0.31296	1.24225	down	-1.25316	-0.325573	1.25316	down	1.01228	0.0176044	1.01228	up	4.02092	2.00753	4.02092	up	3.22023	1.68717	3.22023	up	3.26339	1.70637	3.26339	up	3.42322	1.77536	3.42322	up	3.39342	1.76274	3.39342	up	4.30472
A_43_P10227	-1.19686	-0.259249	1.19686	down	1.02273	0.0324297	1.02273	up	1.7923	0.84181	1.7923	up	1.97872	0.984569	1.97872	up	1.36029	0.443911	1.36029	up	1.73971	0.798847	1.73971	up	1.02352	0.0335398	1.02352	up	1.22406	0.291678	1.22406	up	2.14512	1.10106	2.14512	up	2.36824	1.24382	2.36824	up	1.62807	0.703159	1.62807	up	2.08218	1.0581	2.08218	up	1.22501
A_42_P542744	10.2786	3.36157	10.2786	up	1.60704	0.684402	1.60704	up	-1.11792	-0.160818	1.11792	down	1.08437	0.116854	1.08437	up	-1.30244	-0.381218	1.30244	down	2.0849	1.05998	2.0849	up	1.42053	0.50643	1.42053	up	-6.39601	-2.67717	6.39601	down	-11.4907	-3.52239	11.4907	down	-9.47891	-3.24472	9.47891	down	-13.3873	-3.74279	13.3873	down	-4.93003	-2.3016	4.93003	down	-7.23576
A_64_P052387	1.38878	0.47382	1.38878	up	-1.06938	-0.0967789	1.06938	down	8.80082	3.13764	8.80082	up	9.50184	3.24821	9.50184	up	6.94788	2.79657	6.94788	up	8.19384	3.03454	8.19384	up	1.11317	0.154669	1.11317	up	-1.48514	-0.570599	1.48514	down	6.33708	2.66382	6.33708	up	6.84185	2.77439	6.84185	up	5.00286	2.32275	5.00286	up	5.90002	2.56072	5.90002	up	-1.2476
A_64_P064823	-3.48964	-1.80308	3.48964	down	-1.6458	-0.718786	1.6458	down	-2.11522	-1.08081	2.11522	down	-1.61738	-0.693657	1.61738	down	-1.61695	-0.693276	1.61695	down	-1.96557	-0.974946	1.96557	down	-1.30352	-0.382408	1.30352	down	2.12034	1.08429	2.12034	up	1.64978	0.722273	1.64978	up	2.15759	1.10942	2.15759	up	2.15816	1.1098	2.15816	up	1.77539	0.828134	1.77539	up	2.6771
A_42_P730292	1.49664	0.581728	1.49664	up	-1.33728	-0.4193	1.33728	down	-1.62624	-0.701536	1.62624	down	-2.28614	-1.19291	2.28614	down	-1.77803	-0.830276	1.77803	down	-2.0843	-1.05956	2.0843	down	-1.18435	-0.244092	1.18435	down	-2.00143	-1.00103	2.00143	down	-2.43389	-1.28326	2.43389	down	-3.42152	-1.77464	3.42152	down	-2.66107	-1.412	2.66107	down	-3.11945	-1.64129	3.11945	down	-1.77254
A_64_P052878	1.06614	0.0923953	1.06614	up	-2.72371	-1.44557	2.72371	down	1.11264	0.153986	1.11264	up	-1.90557	-0.930223	1.90557	down	-2.88895	-1.53054	2.88895	down	-1.33775	-0.419812	1.33775	down	-1.51671	-0.600944	1.51671	down	-2.90385	-1.53797	2.90385	down	1.04362	0.0615904	1.04362	up	-2.0316	-1.02262	2.0316	down	-3.08002	-1.62294	3.08002	down	-1.42623	-0.512208	1.42623	down	-1.61702
A_64_P157171	-1.37185	-0.45612	1.37185	down	1.30072	0.379315	1.30072	up	1.3278	0.409033	1.3278	up	-1.04584	-0.0646553	1.04584	down	1.76812	0.822215	1.76812	up	1.12866	0.174611	1.12866	up	1.25142	0.323564	1.25142	up	1.7844	0.835435	1.7844	up	1.82153	0.865153	1.82153	up	1.31172	0.391465	1.31172	up	2.42559	1.27834	2.42559	up	1.54835	0.630731	1.54835	up	1.71675
A_44_P693350	-1.0912	-0.12591	1.0912	down	-1.00238	-0.00342417	1.00238	down	-1.04319	-0.0609994	1.04319	down	-1.49192	-0.577172	1.49192	down	-1.20843	-0.273137	1.20843	down	-1.30747	-0.386773	1.30747	down	1.13799	0.186493	1.13799	up	1.08861	0.122486	1.08861	up	1.04602	0.0649104	1.04602	up	-1.36724	-0.451262	1.36724	down	-1.10744	-0.147228	1.10744	down	-1.1982	-0.260863	1.1982	down	1.24177
A_64_P090168	-1.09232	-0.127394	1.09232	down	-1.00337	-0.00485301	1.00337	down	-1.04591	-0.0647631	1.04591	down	-1.50266	-0.587516	1.50266	down	-1.21434	-0.280168	1.21434	down	-1.31615	-0.396326	1.31615	down	1.13976	0.18873	1.13976	up	1.08865	0.122541	1.08865	up	1.04437	0.0626306	1.04437	up	-1.37566	-0.460122	1.37566	down	-1.11171	-0.152774	1.11171	down	-1.20492	-0.268933	1.20492	down	1.24498
A_42_P726392	1.55615	0.63798	1.55615	up	1.23164	0.300581	1.23164	up	1.49463	0.579788	1.49463	up	1.97464	0.981589	1.97464	up	1.51532	0.599627	1.51532	up	1.44416	0.530235	1.44416	up	1.18117	0.240215	1.18117	up	-1.26348	-0.337399	1.26348	down	-1.04116	-0.0581913	1.04116	down	1.26893	0.34361	1.26893	up	-1.02694	-0.038353	1.02694	down	-1.07754	-0.107744	1.07754	down	-1.31746
A_64_P015727	1.72542	0.786946	1.72542	up	1.08905	0.123072	1.08905	up	-5.4759	-2.4531	5.4759	down	-9.99779	-3.32161	9.99779	down	-8.77001	-3.13258	8.77001	down	-14.865	-3.89385	14.865	down	-1.0944	-0.130136	1.0944	down	-1.58433	-0.663875	1.58433	down	-9.44821	-3.24004	9.44821	down	-17.2504	-4.10855	17.2504	down	-15.1319	-3.91953	15.1319	down	-25.6483	-4.68079	25.6483	down	-1.88829
A_44_P897023	2.14036	1.09785	2.14036	up	-1.64415	-0.71734	1.64415	down	-1.71548	-0.778616	1.71548	down	-1.36224	-0.445979	1.36224	down	-1.92621	-0.945768	1.92621	down	-1.55742	-0.63916	1.55742	down	-1.62484	-0.7003	1.62484	down	-3.51907	-1.81519	3.51907	down	-3.67175	-1.87647	3.67175	down	-2.91568	-1.54383	2.91568	down	-4.12279	-2.04362	4.12279	down	-3.33344	-1.73701	3.33344	down	-3.47775
A_44_P104776	-1.10122	-0.139109	1.10122	down	-1.09547	-0.131554	1.09547	down	-1.0543	-0.0762832	1.0543	down	-1.52757	-0.611239	1.52757	down	-1.23059	-0.299346	1.23059	down	-1.33376	-0.415504	1.33376	down	1.14622	0.196887	1.14622	up	1.00525	0.00755477	1.00525	up	1.04451	0.0628254	1.04451	up	-1.38716	-0.472131	1.38716	down	-1.11747	-0.160237	1.11747	down	-1.21116	-0.276395	1.21116	down	1.26225
A_64_P142521	-1.10537	-0.144531	1.10537	down	-1.00827	-0.0118868	1.00827	down	-1.05689	-0.0798242	1.05689	down	-1.53274	-0.616109	1.53274	down	-1.23435	-0.303749	1.23435	down	-1.33573	-0.417628	1.33573	down	1.14777	0.198834	1.14777	up	1.0963	0.132644	1.0963	up	1.04587	0.0647068	1.04587	up	-1.38663	-0.471578	1.38663	down	-1.11668	-0.159218	1.11668	down	-1.2084	-0.273097	1.2084	down	1.26871
A_64_P269465	1.24196	0.312615	1.24196	up	1.75377	0.810463	1.75377	up	11.6413	3.54117	11.6413	up	5.86211	2.55142	5.86211	up	9.62184	3.26631	9.62184	up	4.74381	2.24605	4.74381	up	1.6325	0.707081	1.6325	up	1.41211	0.497848	1.41211	up	9.37331	3.22856	9.37331	up	4.72006	2.23881	4.72006	up	7.74732	2.9537	7.74732	up	3.81962	1.93343	3.81962	up	1.31446
A_64_P140776	1.49575	0.580868	1.49575	up	1.14193	0.191474	1.14193	up	1.02829	0.0402527	1.02829	up	-1.31554	-0.395653	1.31554	down	-1.11835	-0.161376	1.11835	down	-1.27826	-0.354179	1.27826	down	1.26066	0.334182	1.26066	up	-1.30984	-0.389394	1.30984	down	-1.45459	-0.540615	1.45459	down	-1.96771	-0.976521	1.96771	down	-1.67278	-0.742244	1.67278	down	-1.91195	-0.935047	1.91195	down	-1.18648
A_42_P662683	1.02149	0.0306702	1.02149	up	-1.0535	-0.0751858	1.0535	down	-1.27007	-0.344908	1.27007	down	1.0508	0.0714836	1.0508	up	-1.12492	-0.169825	1.12492	down	-1.24289	-0.313695	1.24289	down	-1.18924	-0.250042	1.18924	down	-1.07613	-0.105856	1.07613	down	-1.29736	-0.375578	1.29736	down	1.02869	0.0408134	1.02869	up	-1.14909	-0.200495	1.14909	down	-1.26959	-0.344365	1.26959	down	-1.21479
A_44_P308687	-1.99904	-0.999305	1.99904	down	-5.17918	-2.37272	5.17918	down	-7.90863	-2.98343	7.90863	down	-7.94726	-2.99046	7.94726	down	-6.19279	-2.63059	6.19279	down	-10.7486	-3.42607	10.7486	down	-3.23261	-1.6927	3.23261	down	-2.59084	-1.37342	2.59084	down	-3.95622	-1.98412	3.95622	down	-3.97555	-1.99115	3.97555	down	-3.09789	-1.63129	3.09789	down	-5.37688	-2.42677	5.37688	down	-1.61708
A_42_P705255	-3.06072	-1.61387	3.06072	down	1.05248	0.0737982	1.05248	up	-1.42832	-0.514324	1.42832	down	-1.65698	-0.72856	1.65698	down	-1.78352	-0.834729	1.78352	down	-1.60726	-0.684606	1.60726	down	1.24373	0.314669	1.24373	up	3.22136	1.68767	3.22136	up	2.14287	1.09955	2.14287	up	1.84716	0.88531	1.84716	up	1.71611	0.779141	1.71611	up	1.9043	0.929264	1.9043	up	3.80669
A_44_P142472	1.17502	0.232683	1.17502	up	-1.0149	-0.0213356	1.0149	down	1.20672	0.27109	1.20672	up	1.59047	0.669449	1.59047	up	1.66099	0.732044	1.66099	up	2.12075	1.08457	2.12075	up	1.06253	0.0875025	1.06253	up	-1.19252	-0.254019	1.19252	down	1.02698	0.0384064	1.02698	up	1.35357	0.436766	1.35357	up	1.41359	0.499361	1.41359	up	1.80486	0.851891	1.80486	up	-1.10587
A_64_P015946	-4.4228	-2.14496	4.4228	down	-1.2593	-0.332625	1.2593	down	-1.05234	-0.073597	1.05234	down	1.00646	0.00928402	1.00646	up	1.32506	0.406056	1.32506	up	1.01471	0.0210638	1.01471	up	-1.25885	-0.332103	1.25885	down	3.5121	1.81233	3.5121	up	4.20283	2.07136	4.20283	up	4.45135	2.15424	4.45135	up	5.86046	2.55102	5.86046	up	4.48784	2.16602	4.48784	up	3.51337
A_64_P118698	-2.08722	-1.06158	2.08722	down	-1.01816	-0.0259624	1.01816	down	-1.01817	-0.0259743	1.01817	down	-1.2897	-0.36704	1.2897	down	-1.08766	-0.121228	1.08766	down	-1.19943	-0.262348	1.19943	down	-1.06592	-0.0920966	1.06592	down	2.05	1.03562	2.05	up	2.04998	1.03561	2.04998	up	1.61837	0.694544	1.61837	up	1.919	0.940356	1.919	up	1.74018	0.799236	1.74018	up	1.95815
A_42_P705302	1.06453	0.0902204	1.06453	up	1.11738	0.160117	1.11738	up	1.05453	0.0766029	1.05453	up	-1.20241	-0.265932	1.20241	down	-1.23562	-0.305238	1.23562	down	-1.19196	-0.25334	1.19196	down	-1.00495	-0.00712967	1.00495	down	1.04964	0.0698967	1.04964	up	-1.00948	-0.0136175	1.00948	down	-1.28001	-0.356153	1.28001	down	-1.31536	-0.395458	1.31536	down	-1.26888	-0.34356	1.26888	down	-1.06981
A_64_P097547	-2.00321	-1.00231	2.00321	down	-1.49128	-0.57655	1.49128	down	1.07986	0.11084	1.07986	up	-1.17104	-0.227785	1.17104	down	-1.71219	-0.775844	1.71219	down	-1.08553	-0.118402	1.08553	down	-1.14168	-0.191159	1.14168	down	1.34328	0.425762	1.34328	up	2.16318	1.11315	2.16318	up	1.71063	0.774527	1.71063	up	1.16997	0.226468	1.16997	up	1.84537	0.88391	1.84537	up	1.75461
A_42_P815485	1.02806	0.0399227	1.02806	up	-1.34261	-0.425044	1.34261	down	-1.68973	-0.756794	1.68973	down	-2.15023	-1.10449	2.15023	down	-2.18231	-1.12586	2.18231	down	-2.39735	-1.26144	2.39735	down	-1.35705	-0.440472	1.35705	down	-1.38029	-0.464967	1.38029	down	-1.73714	-0.796717	1.73714	down	-2.21056	-1.14441	2.21056	down	-2.24354	-1.16578	2.24354	down	-2.46462	-1.30136	2.46462	down	-1.39512
A_42_P526728	2.18244	1.12594	2.18244	up	1.10066	0.138375	1.10066	up	-1.76047	-0.815964	1.76047	down	-3.92109	-1.97125	3.92109	down	-5.38098	-2.42787	5.38098	down	-7.24512	-2.85701	7.24512	down	1.07651	0.106361	1.07651	up	-1.98283	-0.987564	1.98283	down	-3.84212	-1.9419	3.84212	down	-8.55752	-3.09719	8.55752	down	-11.7436	-3.55381	11.7436	down	-15.812	-3.98295	15.812	down	-2.02733
A_42_P692317	2.25386	1.1724	2.25386	up	-1.00393	-0.00565815	1.00393	down	-1.08539	-0.118219	1.08539	down	-1.44754	-0.533605	1.44754	down	-1.42919	-0.515198	1.42919	down	-1.73474	-0.794723	1.73474	down	-1.00628	-0.00903797	1.00628	down	-2.26272	-1.17806	2.26272	down	-2.44633	-1.29062	2.44633	down	-3.26256	-1.706	3.26256	down	-3.2212	-1.6876	3.2212	down	-3.90988	-1.96712	3.90988	down	-2.26803
A_44_P383949	1.52646	0.610189	1.52646	up	1.32004	0.400582	1.32004	up	1.59011	0.669126	1.59011	up	1.25988	0.333282	1.25988	up	1.49202	0.577262	1.49202	up	1.36669	0.450688	1.36669	up	1.50496	0.58973	1.50496	up	-1.15637	-0.209606	1.15637	down	1.0417	0.0589378	1.0417	up	-1.21159	-0.276906	1.21159	down	-1.02309	-0.0329266	1.02309	down	-1.1169	-0.159501	1.1169	down	-1.01428
A_42_P589570	-1.11188	-0.152997	1.11188	down	1.25135	0.323484	1.25135	up	-1.12631	-0.171604	1.12631	down	-1.86294	-0.897581	1.86294	down	-1.46798	-0.553828	1.46798	down	-2.09641	-1.06792	2.09641	down	1.18663	0.246874	1.18663	up	1.39135	0.476481	1.39135	up	-1.01298	-0.0186071	1.01298	down	-1.67549	-0.744584	1.67549	down	-1.32027	-0.400831	1.32027	down	-1.88547	-0.914923	1.88547	down	1.31939
A_64_P012384	-3.1225	-1.6427	3.1225	down	-1.23017	-0.298863	1.23017	down	1.0854	0.118227	1.0854	up	-1.01613	-0.0230885	1.01613	down	-1.45158	-0.537625	1.45158	down	-1.91027	-0.933779	1.91027	down	-1.28863	-0.365841	1.28863	down	2.53826	1.34384	2.53826	up	3.38916	1.76093	3.38916	up	3.07293	1.61961	3.07293	up	2.1511	1.10508	2.1511	up	1.63458	0.708923	1.63458	up	2.42311
A_64_P088612	-1.33594	-0.417854	1.33594	down	-1.47598	-0.561675	1.47598	down	-1.26817	-0.342744	1.26817	down	-1.26937	-0.344108	1.26937	down	-1.3199	-0.40043	1.3199	down	-1.36213	-0.445863	1.36213	down	-1.35165	-0.434722	1.35165	down	-1.10483	-0.143821	1.10483	down	1.05344	0.0751104	1.05344	up	1.05245	0.0737467	1.05245	up	1.01215	0.0174246	1.01215	up	-1.0196	-0.0280085	1.0196	down	-1.01176
A_42_P668072	1.24205	0.312727	1.24205	up	1.51935	0.603456	1.51935	up	2.18989	1.13086	2.18989	up	2.90733	1.5397	2.90733	up	2.00448	1.00323	2.00448	up	3.73996	1.90302	3.73996	up	1.01535	0.0219774	1.01535	up	1.22326	0.290729	1.22326	up	1.76312	0.818132	1.76312	up	2.34075	1.22697	2.34075	up	1.61385	0.690502	1.61385	up	3.01111	1.5903	3.01111	up	-1.22328
A_44_P624451	-1.04116	-0.0581961	1.04116	down	-1.00326	-0.00468874	1.00326	down	-4.49814	-2.16933	4.49814	down	-1.27405	-0.349417	1.27405	down	-1.46138	-0.547329	1.46138	down	-1.75201	-0.809012	1.75201	down	-1.12946	-0.175628	1.12946	down	1.03778	0.0535073	1.03778	up	-4.32031	-2.11113	4.32031	down	-1.22368	-0.291221	1.22368	down	-1.4036	-0.489133	1.4036	down	-1.68274	-0.750816	1.68274	down	-1.0848
A_64_P118502	-1.66628	-0.736628	1.66628	down	-1.06413	-0.089673	1.06413	down	1.13769	0.186111	1.13769	up	-1.35374	-0.436947	1.35374	down	-1.37409	-0.45848	1.37409	down	-1.7021	-0.767313	1.7021	down	1.08032	0.111456	1.08032	up	1.56586	0.646955	1.56586	up	1.89571	0.92274	1.89571	up	1.23087	0.299681	1.23087	up	1.21264	0.278148	1.21264	up	-1.0215	-0.0306849	1.0215	down	1.80011
A_43_P15761	-1.02122	-0.0302955	1.02122	down	1.00123	0.00177658	1.00123	up	-1.00725	-0.0104169	1.00725	down	-1.93168	-0.949853	1.93168	down	-1.30293	-0.381764	1.30293	down	-1.07949	-0.110356	1.07949	down	-1.01472	-0.0210823	1.01472	down	1.02248	0.0320721	1.02248	up	1.01387	0.0198786	1.01387	up	-1.89153	-0.919557	1.89153	down	-1.27586	-0.351469	1.27586	down	-1.05706	-0.0800602	1.05706	down	1.00641
A_42_P667696	4.34729	2.12012	4.34729	up	-7.92899	-2.98714	7.92899	down	1.34075	0.42304	1.34075	up	-1.15959	-0.213609	1.15959	down	-1.60247	-0.680295	1.60247	down	1.8643	0.898638	1.8643	up	-6.20214	-2.63277	6.20214	down	-34.4696	-5.10725	34.4696	down	-3.24243	-1.69707	3.24243	down	-5.04105	-2.33372	5.04105	down	-6.96639	-2.80041	6.96639	down	-2.33185	-1.22148	2.33185	down	-26.9625
A_44_P899121	1.47883	0.564452	1.47883	up	1.01533	0.0219469	1.01533	up	1.42953	0.515546	1.42953	up	1.49365	0.578839	1.49365	up	1.40809	0.49374	1.40809	up	1.54987	0.632144	1.54987	up	-1.02498	-0.0355978	1.02498	down	-1.4565	-0.542505	1.4565	down	-1.03448	-0.0489063	1.03448	down	1.01002	0.0143871	1.01002	up	-1.05023	-0.0707121	1.05023	down	1.04804	0.0676918	1.04804	up	-1.51577
A_42_P642757	1.55425	0.636223	1.55425	up	1.37462	0.459037	1.37462	up	2.56817	1.36074	2.56817	up	2.00158	1.00114	2.00158	up	2.0096	1.00691	2.0096	up	1.91673	0.93865	1.91673	up	1.14937	0.200849	1.14937	up	-1.13068	-0.177186	1.13068	down	1.65235	0.724519	1.65235	up	1.28781	0.364916	1.28781	up	1.29297	0.370686	1.29297	up	1.23322	0.302427	1.23322	up	-1.35226
A_64_P066694	-4.4188	-2.14366	4.4188	down	1.59948	0.677599	1.59948	up	-1.116	-0.158341	1.116	down	1.10613	0.145522	1.10613	up	-1.04521	-0.0637917	1.04521	down	1.13291	0.180037	1.13291	up	1.49501	0.580157	1.49501	up	7.06777	2.82125	7.06777	up	3.95949	1.98531	3.95949	up	4.88777	2.28918	4.88777	up	4.22767	2.07986	4.22767	up	5.00612	2.32369	5.00612	up	6.60616
A_42_P699201	-2.00061	-1.00044	2.00061	down	-3.06182	-1.61439	3.06182	down	3.08876	1.62703	3.08876	up	16.3212	4.02867	16.3212	up	19.3439	4.27381	19.3439	up	17.8879	4.16091	17.8879	up	-2.21107	-1.14474	2.21107	down	-1.53044	-0.613949	1.53044	down	6.17941	2.62747	6.17941	up	32.6523	5.02911	32.6523	up	38.6997	5.27425	38.6997	up	35.7866	5.16135	35.7866	up	-1.1052
A_42_P591944	-1.33453	-0.416337	1.33453	down	1.02657	0.0378265	1.02657	up	-1.4263	-0.512278	1.4263	down	-2.29529	-1.19867	2.29529	down	-1.40638	-0.491982	1.40638	down	-1.50903	-0.593626	1.50903	down	1.04061	0.0574322	1.04061	up	1.36999	0.454164	1.36999	up	-1.06876	-0.0959406	1.06876	down	-1.71991	-0.782337	1.71991	down	-1.05383	-0.0756445	1.05383	down	-1.13076	-0.177289	1.13076	down	1.38873
A_44_P115293	5.54916	2.47227	5.54916	up	1.54083	0.623711	1.54083	up	1.08116	0.112583	1.08116	up	1.34595	0.428629	1.34595	up	1.46769	0.553549	1.46769	up	1.78963	0.83966	1.78963	up	1.66257	0.733415	1.66257	up	-3.6014	-1.84856	3.6014	down	-5.13259	-2.35969	5.13259	down	-4.12285	-2.04364	4.12285	down	-3.78088	-1.91872	3.78088	down	-3.10074	-1.63261	3.10074	down	-3.3377
A_44_P194531	-1.31222	-0.392009	1.31222	down	-1.63075	-0.705536	1.63075	down	-13.0541	-3.70643	13.0541	down	-31.2237	-4.96457	31.2237	down	-16.4018	-4.03578	16.4018	down	-35.4749	-5.14873	35.4749	down	-1.22783	-0.296105	1.22783	down	-1.24274	-0.313527	1.24274	down	-9.94809	-3.31442	9.94809	down	-23.7946	-4.57256	23.7946	down	-12.4993	-3.64377	12.4993	down	-27.0343	-4.75672	27.0343	down	1.06873
A_43_P20016	-8.22962	-3.04083	8.22962	down	-1.29244	-0.370093	1.29244	down	1.42271	0.508641	1.42271	up	1.0163	0.0233288	1.0163	up	-1.09024	-0.124647	1.09024	down	1.34434	0.426898	1.34434	up	-1.26721	-0.341653	1.26721	down	6.36753	2.67073	6.36753	up	11.7084	3.54947	11.7084	up	8.36378	3.06415	8.36378	up	7.54844	2.91618	7.54844	up	11.0634	3.46772	11.0634	up	6.4943
A_64_P105550	-1.06352	-0.0888495	1.06352	down	4.41959	2.14391	4.41959	up	5.77205	2.52908	5.77205	up	3.76432	1.91239	3.76432	up	6.06861	2.60137	6.06861	up	2.42841	1.28001	2.42841	up	3.20477	1.68022	3.20477	up	4.70033	2.23276	4.70033	up	6.1387	2.61793	6.1387	up	4.00343	2.00124	4.00343	up	6.4541	2.69021	6.4541	up	2.58267	1.36886	2.58267	up	3.40834
A_42_P791872	1.02068	0.0295258	1.02068	up	-1.06115	-0.0856314	1.06115	down	-1.21628	-0.282479	1.21628	down	-1.58511	-0.664578	1.58511	down	-1.222	-0.289242	1.222	down	-1.06387	-0.0893278	1.06387	down	1.01503	0.0215225	1.01503	up	-1.08309	-0.115157	1.08309	down	-1.24143	-0.312005	1.24143	down	-1.61788	-0.694104	1.61788	down	-1.24726	-0.318768	1.24726	down	-1.08587	-0.118854	1.08587	down	-1.00556
A_42_P499273	1.2406	0.311043	1.2406	up	-1.81588	-0.860672	1.81588	down	1.27416	0.349548	1.27416	up	2.02979	1.02133	2.02979	up	1.81764	0.862069	1.81764	up	2.27425	1.18539	2.27425	up	-1.51567	-0.59996	1.51567	down	-2.25279	-1.17171	2.25279	down	1.02705	0.0385056	1.02705	up	1.63613	0.710284	1.63613	up	1.46513	0.551026	1.46513	up	1.83318	0.874346	1.83318	up	-1.88035
A_64_P021960	2.51044	1.32794	2.51044	up	1.41063	0.496341	1.41063	up	521.968	9.02782	521.968	up	419.631	8.71298	419.631	up	266.945	8.0604	266.945	up	320.181	8.32274	320.181	up	1.13212	0.179031	1.13212	up	-1.77966	-0.831601	1.77966	down	207.919	7.69988	207.919	up	167.154	7.38503	167.154	up	106.334	6.73246	106.334	up	127.54	6.9948	127.54	up	-2.21746
A_64_P083725	-1.7126	-0.776192	1.7126	down	-1.00548	-0.0078907	1.00548	down	-4.73044	-2.24198	4.73044	down	-4.87784	-2.28624	4.87784	down	-5.22849	-2.38639	5.22849	down	-4.85593	-2.27975	4.85593	down	-1.15681	-0.210152	1.15681	down	1.70326	0.768301	1.70326	up	-2.76214	-1.46578	2.76214	down	-2.8482	-1.51005	2.8482	down	-3.05295	-1.6102	3.05295	down	-2.83541	-1.50356	2.83541	down	1.48045
A_42_P524536	-1.19603	-0.258256	1.19603	down	1.02638	0.0375605	1.02638	up	-2.27039	-1.18294	2.27039	down	-4.11094	-2.03947	4.11094	down	-5.36017	-2.42228	5.36017	down	-2.62255	-1.39097	2.62255	down	-1.17157	-0.228444	1.17157	down	1.22758	0.295816	1.22758	up	-1.89827	-0.924683	1.89827	down	-3.43715	-1.78121	3.43715	down	-4.48163	-2.16402	4.48163	down	-2.19271	-1.13271	2.19271	down	1.02088
A_64_P151675	-2.19506	-1.13426	2.19506	down	1.26855	0.34318	1.26855	up	-1.15088	-0.202742	1.15088	down	-1.55628	-0.638097	1.55628	down	-1.82382	-0.866967	1.82382	down	-1.11737	-0.160104	1.11737	down	1.03555	0.0504036	1.03555	up	2.78454	1.47744	2.78454	up	1.90728	0.931518	1.90728	up	1.41046	0.496163	1.41046	up	1.20355	0.267293	1.20355	up	1.96449	0.974156	1.96449	up	2.2731
A_64_P146914	-1.99832	-0.998788	1.99832	down	1.3508	0.43381	1.3508	up	1.2972	0.375397	1.2972	up	1.1494	0.200878	1.1494	up	1.27478	0.350251	1.27478	up	1.07139	0.0994797	1.07139	up	1.4528	0.538834	1.4528	up	2.69932	1.4326	2.69932	up	2.59221	1.37418	2.59221	up	2.29686	1.19967	2.29686	up	2.54742	1.34904	2.54742	up	2.14097	1.09827	2.14097	up	2.90315
A_64_P115065	-1.75642	-0.812636	1.75642	down	1.79216	0.841698	1.79216	up	2.04499	1.03209	2.04499	up	1.78997	0.839932	1.78997	up	1.9863	0.990083	1.9863	up	1.01936	0.0276625	1.01936	up	1.88344	0.913367	1.88344	up	3.14778	1.65433	3.14778	up	3.59186	1.84473	3.59186	up	3.14393	1.65257	3.14393	up	3.48877	1.80272	3.48877	up	1.79042	0.840298	1.79042	up	3.3081
A_42_P468771	1.57329	0.653787	1.57329	up	1.51803	0.602201	1.51803	up	-1.2908	-0.36827	1.2908	down	-1.74293	-0.801511	1.74293	down	-1.53576	-0.618955	1.53576	down	-1.67138	-0.741044	1.67138	down	1.56336	0.644652	1.56336	up	-1.0364	-0.0515852	1.0364	down	-2.03081	-1.02206	2.03081	down	-2.74213	-1.4553	2.74213	down	-2.4162	-1.27274	2.4162	down	-2.62958	-1.39483	2.62958	down	-1.00635
A_44_P226461	-1.19662	-0.258968	1.19662	down	-1.12264	-0.1669	1.12264	down	-1.29234	-0.369989	1.29234	down	-1.03684	-0.0521984	1.03684	down	1.12426	0.168973	1.12426	up	-1.34007	-0.422313	1.34007	down	-1.05139	-0.0722961	1.05139	down	1.0659	0.0920687	1.0659	up	-1.07999	-0.111021	1.07999	down	1.1541	0.20677	1.1541	up	1.34531	0.427941	1.34531	up	-1.11988	-0.163345	1.11988	down	1.13814
A_64_P009440	4.2271	2.07967	4.2271	up	8.28439	3.0504	8.28439	up	1.44058	0.526648	1.44058	up	13.9118	3.79823	13.9118	up	16.9063	4.07949	16.9063	up	15.6251	3.96579	15.6251	up	2.67995	1.4222	2.67995	up	1.95983	0.970727	1.95983	up	-2.93431	-1.55302	2.93431	down	3.29109	1.71857	3.29109	up	3.99951	1.99982	3.99951	up	3.69641	1.88612	3.69641	up	-1.57731
A_44_P282433	-1.49372	-0.578907	1.49372	down	-1.383	-0.467801	1.383	down	-2.53158	-1.34004	2.53158	down	-3.02942	-1.59904	3.02942	down	-2.05064	-1.03608	2.05064	down	-2.40822	-1.26797	2.40822	down	-1.23735	-0.307253	1.23735	down	1.08006	0.111106	1.08006	up	-1.69482	-0.761129	1.69482	down	-2.02811	-1.02013	2.02811	down	-1.37284	-0.457169	1.37284	down	-1.61223	-0.68906	1.61223	down	1.20719
A_42_P461003	1.10561	0.144838	1.10561	up	-1.20007	-0.263117	1.20007	down	-2.0993	-1.06991	2.0993	down	-2.37335	-1.24693	2.37335	down	-1.74351	-0.801992	1.74351	down	-3.05531	-1.61132	3.05531	down	-1.0926	-0.12776	1.0926	down	-1.3268	-0.407955	1.3268	down	-2.321	-1.21474	2.321	down	-2.62399	-1.39176	2.62399	down	-1.92763	-0.946831	1.92763	down	-3.37798	-1.75616	3.37798	down	-1.20798
A_42_P529780	-1.3848	-0.469682	1.3848	down	1.08641	0.119567	1.08641	up	-16.3203	-4.0286	16.3203	down	-45.442	-5.50595	45.442	down	-32.7762	-5.03458	32.7762	down	-88.2302	-6.4632	88.2302	down	-1.0887	-0.122607	1.0887	down	1.50446	0.589249	1.50446	up	-11.7853	-3.55891	11.7853	down	-32.8147	-5.03627	32.8147	down	-23.6685	-4.5649	23.6685	down	-63.7131	-5.99352	63.7131	down	1.27198
A_42_P492976	2.2074	1.14235	2.2074	up	-1.09874	-0.135847	1.09874	down	-1.89094	-0.919107	1.89094	down	-2.73918	-1.45374	2.73918	down	-1.98141	-0.986529	1.98141	down	-3.61647	-1.85458	3.61647	down	1.10447	0.143349	1.10447	up	-2.42536	-1.2782	2.42536	down	-4.17408	-2.06146	4.17408	down	-6.04647	-2.59609	6.04647	down	-4.37378	-2.12888	4.37378	down	-7.98301	-2.99693	7.98301	down	-1.99862
A_42_P533865	1.33788	0.419951	1.33788	up	-2.57707	-1.36573	2.57707	down	-1.38331	-0.468128	1.38331	down	1.37842	0.463016	1.37842	up	1.08297	0.114995	1.08297	up	1.14568	0.196207	1.14568	up	-2.26209	-1.17765	2.26209	down	-3.44782	-1.78569	3.44782	down	-1.85071	-0.888079	1.85071	down	1.0303	0.0430651	1.0303	up	-1.23538	-0.304955	1.23538	down	-1.16776	-0.223744	1.16776	down	-3.0264
A_64_P026399	1.41397	0.499756	1.41397	up	-1.07555	-0.105072	1.07555	down	-1.3978	-0.483163	1.3978	down	-1.96604	-0.975296	1.96604	down	-1.93765	-0.954311	1.93765	down	-2.40134	-1.26384	2.40134	down	-1.04132	-0.0584068	1.04132	down	-1.5208	-0.604828	1.5208	down	-1.97646	-0.982919	1.97646	down	-2.77994	-1.47505	2.77994	down	-2.73979	-1.45407	2.73979	down	-3.39544	-1.7636	3.39544	down	-1.47239
A_64_P152543	-1.96501	-0.974539	1.96501	down	-1.32344	-0.404298	1.32344	down	-13.8124	-3.78789	13.8124	down	-28.4499	-4.83035	28.4499	down	-22.9172	-4.51836	22.9172	down	-27.3175	-4.77175	27.3175	down	-1.41685	-0.502683	1.41685	down	1.48477	0.570241	1.48477	up	-7.02914	-2.81335	7.02914	down	-14.4782	-3.85581	14.4782	down	-11.6626	-3.54382	11.6626	down	-13.9019	-3.79721	13.9019	down	1.38689
A_44_P203195	1.73035	0.791061	1.73035	up	-1.1922	-0.253629	1.1922	down	1.16317	0.218057	1.16317	up	1.04164	0.058857	1.04164	up	1.72433	0.786039	1.72433	up	-1.28164	-0.357987	1.28164	down	1.02545	0.0362577	1.02545	up	-2.06292	-1.04469	2.06292	down	-1.48762	-0.573005	1.48762	down	-1.66118	-0.732204	1.66118	down	-1.00349	-0.00502205	1.00349	down	-2.21768	-1.14905	2.21768	down	-1.6874
A_42_P490612	1.31515	0.395229	1.31515	up	1.74153	0.800352	1.74153	up	1.10628	0.145712	1.10628	up	1.47432	0.560045	1.47432	up	-1.01142	-0.0163803	1.01142	down	-1.13295	-0.180084	1.13295	down	1.01613	0.0230799	1.01613	up	1.3242	0.405123	1.3242	up	-1.18881	-0.249517	1.18881	down	1.12102	0.164816	1.12102	up	-1.33017	-0.41161	1.33017	down	-1.49	-0.575314	1.49	down	-1.29428
A_44_P457548	-4.7161	-2.23759	4.7161	down	1.74356	0.802033	1.74356	up	-2.32929	-1.21989	2.32929	down	1.60988	0.686957	1.60988	up	2.03149	1.02254	2.03149	up	1.93146	0.949695	1.93146	up	1.49073	0.576016	1.49073	up	8.22278	3.03963	8.22278	up	2.02469	1.0177	2.02469	up	7.59237	2.92455	7.59237	up	9.58071	3.26013	9.58071	up	9.10897	3.18729	9.10897	up	7.03041
A_42_P755665	-1.33107	-0.412585	1.33107	down	-2.40843	-1.26809	2.40843	down	1.64255	0.715936	1.64255	up	2.3266	1.21822	2.3266	up	1.74941	0.806867	1.74941	up	1.82801	0.870275	1.82801	up	-2.43362	-1.2831	2.43362	down	-1.80939	-0.855505	1.80939	down	2.18634	1.12852	2.18634	up	3.09686	1.63081	3.09686	up	2.32858	1.21945	2.32858	up	2.43321	1.28286	2.43321	up	-1.82832
A_42_P781999	10.2694	3.36028	10.2694	up	3.94244	1.97909	3.94244	up	5.34781	2.41895	5.34781	up	3.74982	1.90682	3.74982	up	4.83259	2.2728	4.83259	up	3.85807	1.94788	3.85807	up	2.84912	1.51052	2.84912	up	-2.60483	-1.38119	2.60483	down	-1.9203	-0.941328	1.9203	down	-2.73863	-1.45345	2.73863	down	-2.12503	-1.08748	2.12503	down	-2.66179	-1.4124	2.66179	down	-3.60441
A_44_P100289	-1.01507	-0.0215721	1.01507	down	-1.16396	-0.219044	1.16396	down	2.31238	1.20938	2.31238	up	3.2824	1.71475	3.2824	up	6.47519	2.69492	6.47519	up	3.58996	1.84397	3.58996	up	1.2297	0.298304	1.2297	up	-1.14669	-0.197472	1.14669	down	2.34721	1.23095	2.34721	up	3.33185	1.73632	3.33185	up	6.57274	2.71649	6.57274	up	3.64404	1.86554	3.64404	up	1.24822
A_42_P629599	5.39062	2.43045	5.39062	up	3.01275	1.59108	3.01275	up	1.62082	0.696727	1.62082	up	1.95579	0.967753	1.95579	up	-1.27256	-0.347737	1.27256	down	-1.67797	-0.746717	1.67797	down	1.37512	0.459561	1.37512	up	-1.78927	-0.839368	1.78927	down	-3.32585	-1.73372	3.32585	down	-2.75623	-1.4627	2.75623	down	-6.8599	-2.77819	6.8599	down	-9.04529	-3.17717	9.04529	down	-3.9201
A_44_P192083	27.274	4.76946	27.274	up	3.79964	1.92586	3.79964	up	4.49415	2.16805	4.49415	up	8.68139	3.11793	8.68139	up	4.47404	2.16158	4.47404	up	24.2022	4.59707	24.2022	up	2.19025	1.13109	2.19025	up	-7.17806	-2.84359	7.17806	down	-6.06879	-2.60141	6.06879	down	-3.14167	-1.65153	3.14167	down	-6.09607	-2.60788	6.09607	down	-1.12692	-0.172388	1.12692	down	-12.4525
A_42_P498066	1.66289	0.733689	1.66289	up	1.51546	0.599752	1.51546	up	1.21763	0.284081	1.21763	up	5.02048	2.32782	5.02048	up	2.79779	1.48429	2.79779	up	9.45982	3.24181	9.45982	up	1.50166	0.586556	1.50166	up	-1.09728	-0.133937	1.09728	down	-1.36567	-0.449609	1.36567	down	3.01913	1.59414	3.01913	up	1.68249	0.750597	1.68249	up	5.6888	2.50812	5.6888	up	-1.10737
A_42_P519910	2.05927	1.04213	2.05927	up	1.01328	0.0190296	1.01328	up	1.90548	0.930151	1.90548	up	1.99351	0.995311	1.99351	up	1.92493	0.944805	1.92493	up	2.14185	1.09886	2.14185	up	1.026	0.0370321	1.026	up	-2.03228	-1.0231	2.03228	down	-1.08071	-0.111981	1.08071	down	-1.03299	-0.0468216	1.03299	down	-1.06979	-0.0973272	1.06979	down	1.0401	0.0567255	1.0401	up	-2.00708
A_64_P030630	-1.3853	-0.470194	1.3853	down	-1.25048	-0.322477	1.25048	down	2.35276	1.23435	2.35276	up	5.13402	2.36009	5.13402	up	5.01637	2.32665	5.01637	up	6.46295	2.69219	6.46295	up	-1.37039	-0.454584	1.37039	down	1.10781	0.147717	1.10781	up	3.25926	1.70455	3.25926	up	7.11213	2.83028	7.11213	up	6.94916	2.79684	6.94916	up	8.95309	3.16239	8.95309	up	1.01088
A_44_P126366	-3.98098	-1.99312	3.98098	down	-1.29201	-0.369623	1.29201	down	-1.98128	-0.986432	1.98128	down	-2.90138	-1.53674	2.90138	down	-1.88927	-0.91783	1.88927	down	-2.86315	-1.5176	2.86315	down	-1.10434	-0.143187	1.10434	down	3.08122	1.6235	3.08122	up	2.0093	1.00669	2.0093	up	1.3721	0.456386	1.3721	up	2.10715	1.07529	2.10715	up	1.39042	0.475522	1.39042	up	3.60485
A_43_P15627	-3.08163	-1.6237	3.08163	down	-1.27002	-0.344851	1.27002	down	1.02568	0.0365782	1.02568	up	-1.50142	-0.586326	1.50142	down	-1.32046	-0.401044	1.32046	down	-1.75788	-0.813833	1.75788	down	1.24901	0.320788	1.24901	up	2.42644	1.27884	2.42644	up	3.16076	1.66027	3.16076	up	2.05248	1.03737	2.05248	up	2.33375	1.22265	2.33375	up	1.75304	0.809863	1.75304	up	3.849
A_42_P754784	3.92611	1.9731	3.92611	up	1.2959	0.373958	1.2959	up	-1.03279	-0.046546	1.03279	down	2.18011	1.1244	2.18011	up	1.14764	0.198667	1.14764	up	2.67921	1.42181	2.67921	up	1.37763	0.46219	1.37763	up	-3.02963	-1.59914	3.02963	down	-4.05484	-2.01964	4.05484	down	-1.80088	-0.8487	1.80088	down	-3.42103	-1.77443	3.42103	down	-1.4654	-0.55129	1.4654	down	-2.8499
A_44_P807031	2.08769	1.06191	2.08769	up	-1.01318	-0.0188894	1.01318	down	-1.21553	-0.28158	1.21553	down	-1.46047	-0.546432	1.46047	down	-1.32368	-0.404551	1.32368	down	-1.04817	-0.0678663	1.04817	down	1.1916	0.252899	1.1916	up	-2.11521	-1.0808	2.11521	down	-2.53765	-1.34349	2.53765	down	-3.04901	-1.60834	3.04901	down	-2.76343	-1.46646	2.76343	down	-2.18825	-1.12978	2.18825	down	-1.75201
A_64_P025813	-1.09294	-0.12822	1.09294	down	-1.02774	-0.0394804	1.02774	down	-1.02556	-0.036417	1.02556	down	-1.3085	-0.38791	1.3085	down	-1.09764	-0.1344	1.09764	down	-1.23161	-0.300549	1.23161	down	1.03637	0.0515397	1.03637	up	1.06344	0.0887394	1.06344	up	1.0657	0.0918028	1.0657	up	-1.19722	-0.259691	1.19722	down	-1.00429	-0.00618005	1.00429	down	-1.12688	-0.172329	1.12688	down	1.1327
A_64_P130551	-1.34137	-0.423704	1.34137	down	-1.53556	-0.618769	1.53556	down	5.38064	2.42778	5.38064	up	4.22434	2.07873	4.22434	up	5.03138	2.33095	5.03138	up	4.5001	2.16996	4.5001	up	-1.31666	-0.396884	1.31666	down	-1.14478	-0.195065	1.14478	down	7.21742	2.85148	7.21742	up	5.66639	2.50243	5.66639	up	6.74893	2.75466	6.74893	up	6.03628	2.59366	6.03628	up	1.01876
A_42_P715449	1.52691	0.610618	1.52691	up	1.5053	0.590048	1.5053	up	1.39164	0.476788	1.39164	up	1.33552	0.417397	1.33552	up	1.16523	0.220614	1.16523	up	1.67045	0.740239	1.67045	up	1.48148	0.567035	1.48148	up	-1.01436	-0.0205698	1.01436	down	-1.0972	-0.13383	1.0972	down	-1.14331	-0.19322	1.14331	down	-1.3104	-0.390003	1.3104	down	1.09401	0.129622	1.09401	up	-1.03067
A_42_P727584	-1.21509	-0.281069	1.21509	down	-1.7648	-0.819504	1.7648	down	-2.01205	-1.00866	2.01205	down	-2.9292	-1.5505	2.9292	down	-3.92856	-1.974	3.92856	down	-3.83826	-1.94045	3.83826	down	-1.68293	-0.750973	1.68293	down	-1.4524	-0.538435	1.4524	down	-1.65588	-0.727594	1.65588	down	-2.41067	-1.26944	2.41067	down	-3.23313	-1.69293	3.23313	down	-3.15881	-1.65938	3.15881	down	-1.38502
A_42_P600642	2.26855	1.18177	2.26855	up	-1.04548	-0.0641718	1.04548	down	-4.29887	-2.10396	4.29887	down	-7.12484	-2.83286	7.12484	down	-6.09423	-2.60744	6.09423	down	-10.6977	-3.41923	10.6977	down	-1.10916	-0.149467	1.10916	down	-2.37173	-1.24594	2.37173	down	-9.7522	-3.28573	9.7522	down	-16.1631	-4.01463	16.1631	down	-13.8251	-3.78921	13.8251	down	-24.2683	-4.601	24.2683	down	-2.51619
A_42_P669103	1.84746	0.885546	1.84746	up	1.35038	0.433361	1.35038	up	1.73723	0.79679	1.73723	up	2.59774	1.37726	2.59774	up	1.80871	0.854961	1.80871	up	3.04683	1.60731	3.04683	up	1.2851	0.361879	1.2851	up	-1.36811	-0.452185	1.36811	down	-1.06345	-0.0887556	1.06345	down	1.40611	0.49171	1.40611	up	-1.02143	-0.0305843	1.02143	down	1.6492	0.721765	1.6492	up	-1.4376
A_44_P715330	9.73221	3.28277	9.73221	up	1.27953	0.355614	1.27953	up	2.6334	1.39692	2.6334	up	4.53223	2.18022	4.53223	up	1.23545	0.305032	1.23545	up	5.89866	2.56039	5.89866	up	1.60455	0.682173	1.60455	up	-7.60608	-2.92715	7.60608	down	-3.69569	-1.88584	3.69569	down	-2.14733	-1.10255	2.14733	down	-7.87749	-2.97774	7.87749	down	-1.6499	-0.72238	1.6499	down	-6.06536
A_64_P083185	-1.30909	-0.388567	1.30909	down	-1.5021	-0.586979	1.5021	down	1.36827	0.452352	1.36827	up	1.09665	0.133104	1.09665	up	1.61659	0.692951	1.61659	up	1.12286	0.167184	1.12286	up	-1.24691	-0.318357	1.24691	down	-1.14743	-0.198411	1.14743	down	1.79119	0.840919	1.79119	up	1.43562	0.521672	1.43562	up	2.11626	1.08152	2.11626	up	1.46993	0.555751	1.46993	up	1.04987
A_64_P037313	-1.06448	-0.0901554	1.06448	down	-1.01552	-0.0222194	1.01552	down	-1.01504	-0.0215352	1.01504	down	-1.27935	-0.355411	1.27935	down	-3.09667	-1.63072	3.09667	down	-1.18705	-0.247378	1.18705	down	1.04232	0.0597949	1.04232	up	1.04822	0.0679359	1.04822	up	1.04871	0.0686202	1.04871	up	-1.20185	-0.265255	1.20185	down	-2.90908	-1.54056	2.90908	down	-1.11514	-0.157223	1.11514	down	1.10953
A_44_P321009	47.4447	5.56818	47.4447	up	3.60248	1.84899	3.60248	up	78.942	6.30272	78.942	up	71.2808	6.15544	71.2808	up	78.1972	6.28905	78.1972	up	77.1228	6.26909	77.1228	up	1.78755	0.837981	1.78755	up	-13.17	-3.71919	13.17	down	1.66388	0.734547	1.66388	up	1.5024	0.587268	1.5024	up	1.64818	0.72087	1.64818	up	1.62553	0.700911	1.62553	up	-26.5418
A_42_P700753	1.66455	0.735135	1.66455	up	-1.05598	-0.0785813	1.05598	down	-8.99241	-3.16871	8.99241	down	-15.4901	-3.95327	15.4901	down	-14.0778	-3.81535	14.0778	down	-17.3306	-4.11525	17.3306	down	-1.16548	-0.22092	1.16548	down	-1.75773	-0.813716	1.75773	down	-14.9684	-3.90384	14.9684	down	-25.7841	-4.68841	25.7841	down	-23.4332	-4.55048	23.4332	down	-28.8477	-4.85038	28.8477	down	-1.94
A_44_P775974	-1.05517	-0.0774763	1.05517	down	-1.01029	-0.0147636	1.01029	down	-1.01164	-0.0167029	1.01164	down	-1.27184	-0.34692	1.27184	down	-1.07701	-0.107034	1.07701	down	-1.17425	-0.231741	1.17425	down	1.04566	0.0644178	1.04566	up	1.04443	0.0627127	1.04443	up	1.04302	0.0607734	1.04302	up	-1.20534	-0.269443	1.20534	down	-1.0207	-0.0295579	1.0207	down	-1.11285	-0.154264	1.11285	down	1.10335
A_44_P503868	-1.70203	-0.767256	1.70203	down	-1.8138	-0.859018	1.8138	down	-2.05984	-1.04253	2.05984	down	-2.82579	-1.49865	2.82579	down	-1.40043	-0.485869	1.40043	down	-2.71327	-1.44003	2.71327	down	-1.10951	-0.149925	1.10951	down	-1.06567	-0.0917625	1.06567	down	-1.21022	-0.275274	1.21022	down	-1.66025	-0.731399	1.66025	down	1.21536	0.281386	1.21536	up	-1.59414	-0.672778	1.59414	down	1.53403
A_64_P122541	-1.45115	-0.537193	1.45115	down	-1.807	-0.853597	1.807	down	-3.66328	-1.87314	3.66328	down	-11.6286	-3.53961	11.6286	down	-1.54435	-0.626999	1.54435	down	-2.00403	-1.0029	2.00403	down	1.19405	0.255866	1.19405	up	-1.24522	-0.316404	1.24522	down	-2.52441	-1.33594	2.52441	down	-8.01342	-3.00242	8.01342	down	-1.06423	-0.0898061	1.06423	down	-1.381	-0.465711	1.381	down	1.73274
A_64_P080967	1.57308	0.653589	1.57308	up	1.24025	0.310637	1.24025	up	1.2718	0.346872	1.2718	up	1.24526	0.316442	1.24526	up	1.19455	0.256466	1.19455	up	1.13375	0.181107	1.13375	up	1.15988	0.213974	1.15988	up	-1.26835	-0.342953	1.26835	down	-1.23689	-0.306717	1.23689	down	-1.26326	-0.337148	1.26326	down	-1.31688	-0.397123	1.31688	down	-1.3875	-0.472483	1.3875	down	-1.35624
A_44_P1056309	-1.40564	-0.491228	1.40564	down	1.18224	0.241527	1.18224	up	-1.42249	-0.50842	1.42249	down	-1.06805	-0.0949793	1.06805	down	-1.65129	-0.723592	1.65129	down	1.0156	0.0223322	1.0156	up	1.16943	0.225806	1.16943	up	1.66181	0.732755	1.66181	up	-1.01199	-0.0171924	1.01199	down	1.31608	0.396249	1.31608	up	-1.17476	-0.232364	1.17476	down	1.42757	0.51356	1.42757	up	1.6438
A_44_P199514	1.49726	0.582329	1.49726	up	-1.20118	-0.264452	1.20118	down	-2.2946	-1.19824	2.2946	down	-4.49611	-2.16868	4.49611	down	-2.55342	-1.35243	2.55342	down	-3.18869	-1.67297	3.18869	down	-1.14082	-0.190065	1.14082	down	-1.79848	-0.846781	1.79848	down	-3.43562	-1.78057	3.43562	down	-6.73186	-2.75101	6.73186	down	-3.82315	-1.93476	3.82315	down	-4.77432	-2.25529	4.77432	down	-1.7081
A_64_P097952	1.91444	0.936921	1.91444	up	1.05172	0.0727444	1.05172	up	2.97852	1.57459	2.97852	up	1.56078	0.642269	1.56078	up	1.1718	0.228725	1.1718	up	1.12812	0.173924	1.12812	up	-1.08075	-0.112038	1.08075	down	-1.8203	-0.864176	1.8203	down	1.55582	0.637673	1.55582	up	-1.22659	-0.294652	1.22659	down	-1.63376	-0.708195	1.63376	down	-1.69701	-0.762997	1.69701	down	-2.06904
A_42_P813939	5.44961	2.44615	5.44961	up	-1.36132	-0.445003	1.36132	down	1.04683	0.0660296	1.04683	up	1.20889	0.27368	1.20889	up	1.26024	0.333698	1.26024	up	1.16815	0.224221	1.16815	up	-1.42388	-0.50983	1.42388	down	-7.41864	-2.89115	7.41864	down	-5.20581	-2.38012	5.20581	down	-4.50795	-2.17247	4.50795	down	-4.32426	-2.11245	4.32426	down	-4.66517	-2.22193	4.66517	down	-7.7596
A_64_P006423	5.2637	2.39608	5.2637	up	-1.00747	-0.0107393	1.00747	down	5.42172	2.43875	5.42172	up	4.30179	2.10494	4.30179	up	5.08876	2.34731	5.08876	up	4.71456	2.23712	4.71456	up	4.18366	2.06477	4.18366	up	-5.30303	-2.40682	5.30303	down	1.03002	0.0426733	1.03002	up	-1.22361	-0.291139	1.22361	down	-1.03438	-0.0487623	1.03438	down	-1.11648	-0.158955	1.11648	down	-1.25816
A_42_P670614	1.36665	0.450645	1.36665	up	1.07753	0.107733	1.07753	up	1.25275	0.325098	1.25275	up	1.13721	0.185497	1.13721	up	1.21555	0.281613	1.21555	up	-1.03654	-0.0517826	1.03654	down	-1.03789	-0.053648	1.03789	down	-1.26831	-0.342913	1.26831	down	-1.09092	-0.125547	1.09092	down	-1.20176	-0.265148	1.20176	down	-1.1243	-0.169032	1.1243	down	-1.4166	-0.502428	1.4166	down	-1.41843
A_64_P084088	7.96856	2.99432	7.96856	up	-1.371	-0.455226	1.371	down	2.27138	1.18357	2.27138	up	2.78682	1.47862	2.78682	up	1.92329	0.94358	1.92329	up	5.38494	2.42893	5.38494	up	-1.40159	-0.487062	1.40159	down	-10.9249	-3.44955	10.9249	down	-3.50825	-1.81075	3.50825	down	-2.85937	-1.5157	2.85937	down	-4.14318	-2.05074	4.14318	down	-1.47979	-0.565389	1.47979	down	-11.1686
A_64_P025643	-1.66865	-0.738684	1.66865	down	-1.13461	-0.182193	1.13461	down	1.02313	0.0329871	1.02313	up	-1.04751	-0.0669603	1.04751	down	-1.21283	-0.278374	1.21283	down	-1.56152	-0.642955	1.56152	down	-1.15016	-0.201838	1.15016	down	1.47069	0.556491	1.47069	up	1.70725	0.771671	1.70725	up	1.59298	0.671724	1.59298	up	1.37584	0.46031	1.37584	up	1.06861	0.0957294	1.06861	up	1.4508
A_42_P719607	-8.19572	-3.03487	8.19572	down	1.28248	0.358935	1.28248	up	-1.01975	-0.0282216	1.01975	down	1.45804	0.54403	1.45804	up	1.13817	0.186711	1.13817	up	-1.10085	-0.138623	1.10085	down	1.50659	0.59129	1.50659	up	10.5108	3.39381	10.5108	up	8.03696	3.00665	8.03696	up	11.9497	3.5789	11.9497	up	9.32809	3.22158	9.32809	up	7.44488	2.89625	7.44488	up	12.3476
A_42_P843603	-2.37805	-1.24978	2.37805	down	-2.6236	-1.39155	2.6236	down	-1.30818	-0.38756	1.30818	down	1.74205	0.800785	1.74205	up	2.01965	1.01411	2.01965	up	1.57094	0.651628	1.57094	up	-1.97012	-0.97828	1.97012	down	-1.10326	-0.141769	1.10326	down	1.81783	0.862219	1.81783	up	4.14268	2.05056	4.14268	up	4.80283	2.26389	4.80283	up	3.73577	1.90141	3.73577	up	1.20706
A_44_P234129	-1.35349	-0.436681	1.35349	down	-2.28251	-1.19062	2.28251	down	1.53702	0.620133	1.53702	up	4.88813	2.28928	4.88813	up	6.46256	2.69211	6.46256	up	8.55252	3.09635	8.55252	up	-2.13887	-1.09685	2.13887	down	-1.68639	-0.753942	1.68639	down	2.08033	1.05681	2.08033	up	6.61602	2.72596	6.61602	up	8.74699	3.12879	8.74699	up	11.5757	3.53303	11.5757	up	-1.58027
A_42_P701161	-1.47076	-0.556559	1.47076	down	-1.23953	-0.309788	1.23953	down	3.96257	1.98644	3.96257	up	7.12597	2.83309	7.12597	up	6.12618	2.61499	6.12618	up	12.5109	3.64512	12.5109	up	-1.13072	-0.177242	1.13072	down	1.18655	0.246771	1.18655	up	5.82798	2.543	5.82798	up	10.4806	3.38965	10.4806	up	9.01012	3.17155	9.01012	up	18.4006	4.20168	18.4006	up	1.30073
A_44_P1017335	-1.33359	-0.415314	1.33359	down	-1.81672	-0.861338	1.81672	down	-2.3297	-1.22014	2.3297	down	-2.9506	-1.56101	2.9506	down	-2.65571	-1.4091	2.65571	down	-3.37731	-1.75587	3.37731	down	-1.59238	-0.671187	1.59238	down	-1.36228	-0.446024	1.36228	down	-1.74694	-0.80483	1.74694	down	-2.21253	-1.1457	2.21253	down	-1.9914	-0.993785	1.9914	down	-2.53249	-1.34056	2.53249	down	-1.19406
A_44_P900209	-2.03451	-1.02468	2.03451	down	-1.20799	-0.272607	1.20799	down	1.891	0.919152	1.891	up	2.059	1.04195	2.059	up	1.14346	0.193404	1.14346	up	2.46714	1.30284	2.46714	up	-1.5256	-0.609373	1.5256	down	1.68422	0.752078	1.68422	up	3.84728	1.94384	3.84728	up	4.18907	2.06663	4.18907	up	2.32638	1.21809	2.32638	up	5.01944	2.32753	5.01944	up	1.33359
A_64_P037517	-4.63683	-2.21314	4.63683	down	1.0051	0.00733805	1.0051	up	-2.38768	-1.25561	2.38768	down	-1.29636	-0.374462	1.29636	down	-1.08724	-0.120667	1.08724	down	-1.17258	-0.229686	1.17258	down	1.07371	0.102603	1.07371	up	4.66048	2.22048	4.66048	up	1.94198	0.957528	1.94198	up	3.57682	1.83868	3.57682	up	4.26478	2.09247	4.26478	up	3.95438	1.98345	3.95438	up	4.97861
A_64_P128528	-1.35923	-0.442785	1.35923	down	-1.20972	-0.27467	1.20972	down	-1.09966	-0.137058	1.09966	down	-1.02864	-0.040741	1.02864	down	-1.01835	-0.026227	1.01835	down	-1.11119	-0.152111	1.11119	down	-1.20548	-0.269608	1.20548	down	1.12359	0.168116	1.12359	up	1.23604	0.305727	1.23604	up	1.32138	0.402044	1.32138	up	1.33474	0.416558	1.33474	up	1.22321	0.290674	1.22321	up	1.12754
A_64_P378865	-1.03632	-0.0514748	1.03632	down	1.00551	0.00792766	1.00551	up	-1.00696	-0.0100033	1.00696	down	-1.3093	-0.388797	1.3093	down	-1.09229	-0.127357	1.09229	down	-1.1793	-0.237935	1.1793	down	1.07693	0.106928	1.07693	up	1.04203	0.0594025	1.04203	up	1.02916	0.0414715	1.02916	up	-1.26341	-0.337322	1.26341	down	-1.05401	-0.0758827	1.05401	down	-1.13797	-0.18646	1.13797	down	1.11605
A_42_P553960	2.48458	1.313	2.48458	up	1.40872	0.494388	1.40872	up	1.69977	0.765341	1.69977	up	1.7153	0.778464	1.7153	up	1.58676	0.666083	1.58676	up	1.96892	0.977403	1.96892	up	1.44023	0.526297	1.44023	up	-1.76371	-0.818617	1.76371	down	-1.46172	-0.547664	1.46172	down	-1.44848	-0.53454	1.44848	down	-1.56582	-0.646921	1.56582	down	-1.2619	-0.335602	1.2619	down	-1.72513
A_42_P717654	1.73953	0.798697	1.73953	up	-1.12904	-0.175091	1.12904	down	-1.19517	-0.257214	1.19517	down	-1.41024	-0.495941	1.41024	down	-1.33306	-0.414742	1.33306	down	-1.63926	-0.713049	1.63926	down	-1.20556	-0.269702	1.20556	down	-1.96399	-0.973787	1.96399	down	-2.07903	-1.05591	2.07903	down	-2.45315	-1.29464	2.45315	down	-2.3189	-1.21344	2.3189	down	-2.85155	-1.51175	2.85155	down	-2.0971
A_44_P295118	2.18712	1.12903	2.18712	up	-1.1112	-0.152119	1.1112	down	-2.90905	-1.54055	2.90905	down	-6.28772	-2.65254	6.28772	down	-3.80193	-1.92673	3.80193	down	-7.13602	-2.83512	7.13602	down	1.17161	0.228496	1.17161	up	-2.43033	-1.28115	2.43033	down	-6.36246	-2.66958	6.36246	down	-13.752	-3.78157	13.752	down	-8.31528	-3.05577	8.31528	down	-15.6074	-3.96415	15.6074	down	-1.86676
A_64_P049057	-1.14128	-0.190657	1.14128	down	1.17412	0.231577	1.17412	up	-1.21336	-0.279007	1.21336	down	-1.22206	-0.289313	1.22206	down	-1.26324	-0.337124	1.26324	down	-1.26036	-0.333833	1.26036	down	1.37875	0.463363	1.37875	up	1.34	0.422234	1.34	up	-1.06315	-0.0883503	1.06315	down	-1.07078	-0.0986567	1.07078	down	-1.10686	-0.146467	1.10686	down	-1.10433	-0.143176	1.10433	down	1.57355
A_42_P810287	5.25445	2.39354	5.25445	up	1.06042	0.0846329	1.06042	up	-1.67745	-0.746274	1.67745	down	-1.00887	-0.0127449	1.00887	down	1.17316	0.230402	1.17316	up	1.2931	0.370835	1.2931	up	1.29996	0.37847	1.29996	up	-4.95507	-2.30891	4.95507	down	-8.8141	-3.13981	8.8141	down	-5.30107	-2.40628	5.30107	down	-4.47888	-2.16314	4.47888	down	-4.06344	-2.0227	4.06344	down	-4.042
A_42_P702729	-1.09563	-0.13176	1.09563	down	-1.01013	-0.0145473	1.01013	down	-1.08533	-0.118132	1.08533	down	-1.36435	-0.448217	1.36435	down	-1.11899	-0.162195	1.11899	down	-1.57397	-0.654408	1.57397	down	-1.06859	-0.0957022	1.06859	down	1.08464	0.117212	1.08464	up	1.00949	0.013628	1.00949	up	-1.24527	-0.316458	1.24527	down	-1.02132	-0.0304356	1.02132	down	-1.43659	-0.522648	1.43659	down	1.02531
A_42_P811084	-1.3018	-0.38051	1.3018	down	1.01292	0.0185242	1.01292	up	1.21158	0.276896	1.21158	up	1.65733	0.728858	1.65733	up	1.50213	0.587011	1.50213	up	1.46003	0.546001	1.46003	up	-1.03032	-0.0430927	1.03032	down	1.31863	0.399035	1.31863	up	1.57724	0.657406	1.57724	up	2.15751	1.10937	2.15751	up	1.95548	0.967522	1.95548	up	1.90067	0.926512	1.90067	up	1.26349
A_64_P151473	4.56872	2.19179	4.56872	up	4.57761	2.19459	4.57761	up	4.33368	2.11559	4.33368	up	12.3186	3.62276	12.3186	up	1.86375	0.898205	1.86375	up	2.421	1.2756	2.421	up	-1.06044	-0.0846653	1.06044	down	1.00194	0.0028019	1.00194	up	-1.05424	-0.0761986	1.05424	down	2.69628	1.43097	2.69628	up	-2.45137	-1.29359	2.45137	down	-1.88713	-0.916191	1.88713	down	-4.84487
A_44_P134634	-1.51486	-0.599184	1.51486	down	1.44441	0.530481	1.44441	up	-1.35725	-0.440687	1.35725	down	-1.74603	-0.804081	1.74603	down	-1.81021	-0.856157	1.81021	down	-2.04498	-1.03209	2.04498	down	1.39807	0.483433	1.39807	up	2.18808	1.12966	2.18808	up	1.11612	0.158497	1.11612	up	-1.1526	-0.204897	1.1526	down	-1.19497	-0.256973	1.19497	down	-1.34995	-0.432904	1.34995	down	2.11787
A_44_P178479	-1.17461	-0.232187	1.17461	down	-1.96435	-0.97405	1.96435	down	-1.45206	-0.538106	1.45206	down	-1.42217	-0.50809	1.42217	down	-1.53604	-0.619217	1.53604	down	-2.34909	-1.2321	2.34909	down	-1.89597	-0.922933	1.89597	down	-1.67233	-0.741862	1.67233	down	-1.23621	-0.305919	1.23621	down	-1.21075	-0.275903	1.21075	down	-1.3077	-0.38703	1.3077	down	-1.99988	-0.999915	1.99988	down	-1.61412
A_64_P317400	-1.02244	-0.0320148	1.02244	down	1.05091	0.0716331	1.05091	up	-8.86245	-3.14771	8.86245	down	-23.3711	-4.54666	23.3711	down	-19.6879	-4.29923	19.6879	down	-11.6844	-3.54651	11.6844	down	1.29999	0.378496	1.29999	up	1.07449	0.103648	1.07449	up	-8.66795	-3.11569	8.66795	down	-22.8582	-4.51464	22.8582	down	-19.2558	-4.26722	19.2558	down	-11.4279	-3.51449	11.4279	down	1.32916
A_64_P144869	4.88209	2.2875	4.88209	up	1.45121	0.537258	1.45121	up	-7.41455	-2.89036	7.41455	down	-12.0451	-3.59038	12.0451	down	-63.9462	-5.99879	63.9462	down	-26.866	-4.74771	26.866	down	-1.26287	-0.336703	1.26287	down	-3.36415	-1.75024	3.36415	down	-36.1985	-5.17786	36.1985	down	-58.8053	-5.87787	58.8053	down	-312.191	-8.28628	312.191	down	-131.162	-7.03521	131.162	down	-6.16543
A_44_P445484	-1.09334	-0.128743	1.09334	down	-1.06618	-0.092453	1.06618	down	-1.26742	-0.34189	1.26742	down	-1.04484	-0.0632863	1.04484	down	1.18826	0.248851	1.18826	up	-1.0755	-0.105003	1.0755	down	1.23078	0.299572	1.23078	up	1.02547	0.0362897	1.02547	up	-1.15921	-0.213148	1.15921	down	1.04642	0.0654564	1.04642	up	1.29917	0.377594	1.29917	up	1.01659	0.0237393	1.01659	up	1.34566
A_42_P487832	1.51616	0.600426	1.51616	up	-1.2737	-0.349022	1.2737	down	1.07897	0.109653	1.07897	up	1.40917	0.494849	1.40917	up	1.17657	0.234586	1.17657	up	1.42731	0.513303	1.42731	up	-1.23356	-0.302823	1.23356	down	-1.93113	-0.949448	1.93113	down	-1.4052	-0.490773	1.4052	down	-1.07592	-0.105577	1.07592	down	-1.28863	-0.36584	1.28863	down	-1.06225	-0.0871234	1.06225	down	-1.87027
A_42_P482829	1.6866	0.754122	1.6866	up	-1.05732	-0.0804081	1.05732	down	-1.15678	-0.21012	1.15678	down	-1.27373	-0.349064	1.27373	down	-1.12462	-0.169441	1.12462	down	-1.52921	-0.612787	1.52921	down	1.01804	0.0257883	1.01804	up	-1.78328	-0.83453	1.78328	down	-1.95104	-0.964242	1.95104	down	-2.14829	-1.10319	2.14829	down	-1.89679	-0.923563	1.89679	down	-2.57917	-1.36691	2.57917	down	-1.65672
A_64_P101440	-1.19452	-0.256433	1.19452	down	1.17363	0.230975	1.17363	up	-1.36555	-0.449479	1.36555	down	-1.86125	-0.896272	1.86125	down	-1.74564	-0.803752	1.74564	down	-4.16759	-2.05921	4.16759	down	1.27937	0.355439	1.27937	up	1.40192	0.487408	1.40192	up	-1.14317	-0.193046	1.14317	down	-1.55815	-0.639839	1.55815	down	-1.46137	-0.547319	1.46137	down	-3.48892	-1.80278	3.48892	down	1.52824
A_64_P072268	-4.60278	-2.20251	4.60278	down	-1.09166	-0.126524	1.09166	down	1.00002	3.14713e-05	1.00002	up	-1.86276	-0.897444	1.86276	down	1.00354	0.00510406	1.00354	up	-1.31774	-0.398067	1.31774	down	1.30009	0.378613	1.30009	up	4.21632	2.07598	4.21632	up	4.60289	2.20254	4.60289	up	2.47095	1.30506	2.47095	up	4.6191	2.20761	4.6191	up	3.49293	1.80444	3.49293	up	5.98404
A_42_P589190	3.11916	1.64116	3.11916	up	1.18153	0.240652	1.18153	up	7.21794	2.85159	7.21794	up	9.36478	3.22724	9.36478	up	8.97277	3.16555	8.97277	up	6.65494	2.73443	6.65494	up	1.51723	0.601442	1.51723	up	-2.63994	-1.4005	2.63994	down	2.31407	1.21043	2.31407	up	3.00234	1.58609	3.00234	up	2.87667	1.5244	2.87667	up	2.13357	1.09327	2.13357	up	-2.05582
A_64_P027328	-3.0191	-1.59412	3.0191	down	1.08717	0.120584	1.08717	up	1.14056	0.189745	1.14056	up	-1.29777	-0.37603	1.29777	down	1.09916	0.136395	1.09916	up	-1.11772	-0.160563	1.11772	down	-1.07827	-0.108719	1.07827	down	3.28229	1.7147	3.28229	up	3.44347	1.78386	3.44347	up	2.32638	1.21809	2.32638	up	3.31846	1.73051	3.31846	up	2.70111	1.43355	2.70111	up	2.79995
A_42_P788541	1.68073	0.74909	1.68073	up	1.29734	0.375561	1.29734	up	-1.1241	-0.168766	1.1241	down	-1.28051	-0.356714	1.28051	down	-1.34219	-0.424587	1.34219	down	-1.34701	-0.429766	1.34701	down	1.34764	0.430433	1.34764	up	-1.29552	-0.373529	1.29552	down	-1.88931	-0.917856	1.88931	down	-2.15219	-1.1058	2.15219	down	-2.25586	-1.17368	2.25586	down	-2.26397	-1.17886	2.26397	down	-1.24717
A_42_P457003	51.4167	5.68416	51.4167	up	1.32095	0.401576	1.32095	up	1.73406	0.79415	1.73406	up	2.19482	1.13411	2.19482	up	1.22539	0.293245	1.22539	up	3.71957	1.89513	3.71957	up	1.16189	0.21647	1.16189	up	-38.924	-5.28259	38.924	down	-29.6511	-4.89001	29.6511	down	-23.4263	-4.55006	23.4263	down	-41.9593	-5.39092	41.9593	down	-13.8233	-3.78903	13.8233	down	-44.2527
A_64_P095695	-1.75833	-0.814207	1.75833	down	-1.60151	-0.679433	1.60151	down	1.61607	0.692491	1.61607	up	-1.03502	-0.0496573	1.03502	down	1.72176	0.783881	1.72176	up	1.33488	0.416706	1.33488	up	-1.05614	-0.0788012	1.05614	down	1.09792	0.134774	1.09792	up	2.84159	1.5067	2.84159	up	1.69884	0.76455	1.69884	up	3.02742	1.59809	3.02742	up	2.34715	1.23091	2.34715	up	1.66487
A_42_P463880	-1.37861	-0.46321	1.37861	down	-2.26736	-1.18101	2.26736	down	-1.72544	-0.786966	1.72544	down	-2.20852	-1.14308	2.20852	down	1.04726	0.0666256	1.04726	up	-2.07796	-1.05517	2.07796	down	-1.90136	-0.927031	1.90136	down	-1.64467	-0.717801	1.64467	down	-1.25158	-0.323756	1.25158	down	-1.60199	-0.679868	1.60199	down	1.44376	0.529836	1.44376	up	-1.50729	-0.59196	1.50729	down	-1.37919
A_43_P20354	-1.95783	-0.969255	1.95783	down	-1.53156	-0.615001	1.53156	down	-1.06174	-0.0864372	1.06174	down	-1.5545	-0.636449	1.5545	down	1.02015	0.0287762	1.02015	up	-1.08221	-0.113986	1.08221	down	1.14194	0.19149	1.14194	up	1.27832	0.354253	1.27832	up	1.84397	0.882817	1.84397	up	1.25946	0.332805	1.25946	up	1.99727	0.998031	1.99727	up	1.80909	0.855268	1.80909	up	2.23573
A_64_P055958	-1.08691	-0.120228	1.08691	down	-1.0006	-0.000863552	1.0006	down	-1.04084	-0.057744	1.04084	down	-1.47927	-0.564884	1.47927	down	-1.20567	-0.26984	1.20567	down	-1.29828	-0.376602	1.29828	down	1.13549	0.183312	1.13549	up	1.08626	0.119365	1.08626	up	1.04426	0.0624843	1.04426	up	-1.36099	-0.444656	1.36099	down	-1.10927	-0.149611	1.10927	down	-1.19447	-0.256373	1.19447	down	1.23417
A_64_P159044	1.07074	0.0986042	1.07074	up	1.12541	0.170449	1.12541	up	4.21679	2.07615	4.21679	up	4.72247	2.23954	4.72247	up	4.97021	2.31331	4.97021	up	5.381	2.42787	5.381	up	1.31222	0.392008	1.31222	up	1.05106	0.0718451	1.05106	up	3.93821	1.97754	3.93821	up	4.41048	2.14094	4.41048	up	4.64186	2.2147	4.64186	up	5.02551	2.32927	5.02551	up	1.22553
A_44_P473234	2.50409	1.32429	2.50409	up	-1.15522	-0.208171	1.15522	down	1.33311	0.414799	1.33311	up	2.15365	1.10678	2.15365	up	1.78572	0.836505	1.78572	up	2.2221	1.15193	2.2221	up	1.12329	0.167726	1.12329	up	-2.89278	-1.53246	2.89278	down	-1.87838	-0.909487	1.87838	down	-1.16272	-0.217504	1.16272	down	-1.40229	-0.487781	1.40229	down	-1.1269	-0.172361	1.1269	down	-2.22925
A_42_P797965	1.70705	0.771508	1.70705	up	1.2833	0.359854	1.2833	up	-1.0254	-0.0361891	1.0254	down	-1.96378	-0.973634	1.96378	down	-1.36906	-0.453186	1.36906	down	-1.33367	-0.415397	1.33367	down	1.3495	0.432424	1.3495	up	-1.33021	-0.411654	1.33021	down	-1.75042	-0.807697	1.75042	down	-3.35228	-1.74514	3.35228	down	-2.33706	-1.22469	2.33706	down	-2.27664	-1.1869	2.27664	down	-1.26495
A_42_P592157	1.86245	0.897199	1.86245	up	1.41948	0.505359	1.41948	up	1.5387	0.621713	1.5387	up	1.6024	0.680234	1.6024	up	1.76883	0.822798	1.76883	up	1.442	0.528072	1.442	up	1.39146	0.476604	1.39146	up	-1.31207	-0.39184	1.31207	down	-1.2104	-0.275486	1.2104	down	-1.16229	-0.216965	1.16229	down	-1.05292	-0.0744009	1.05292	down	-1.29157	-0.369127	1.29157	down	-1.33848
A_64_P016419	-1.09927	-0.136549	1.09927	down	-1.05873	-0.0823328	1.05873	down	-1.05194	-0.0730579	1.05194	down	-1.52066	-0.604701	1.52066	down	-1.227	-0.295137	1.227	down	-1.32938	-0.410758	1.32938	down	1.14384	0.19389	1.14384	up	1.03829	0.0542159	1.03829	up	1.04499	0.0634909	1.04499	up	-1.38334	-0.468152	1.38334	down	-1.11619	-0.158588	1.11619	down	-1.20933	-0.274209	1.20933	down	1.2574
A_44_P306863	-1.3643	-0.448164	1.3643	down	1.71354	0.776983	1.71354	up	1.69096	0.757841	1.69096	up	1.55056	0.632788	1.55056	up	1.41489	0.50069	1.41489	up	1.49938	0.58437	1.49938	up	1.6512	0.723514	1.6512	up	2.33779	1.22515	2.33779	up	2.30698	1.20601	2.30698	up	2.11543	1.08095	2.11543	up	1.93034	0.948854	1.93034	up	2.04561	1.03253	2.04561	up	2.25273
A_42_P471835	1.14849	0.199741	1.14849	up	1.01035	0.0148544	1.01035	up	-1.56629	-0.647355	1.56629	down	-1.545	-0.627609	1.545	down	-1.46834	-0.554186	1.46834	down	-1.65317	-0.725237	1.65317	down	-1.06615	-0.0924072	1.06615	down	-1.13673	-0.184887	1.13673	down	-1.79888	-0.847096	1.79888	down	-1.77442	-0.827351	1.77442	down	-1.68638	-0.753927	1.68638	down	-1.89866	-0.924978	1.89866	down	-1.22446
A_43_P17919	-1.65406	-0.726008	1.65406	down	-1.48913	-0.574469	1.48913	down	1.10866	0.148823	1.10866	up	-1.15491	-0.207774	1.15491	down	1.03489	0.0494812	1.03489	up	-1.08825	-0.122009	1.08825	down	-1.37858	-0.463178	1.37858	down	1.11075	0.151539	1.11075	up	1.83379	0.874831	1.83379	up	1.4322	0.518234	1.4322	up	1.71177	0.775489	1.71177	up	1.51992	0.603999	1.51992	up	1.19983
A_42_P826221	16.7117	4.06278	16.7117	up	2.10783	1.07576	2.10783	up	1.4786	0.56423	1.4786	up	3.55876	1.83138	3.55876	up	1.06512	0.0910196	1.06512	up	-1.28991	-0.367273	1.28991	down	1.46919	0.555024	1.46919	up	-7.92838	-2.98703	7.92838	down	-11.3024	-3.49855	11.3024	down	-4.69592	-2.23141	4.69592	down	-15.6899	-3.97176	15.6899	down	-21.5566	-4.43006	21.5566	down	-11.3747
A_64_P011524	-3.34766	-1.74316	3.34766	down	-1.15305	-0.205457	1.15305	down	1.18849	0.249131	1.18849	up	1.32234	0.403094	1.32234	up	1.8645	0.898789	1.8645	up	1.50089	0.585816	1.50089	up	1.10435	0.143191	1.10435	up	2.90331	1.5377	2.90331	up	3.97867	1.99229	3.97867	up	4.42675	2.14625	4.42675	up	6.24172	2.64194	6.24172	up	5.02447	2.32897	5.02447	up	3.69698
A_44_P258417	-1.15959	-0.213621	1.15959	down	-1.63017	-0.705023	1.63017	down	-1.48629	-0.571712	1.48629	down	-1.59303	-0.671776	1.59303	down	1.03435	0.0487251	1.03435	up	-1.90813	-0.932158	1.90813	down	-1.24758	-0.319128	1.24758	down	-1.40581	-0.491403	1.40581	down	-1.28173	-0.358091	1.28173	down	-1.37378	-0.458156	1.37378	down	1.19943	0.262346	1.19943	up	-1.64551	-0.718537	1.64551	down	-1.07587
A_64_P164617	1.10074	0.138468	1.10074	up	1.10519	0.144291	1.10519	up	4.40644	2.13961	4.40644	up	11.0326	3.4637	11.0326	up	6.19834	2.63188	6.19834	up	18.3311	4.19622	18.3311	up	1.01782	0.0254822	1.01782	up	1.00404	0.00582314	1.00404	up	4.00318	2.00115	4.00318	up	10.0229	3.32524	10.0229	up	5.63109	2.49341	5.63109	up	16.6535	4.05775	16.6535	up	-1.08146
A_42_P758933	1.35695	0.44037	1.35695	up	-1.18057	-0.239484	1.18057	down	-1.86692	-0.900662	1.86692	down	-2.92523	-1.54855	2.92523	down	-2.84953	-1.51072	2.84953	down	-3.08442	-1.625	3.08442	down	-1.20132	-0.264625	1.20132	down	-1.60198	-0.679853	1.60198	down	-2.53332	-1.34103	2.53332	down	-3.9694	-1.98892	3.9694	down	-3.86668	-1.95109	3.86668	down	-4.18541	-2.06537	4.18541	down	-1.63014
A_42_P573312	3.61195	1.85278	3.61195	up	1.2088	0.27357	1.2088	up	1.14205	0.191628	1.14205	up	2.41511	1.27209	2.41511	up	1.7981	0.846476	1.7981	up	3.73215	1.90001	3.73215	up	-1.44689	-0.532954	1.44689	down	-2.98805	-1.57921	2.98805	down	-3.16268	-1.66115	3.16268	down	-1.49556	-0.580689	1.49556	down	-2.00875	-1.0063	2.00875	down	1.03328	0.0472307	1.03328	up	-5.22609
A_64_P096257	1.80995	0.855947	1.80995	up	1.65664	0.728261	1.65664	up	-1.63454	-0.708887	1.63454	down	1.2251	0.292903	1.2251	up	-1.40937	-0.495049	1.40937	down	3.70813	1.89069	3.70813	up	1.61778	0.694019	1.61778	up	-1.09254	-0.127687	1.09254	down	-2.95844	-1.56483	2.95844	down	-1.47738	-0.563045	1.47738	down	-2.55088	-1.351	2.55088	down	2.04875	1.03474	2.04875	up	-1.11878
A_43_P15847	3.27895	1.71323	3.27895	up	2.16661	1.11544	2.16661	up	-1.5048	-0.589575	1.5048	down	-2.50428	-1.3244	2.50428	down	-1.69801	-0.763844	1.69801	down	-3.23796	-1.69509	3.23796	down	1.55067	0.632891	1.55067	up	-1.5134	-0.59779	1.5134	down	-4.93417	-2.30281	4.93417	down	-8.2114	-3.03763	8.2114	down	-5.56768	-2.47708	5.56768	down	-10.6171	-3.40832	10.6171	down	-2.11454
A_64_P139962	-1.1377	-0.186115	1.1377	down	-1.01499	-0.0214624	1.01499	down	-1.32292	-0.403729	1.32292	down	-1.27373	-0.349058	1.27373	down	-1.07903	-0.10973	1.07903	down	-1.18323	-0.242734	1.18323	down	1.04093	0.0578699	1.04093	up	1.1209	0.164653	1.1209	up	-1.16281	-0.217614	1.16281	down	-1.11957	-0.162943	1.11957	down	1.05437	0.0763848	1.05437	up	-1.04003	-0.0566192	1.04003	down	1.18426
A_64_P117474	-2.0744	-1.05269	2.0744	down	-1.15028	-0.201982	1.15028	down	-1.01329	-0.0190523	1.01329	down	-1.27096	-0.34592	1.27096	down	-3.93488	-1.97632	3.93488	down	-1.4423	-0.52837	1.4423	down	1.04157	0.0587554	1.04157	up	1.80339	0.85071	1.80339	up	2.04718	1.03364	2.04718	up	1.63215	0.706772	1.63215	up	-1.89688	-0.923629	1.89688	down	1.43826	0.524322	1.43826	up	2.16062
A_42_P740730	-1.06785	-0.0947024	1.06785	down	-1.01092	-0.0156726	1.01092	down	-1.0224	-0.0319542	1.0224	down	-1.14467	-0.194938	1.14467	down	-1.01837	-0.0262657	1.01837	down	-1.0461	-0.0650195	1.0461	down	1.02304	0.0328591	1.02304	up	1.05631	0.0790298	1.05631	up	1.04445	0.0627482	1.04445	up	-1.07195	-0.100235	1.07195	down	1.04858	0.0684366	1.04858	up	1.02079	0.0296829	1.02079	up	1.09245
A_42_P702258	-7.51542	-2.90985	7.51542	down	-98.673	-6.62458	98.673	down	4.16927	2.05979	4.16927	up	5.45135	2.44661	5.45135	up	5.33793	2.41628	5.33793	up	5.95915	2.57511	5.95915	up	-80.3027	-6.32738	80.3027	down	-13.1294	-3.71473	13.1294	down	31.3338	4.96965	31.3338	up	40.9692	5.35647	40.9692	up	40.1168	5.32613	40.1168	up	44.7855	5.48496	44.7855	up	-10.685
A_42_P668800	2.65572	1.4091	2.65572	up	1.37261	0.456921	1.37261	up	-2.22386	-1.15306	2.22386	down	-5.62444	-2.49171	5.62444	down	-3.8612	-1.94905	3.8612	down	-4.84715	-2.27714	4.84715	down	1.17655	0.234569	1.17655	up	-1.9348	-0.952183	1.9348	down	-5.90595	-2.56217	5.90595	down	-14.9369	-3.90081	14.9369	down	-10.2543	-3.35815	10.2543	down	-12.8727	-3.68624	12.8727	down	-2.2572
A_42_P842513	1.92007	0.941156	1.92007	up	1.28972	0.367058	1.28972	up	-1.2015	-0.264837	1.2015	down	-1.69028	-0.75726	1.69028	down	-1.62636	-0.701645	1.62636	down	-1.55356	-0.635579	1.55356	down	1.31434	0.394337	1.31434	up	-1.48875	-0.574099	1.48875	down	-2.30696	-1.20599	2.30696	down	-3.24545	-1.69842	3.24545	down	-3.12272	-1.6428	3.12272	down	-2.98294	-1.57674	2.98294	down	-1.46086
A_64_P047697	-1.23351	-0.302772	1.23351	down	1.40537	0.490955	1.40537	up	1.99439	0.995945	1.99439	up	2.46908	1.30398	2.46908	up	2.24039	1.16375	2.24039	up	1.94797	0.961972	1.94797	up	1.4078	0.493438	1.4078	up	1.73355	0.793727	1.73355	up	2.4601	1.29872	2.4601	up	3.04564	1.60675	3.04564	up	2.76355	1.46652	2.76355	up	2.40285	1.26474	2.40285	up	1.73653
A_42_P660036	-1.48992	-0.575232	1.48992	down	1.28254	0.359007	1.28254	up	3.32716	1.73429	3.32716	up	5.12231	2.3568	5.12231	up	3.57007	1.83595	3.57007	up	8.21878	3.03892	8.21878	up	1.14619	0.196844	1.14619	up	1.91088	0.934238	1.91088	up	4.95719	2.30952	4.95719	up	7.63182	2.93203	7.63182	up	5.3191	2.41118	5.3191	up	12.2453	3.61415	12.2453	up	1.70772
A_64_P095050	-1.01217	-0.017458	1.01217	down	-1.06811	-0.0950642	1.06811	down	1.27871	0.354685	1.27871	up	1.55991	0.641466	1.55991	up	1.39241	0.477585	1.39241	up	1.58809	0.667292	1.58809	up	-1.11289	-0.154314	1.11289	down	-1.05527	-0.0776062	1.05527	down	1.29427	0.372143	1.29427	up	1.5789	0.658924	1.5789	up	1.40936	0.495043	1.40936	up	1.60742	0.68475	1.60742	up	-1.09951
A_42_P561835	1.44077	0.526843	1.44077	up	-1.66723	-0.737456	1.66723	down	1.15373	0.20631	1.15373	up	1.12468	0.169509	1.12468	up	2.48645	1.31409	2.48645	up	3.39623	1.76393	3.39623	up	1.10817	0.148184	1.10817	up	-2.4021	-1.2643	2.4021	down	-1.24879	-0.320532	1.24879	down	-1.28106	-0.357334	1.28106	down	1.72578	0.787245	1.72578	up	2.35723	1.23709	2.35723	up	-1.30013
A_64_P098774	-1.65297	-0.725062	1.65297	down	2.12686	1.08872	2.12686	up	-1.20206	-0.265514	1.20206	down	-2.84648	-1.50918	2.84648	down	-2.75519	-1.46215	2.75519	down	-2.34606	-1.23024	2.34606	down	1.75231	0.809261	1.75231	up	3.51564	1.81379	3.51564	up	1.37511	0.459548	1.37511	up	-1.72204	-0.784117	1.72204	down	-1.66681	-0.737087	1.66681	down	-1.4193	-0.505176	1.4193	down	2.89653
A_64_P163184	1.44006	0.526131	1.44006	up	1.46796	0.553808	1.46796	up	1.93399	0.951578	1.93399	up	1.66318	0.73394	1.66318	up	1.59093	0.669872	1.59093	up	1.50252	0.587383	1.50252	up	1.1429	0.192694	1.1429	up	1.01937	0.0276775	1.01937	up	1.34299	0.425447	1.34299	up	1.15493	0.207809	1.15493	up	1.10477	0.143742	1.10477	up	1.04337	0.0612526	1.04337	up	-1.26001
A_42_P549675	-1.32971	-0.411113	1.32971	down	-1.53926	-0.622236	1.53926	down	-2.47467	-1.30724	2.47467	down	-4.00303	-2.00109	4.00303	down	-3.89244	-1.96067	3.89244	down	-5.11666	-2.3552	5.11666	down	-1.48323	-0.568742	1.48323	down	-1.15759	-0.211123	1.15759	down	-1.86106	-0.896123	1.86106	down	-3.01045	-1.58998	3.01045	down	-2.92728	-1.54956	2.92728	down	-3.84795	-1.94409	3.84795	down	-1.11545
A_64_P287740	1.23302	0.302198	1.23302	up	1.67876	0.7474	1.67876	up	5.23376	2.38785	5.23376	up	2.39724	1.26137	2.39724	up	2.19734	1.13576	2.19734	up	1.88279	0.912868	1.88279	up	1.66621	0.736567	1.66621	up	1.3615	0.445202	1.3615	up	4.24466	2.08565	4.24466	up	1.9442	0.959176	1.9442	up	1.78208	0.83356	1.78208	up	1.52697	0.610671	1.52697	up	1.35132
A_64_P059545	2.34452	1.22929	2.34452	up	1.07362	0.102485	1.07362	up	-2.9447	-1.55812	2.9447	down	-3.91614	-1.96943	3.91614	down	-2.50265	-1.32345	2.50265	down	-3.54258	-1.8248	3.54258	down	1.12774	0.173432	1.12774	up	-2.18375	-1.12681	2.18375	down	-6.90391	-2.78741	6.90391	down	-9.18149	-3.19873	9.18149	down	-5.86751	-2.55275	5.86751	down	-8.30566	-3.0541	8.30566	down	-2.07896
A_44_P465856	-1.02946	-0.0418842	1.02946	down	1.00309	0.00445366	1.00309	up	-1.00284	-0.00409555	1.00284	down	-1.26898	-0.343672	1.26898	down	-1.07164	-0.0998256	1.07164	down	-1.15411	-0.206776	1.15411	down	1.06425	0.0898304	1.06425	up	1.03264	0.0463378	1.03264	up	1.02654	0.0377886	1.02654	up	-1.23267	-0.301787	1.23267	down	-1.04098	-0.0579414	1.04098	down	-1.12108	-0.164891	1.12108	down	1.0956
A_42_P714075	-1.28254	-0.359003	1.28254	down	-1.38565	-0.470568	1.38565	down	-1.09783	-0.134656	1.09783	down	1.29233	0.369978	1.29233	up	1.18457	0.244365	1.18457	up	1.36591	0.449861	1.36591	up	-1.12987	-0.176161	1.12987	down	-1.0804	-0.111565	1.0804	down	1.16825	0.224347	1.16825	up	1.65747	0.728981	1.65747	up	1.51926	0.603368	1.51926	up	1.75183	0.808864	1.75183	up	1.13512
A_42_P605265	-2.30576	-1.20524	2.30576	down	-1.48464	-0.570109	1.48464	down	1.31488	0.394929	1.31488	up	2.37233	1.24631	2.37233	up	2.3267	1.21828	2.3267	up	1.64656	0.719455	1.64656	up	-1.25646	-0.329369	1.25646	down	1.55308	0.635133	1.55308	up	3.03179	1.60017	3.03179	up	5.47003	2.45155	5.47003	up	5.3648	2.42352	5.3648	up	3.79657	1.9247	3.79657	up	1.83512
A_64_P047401	1.17184	0.228771	1.17184	up	-1.09144	-0.126231	1.09144	down	-2.52914	-1.33864	2.52914	down	-5.112	-2.35389	5.112	down	-3.08841	-1.62687	3.08841	down	-4.34763	-2.12023	4.34763	down	-1.08997	-0.124292	1.08997	down	-1.27899	-0.355002	1.27899	down	-2.96373	-1.56742	2.96373	down	-5.99042	-2.58266	5.99042	down	-3.61911	-1.85564	3.61911	down	-5.09471	-2.349	5.09471	down	-1.27727
A_64_P018891	3.63179	1.86068	3.63179	up	-1.99228	-0.994423	1.99228	down	2.61733	1.38809	2.61733	up	1.55142	0.633588	1.55142	up	2.68042	1.42246	2.68042	up	2.11287	1.0792	2.11287	up	-1.1004	-0.138021	1.1004	down	-7.23556	-2.8551	7.23556	down	-1.3876	-0.472587	1.3876	down	-2.34095	-1.22709	2.34095	down	-1.35493	-0.438223	1.35493	down	-1.71889	-0.781477	1.71889	down	-3.9964
A_64_P026297	-1.12005	-0.163564	1.12005	down	-1.02588	-0.0368667	1.02588	down	2.44703	1.29103	2.44703	up	1.34677	0.4295	1.34677	up	1.4561	0.54211	1.4561	up	1.04776	0.0673151	1.04776	up	-1.10777	-0.147655	1.10777	down	1.09179	0.126697	1.09179	up	2.7408	1.4546	2.7408	up	1.50845	0.593063	1.50845	up	1.63091	0.705674	1.63091	up	1.17355	0.230879	1.17355	up	1.01109
A_43_P13508	-4.085	-2.03034	4.085	down	-1.17237	-0.229426	1.17237	down	1.91345	0.936176	1.91345	up	1.59608	0.674532	1.59608	up	1.45864	0.54462	1.45864	up	1.51714	0.601356	1.51714	up	-1.17273	-0.22987	1.17273	down	3.4844	1.80091	3.4844	up	7.81645	2.96651	7.81645	up	6.51999	2.70487	6.51999	up	5.95853	2.57496	5.95853	up	6.19753	2.63169	6.19753	up	3.48333
A_64_P077426	1.73325	0.793477	1.73325	up	-1.66215	-0.733049	1.66215	down	-1.5153	-0.599602	1.5153	down	-2.16308	-1.11308	2.16308	down	-1.93934	-0.955565	1.93934	down	-2.91392	-1.54296	2.91392	down	-1.53879	-0.621792	1.53879	down	-2.88091	-1.52653	2.88091	down	-2.62639	-1.39308	2.62639	down	-3.74914	-1.90656	3.74914	down	-3.36135	-1.74904	3.36135	down	-5.05054	-2.33644	5.05054	down	-2.66709
A_44_P370175	-2.28419	-1.19168	2.28419	down	-1.97667	-0.98307	1.97667	down	-2.4614	-1.29948	2.4614	down	-3.75382	-1.90836	3.75382	down	-1.87754	-0.908841	1.87754	down	-4.07617	-2.02721	4.07617	down	-1.10896	-0.149208	1.10896	down	1.15558	0.208611	1.15558	up	-1.07758	-0.107797	1.07758	down	-1.64339	-0.716677	1.64339	down	1.21659	0.28284	1.21659	up	-1.78452	-0.835533	1.78452	down	2.05976
A_64_P084288	-1.03657	-0.0518177	1.03657	down	1.0057	0.00819325	1.0057	up	-1.00757	-0.0108857	1.00757	down	-1.31228	-0.392072	1.31228	down	-1.09397	-0.129567	1.09397	down	-1.1821	-0.241356	1.1821	down	1.07867	0.109257	1.07867	up	1.04247	0.0600109	1.04247	up	1.02878	0.0409319	1.02878	up	-1.26598	-0.340254	1.26598	down	-1.05537	-0.0777493	1.05537	down	-1.1404	-0.189538	1.1404	down	1.11812
A_44_P400936	-1.68619	-0.75377	1.68619	down	-1.01671	-0.0239134	1.01671	down	-5.15903	-2.3671	5.15903	down	-10.9918	-3.45835	10.9918	down	-6.39832	-2.67769	6.39832	down	-8.35857	-3.06326	8.35857	down	-1.01377	-0.0197334	1.01377	down	1.65847	0.729857	1.65847	up	-3.05957	-1.61333	3.05957	down	-6.5187	-2.70458	6.5187	down	-3.79454	-1.92392	3.79454	down	-4.95706	-2.30949	4.95706	down	1.66329
A_64_P019599	1.12481	0.169682	1.12481	up	1.58584	0.665245	1.58584	up	-1.0567	-0.0795655	1.0567	down	2.81288	1.49205	2.81288	up	2.21548	1.14762	2.21548	up	3.13263	1.64738	3.13263	up	1.3534	0.436584	1.3534	up	1.40987	0.495563	1.40987	up	-1.18859	-0.249247	1.18859	down	2.50076	1.32237	2.50076	up	1.96964	0.977935	1.96964	up	2.78503	1.47769	2.78503	up	1.20322
A_44_P644356	-2.8046	-1.4878	2.8046	down	1.06405	0.0895691	1.06405	up	-1.01012	-0.0145271	1.01012	down	-1.77548	-0.828208	1.77548	down	-1.19837	-0.261076	1.19837	down	-1.4461	-0.532163	1.4461	down	1.1069	0.14653	1.1069	up	2.98424	1.57736	2.98424	up	2.7765	1.47327	2.7765	up	1.57963	0.659588	1.57963	up	2.34034	1.22672	2.34034	up	1.93943	0.955632	1.93943	up	3.10442
A_64_P057076	-1.45413	-0.540157	1.45413	down	1.11409	0.155868	1.11409	up	-1.22753	-0.295763	1.22753	down	-1.96194	-0.972283	1.96194	down	-1.28937	-0.366661	1.28937	down	-1.76821	-0.822286	1.76821	down	1.26487	0.33899	1.26487	up	1.62003	0.696025	1.62003	up	1.1846	0.244394	1.1846	up	-1.34922	-0.432126	1.34922	down	1.12779	0.173496	1.12779	up	-1.21599	-0.282128	1.21599	down	1.83929
A_64_P087392	-2.31863	-1.21328	2.31863	down	1.14691	0.197747	1.14691	up	1.07574	0.105326	1.07574	up	1.27755	0.353381	1.27755	up	1.2728	0.348006	1.2728	up	1.08135	0.11283	1.08135	up	1.10257	0.140873	1.10257	up	2.65925	1.41102	2.65925	up	2.49424	1.3186	2.49424	up	2.96217	1.56666	2.96217	up	2.95116	1.56128	2.95116	up	2.50725	1.32611	2.50725	up	2.55646
A_44_P436604	-4.51992	-2.1763	4.51992	down	2.02112	1.01515	2.02112	up	4.36221	2.12506	4.36221	up	5.64971	2.49818	5.64971	up	3.68825	1.88294	3.68825	up	6.83425	2.77278	6.83425	up	1.62336	0.698985	1.62336	up	9.13528	3.19145	9.13528	up	19.7169	4.30136	19.7169	up	25.5362	4.67447	25.5362	up	16.6706	4.05923	16.6706	up	30.8903	4.94908	30.8903	up	7.33747
A_43_P23200	-1.21544	-0.281484	1.21544	down	-1.38689	-0.471849	1.38689	down	-4.64444	-2.2155	4.64444	down	-9.92094	-3.31048	9.92094	down	-4.17341	-2.06123	4.17341	down	-8.33348	-3.05892	8.33348	down	1.03072	0.0436516	1.03072	up	-1.14105	-0.190366	1.14105	down	-3.82119	-1.93402	3.82119	down	-8.1624	-3.02899	8.1624	down	-3.43365	-1.77974	3.43365	down	-6.85632	-2.77744	6.85632	down	1.25278
A_42_P515876	1.29863	0.376989	1.29863	up	-1.44952	-0.535574	1.44952	down	-2.2036	-1.13986	2.2036	down	-2.09945	-1.07001	2.09945	down	-1.01625	-0.0232544	1.01625	down	-1.41401	-0.499796	1.41401	down	-1.15148	-0.203491	1.15148	down	-1.88239	-0.912563	1.88239	down	-2.86165	-1.51685	2.86165	down	-2.72641	-1.447	2.72641	down	-1.31973	-0.400243	1.31973	down	-1.83628	-0.876785	1.83628	down	-1.49535
A_44_P1047924	2.01292	1.00929	2.01292	up	1.30343	0.382311	1.30343	up	-2.61959	-1.38934	2.61959	down	-3.96076	-1.98578	3.96076	down	-3.52127	-1.8161	3.52127	down	-2.7074	-1.43691	2.7074	down	1.72077	0.783054	1.72077	up	-1.54433	-0.626978	1.54433	down	-5.27302	-2.39863	5.27302	down	-7.9727	-2.99507	7.9727	down	-7.08803	-2.82538	7.08803	down	-5.44978	-2.4462	5.44978	down	-1.16978
A_44_P682668	-1.52809	-0.611734	1.52809	down	-1.3797	-0.464355	1.3797	down	-1.76712	-0.821397	1.76712	down	-2.12259	-1.08583	2.12259	down	-1.54528	-0.627866	1.54528	down	-1.11032	-0.150977	1.11032	down	1.10053	0.138201	1.10053	up	1.10756	0.147379	1.10756	up	-1.15642	-0.209664	1.15642	down	-1.38905	-0.474094	1.38905	down	-1.01124	-0.0161324	1.01124	down	1.37626	0.460757	1.37626	up	1.68172
A_64_P061489	-1.06867	-0.0958157	1.06867	down	1.00568	0.00817537	1.00568	up	-1.02019	-0.0288424	1.02019	down	-1.38712	-0.472096	1.38712	down	-1.14292	-0.192718	1.14292	down	-1.23771	-0.307674	1.23771	down	1.10229	0.1405	1.10229	up	1.07474	0.103991	1.07474	up	1.04752	0.0669732	1.04752	up	-1.29799	-0.37628	1.29799	down	-1.06947	-0.0969026	1.06947	down	-1.15818	-0.211858	1.15818	down	1.17798
A_64_P047747	-1.79498	-0.843966	1.79498	down	-1.30514	-0.384209	1.30514	down	-1.51789	-0.602068	1.51789	down	-2.42297	-1.27678	2.42297	down	-1.69161	-0.758394	1.69161	down	-2.37375	-1.24717	2.37375	down	-1.02637	-0.0375519	1.02637	down	1.37531	0.459757	1.37531	up	1.18255	0.241898	1.18255	up	-1.34986	-0.432812	1.34986	down	1.06111	0.0855713	1.06111	up	-1.32244	-0.4032	1.32244	down	1.74886
A_64_P091163	-1.59915	-0.677303	1.59915	down	1.17291	0.23009	1.17291	up	-1.00378	-0.00543785	1.00378	down	-3.21512	-1.68487	3.21512	down	-1.41522	-0.501025	1.41522	down	-3.98688	-1.99526	3.98688	down	1.4815	0.56706	1.4815	up	1.87565	0.907393	1.87565	up	1.59313	0.671865	1.59313	up	-2.01052	-1.00757	2.01052	down	1.12996	0.176278	1.12996	up	-2.49313	-1.31796	2.49313	down	2.36914
A_64_P133992	-1.39892	-0.484317	1.39892	down	-9.5698	-3.25849	9.5698	down	-1.635	-0.709293	1.635	down	-1.8541	-0.890719	1.8541	down	-1.23268	-0.301798	1.23268	down	-1.44089	-0.526956	1.44089	down	-1.05331	-0.0749307	1.05331	down	-6.84083	-2.77417	6.84083	down	-1.16876	-0.224976	1.16876	down	-1.32538	-0.406403	1.32538	down	1.13486	0.182518	1.13486	up	-1.03	-0.0426393	1.03	down	1.32812
A_42_P503768	-1.2364	-0.306147	1.2364	down	-1.53625	-0.61941	1.53625	down	-1.44957	-0.535623	1.44957	down	-1.27822	-0.354138	1.27822	down	-1.57392	-0.654366	1.57392	down	-1.88889	-0.917542	1.88889	down	-1.55324	-0.635285	1.55324	down	-1.24252	-0.313263	1.24252	down	-1.17241	-0.229476	1.17241	down	-1.03382	-0.0479918	1.03382	down	-1.27299	-0.348219	1.27299	down	-1.52774	-0.611396	1.52774	down	-1.25626
A_44_P400346	-1.06631	-0.0926278	1.06631	down	1.00426	0.00613117	1.00426	up	-15.1131	-3.91773	15.1131	down	-1.42181	-0.507729	1.42181	down	-1.16568	-0.221171	1.16568	down	-1.26233	-0.336092	1.26233	down	1.11439	0.15626	1.11439	up	1.07085	0.0987589	1.07085	up	-14.1733	-3.8251	14.1733	down	-1.33339	-0.415101	1.33339	down	-1.09319	-0.128544	1.09319	down	-1.18383	-0.243464	1.18383	down	1.18829
A_64_P128438	-6.33337	-2.66297	6.33337	down	1.69232	0.759005	1.69232	up	-5.86771	-2.5528	5.86771	down	1.1422	0.191818	1.1422	up	1.29144	0.368978	1.29144	up	1.47172	0.557503	1.47172	up	1.22298	0.290405	1.22298	up	10.7181	3.42198	10.7181	up	1.07936	0.110175	1.07936	up	7.23399	2.85479	7.23399	up	8.17915	3.03195	8.17915	up	9.32095	3.22048	9.32095	up	7.74561
A_44_P531758	4.20711	2.07283	4.20711	up	-1.10045	-0.138098	1.10045	down	-11.957	-3.57978	11.957	down	-19.0122	-4.24886	19.0122	down	-32.2127	-5.00956	32.2127	down	-23.1136	-4.53067	23.1136	down	-1.64526	-0.718318	1.64526	down	-4.62973	-2.21093	4.62973	down	-50.3043	-5.65261	50.3043	down	-79.9866	-6.32169	79.9866	down	-135.522	-7.08239	135.522	down	-97.2412	-6.6035	97.2412	down	-6.9218
A_43_P10257	3.64598	1.86631	3.64598	up	1.72547	0.786987	1.72547	up	2.38212	1.25225	2.38212	up	3.75733	1.90971	3.75733	up	2.85884	1.51543	2.85884	up	4.91262	2.29649	4.91262	up	1.78239	0.833815	1.78239	up	-2.11304	-1.07932	2.11304	down	-1.53056	-0.614059	1.53056	down	1.03054	0.0433998	1.03054	up	-1.27534	-0.350877	1.27534	down	1.3474	0.430183	1.3474	up	-2.04556
A_64_P011744	-1.88516	-0.914688	1.88516	down	-1.38908	-0.47413	1.38908	down	1.06209	0.0869126	1.06209	up	1.23477	0.304239	1.23477	up	1.13904	0.187823	1.13904	up	-1.08868	-0.122574	1.08868	down	-1.40021	-0.485642	1.40021	down	1.35713	0.440558	1.35713	up	2.00222	1.0016	2.00222	up	2.32774	1.21893	2.32774	up	2.14728	1.10251	2.14728	up	1.73161	0.792114	1.73161	up	1.34634
A_44_P282794	-1.94023	-0.956231	1.94023	down	1.9529	0.965615	1.9529	up	1.31983	0.400348	1.31983	up	1.02106	0.0300703	1.02106	up	-1.33075	-0.41224	1.33075	down	-1.11597	-0.158294	1.11597	down	1.32165	0.402335	1.32165	up	3.78908	1.92185	3.78908	up	2.56077	1.35658	2.56077	up	1.9811	0.986301	1.9811	up	1.458	0.543991	1.458	up	1.73861	0.797937	1.73861	up	2.5643
A_42_P463784	1.37489	0.459316	1.37489	up	1.24853	0.32023	1.24853	up	1.21534	0.281364	1.21534	up	1.1006	0.13829	1.1006	up	-1.00938	-0.013464	1.00938	down	1.00019	0.000270844	1.00019	up	1.10668	0.146241	1.10668	up	-1.10121	-0.139086	1.10121	down	-1.13128	-0.177952	1.13128	down	-1.24922	-0.321026	1.24922	down	-1.38778	-0.47278	1.38778	down	-1.37463	-0.459045	1.37463	down	-1.24235
A_42_P630463	4.93724	2.30371	4.93724	up	-1.4404	-0.526474	1.4404	down	-2.80831	-1.4897	2.80831	down	-18.0835	-4.17661	18.0835	down	-6.67674	-2.73914	6.67674	down	-8.03785	-3.00681	8.03785	down	-1.16152	-0.21602	1.16152	down	-7.11163	-2.83018	7.11163	down	-13.8653	-3.79341	13.8653	down	-89.2829	-6.48031	89.2829	down	-32.9647	-5.04285	32.9647	down	-39.6848	-5.31052	39.6848	down	-5.73473
A_64_P006728	1.75228	0.809231	1.75228	up	1.56493	0.646095	1.56493	up	1.20273	0.266315	1.20273	up	1.29052	0.367949	1.29052	up	1.05875	0.0823555	1.05875	up	1.03764	0.0533047	1.03764	up	1.58197	0.661722	1.58197	up	-1.11972	-0.163136	1.11972	down	-1.45691	-0.542916	1.45691	down	-1.35781	-0.441281	1.35781	down	-1.65505	-0.726875	1.65505	down	-1.68872	-0.755926	1.68872	down	-1.10766
A_44_P360629	-1.08757	-0.121105	1.08757	down	-1.10968	-0.150143	1.10968	down	-1.15659	-0.209873	1.15659	down	-1.87152	-0.904212	1.87152	down	-1.37052	-0.454726	1.37052	down	-1.49875	-0.583759	1.49875	down	1.13513	0.182861	1.13513	up	-1.02033	-0.0290375	1.02033	down	-1.06346	-0.0887682	1.06346	down	-1.72083	-0.783107	1.72083	down	-1.26017	-0.33362	1.26017	down	-1.37807	-0.462653	1.37807	down	1.23453
A_64_P024620	2.3817	1.25199	2.3817	up	1.42127	0.507177	1.42127	up	8.65889	3.11418	8.65889	up	11.3824	3.50873	11.3824	up	11.5019	3.52381	11.5019	up	13.9336	3.8005	13.9336	up	1.50239	0.587259	1.50239	up	-1.67576	-0.744816	1.67576	down	3.63559	1.86219	3.63559	up	4.7791	2.25674	4.7791	up	4.82929	2.27181	4.82929	up	5.85028	2.5485	5.85028	up	-1.58528
A_64_P091194	1.98085	0.986118	1.98085	up	1.18581	0.245871	1.18581	up	2.24046	1.1638	2.24046	up	2.71179	1.43925	2.71179	up	2.61165	1.38496	2.61165	up	3.09448	1.6297	3.09448	up	1.18138	0.240478	1.18138	up	-1.67046	-0.740248	1.67046	down	1.13106	0.177677	1.13106	up	1.36901	0.453129	1.36901	up	1.31845	0.398845	1.31845	up	1.5622	0.643579	1.5622	up	-1.67672
A_44_P334922	-1.74987	-0.807247	1.74987	down	-1.06944	-0.0968623	1.06944	down	-3.17552	-1.66699	3.17552	down	1.04508	0.0636201	1.04508	up	1.20169	0.265069	1.20169	up	1.19214	0.253549	1.19214	up	1.44145	0.527517	1.44145	up	1.63624	0.710384	1.63624	up	-1.81472	-0.859745	1.81472	down	1.82876	0.870867	1.82876	up	2.10281	1.07232	2.10281	up	2.08608	1.0608	2.08608	up	2.52234
A_42_P482051	1.27784	0.353712	1.27784	up	1.34755	0.430335	1.34755	up	-2.05385	-1.03833	2.05385	down	-3.16206	-1.66087	3.16206	down	-2.79867	-1.48474	2.79867	down	-4.55844	-2.18854	4.55844	down	1.27742	0.353228	1.27742	up	1.05455	0.076623	1.05455	up	-2.6245	-1.39204	2.6245	down	-4.04063	-2.01458	4.04063	down	-3.57627	-1.83846	3.57627	down	-5.82498	-2.54225	5.82498	down	-1.00034
A_42_P674742	3.44161	1.78308	3.44161	up	1.49765	0.582704	1.49765	up	1.84597	0.884377	1.84597	up	2.09922	1.06986	2.09922	up	1.62177	0.697569	1.62177	up	2.29693	1.1997	2.29693	up	1.40747	0.493107	1.40747	up	-2.298	-1.20038	2.298	down	-1.86439	-0.898707	1.86439	down	-1.63947	-0.713227	1.63947	down	-2.12213	-1.08551	2.12213	down	-1.49835	-0.583379	1.49835	down	-2.44524
A_64_P105211	-1.9768	-0.983167	1.9768	down	-1.41627	-0.5021	1.41627	down	1.45704	0.543039	1.45704	up	1.54053	0.62343	1.54053	up	1.91098	0.934311	1.91098	up	1.7633	0.818278	1.7633	up	-1.07242	-0.100864	1.07242	down	1.39578	0.481068	1.39578	up	2.88027	1.52621	2.88027	up	3.04533	1.6066	3.04533	up	3.77762	1.91748	3.77762	up	3.48569	1.80145	3.48569	up	1.84332
A_64_P058523	-1.10741	-0.147188	1.10741	down	-1.00882	-0.0126674	1.00882	down	-1.05768	-0.0809052	1.05768	down	-1.53085	-0.614334	1.53085	down	-1.23463	-0.304074	1.23463	down	-1.33665	-0.418623	1.33665	down	1.14613	0.196773	1.14613	up	1.09773	0.134521	1.09773	up	1.04702	0.0662828	1.04702	up	-1.38237	-0.467146	1.38237	down	-1.11488	-0.156886	1.11488	down	-1.20701	-0.271435	1.20701	down	1.26924
A_44_P586876	1.12812	0.173915	1.12812	up	-1.35947	-0.443041	1.35947	down	1.34357	0.426071	1.34357	up	-1.41131	-0.497032	1.41131	down	-1.09798	-0.134851	1.09798	down	-1.29837	-0.376699	1.29837	down	-1.07883	-0.109462	1.07883	down	-1.53364	-0.616956	1.53364	down	1.19099	0.252156	1.19099	up	-1.59212	-0.670947	1.59212	down	-1.23865	-0.308766	1.23865	down	-1.46471	-0.550614	1.46471	down	-1.21704
A_64_P034324	-1.46166	-0.547607	1.46166	down	-1.81148	-0.857166	1.81148	down	-3.19185	-1.67439	3.19185	down	-6.66499	-2.7366	6.66499	down	-3.12056	-1.64181	3.12056	down	-5.65351	-2.49915	5.65351	down	-1.19578	-0.257952	1.19578	down	-1.23933	-0.309559	1.23933	down	-2.18371	-1.12678	2.18371	down	-4.55988	-2.18899	4.55988	down	-2.13495	-1.0942	2.13495	down	-3.86787	-1.95154	3.86787	down	1.22235
A_64_P071506	-1.21355	-0.279235	1.21355	down	1.85654	0.892616	1.85654	up	1.68462	0.752423	1.68462	up	1.77096	0.824532	1.77096	up	1.12667	0.172061	1.12667	up	1.6086	0.685808	1.6086	up	1.96137	0.971861	1.96137	up	2.25301	1.17185	2.25301	up	2.04437	1.03166	2.04437	up	2.14915	1.10377	2.14915	up	1.36727	0.451296	1.36727	up	1.95212	0.965043	1.95212	up	2.38022
A_64_P050705	-2.67453	-1.41929	2.67453	down	1.43909	0.525159	1.43909	up	1.12149	0.165413	1.12149	up	2.55142	1.3513	2.55142	up	1.24709	0.31857	1.24709	up	6.65134	2.73365	6.65134	up	1.08589	0.118872	1.08589	up	3.8489	1.94444	3.8489	up	2.99945	1.5847	2.99945	up	6.82386	2.77059	6.82386	up	3.33539	1.73786	3.33539	up	17.7892	4.15293	17.7892	up	2.90423
A_64_P032242	-4.42919	-2.14704	4.42919	down	-2.22567	-1.15424	2.22567	down	1.45725	0.543247	1.45725	up	1.36739	0.451425	1.36739	up	1.6906	0.757533	1.6906	up	1.24475	0.315861	1.24475	up	-1.87111	-0.903895	1.87111	down	1.99005	0.992803	1.99005	up	6.45444	2.69029	6.45444	up	6.05644	2.59847	6.05644	up	7.48798	2.90458	7.48798	up	5.51326	2.46291	5.51326	up	2.36715
A_42_P730320	-1.0493	-0.0694308	1.0493	down	-1.00727	-0.0104485	1.00727	down	-1.209	-0.273813	1.209	down	-1.12535	-0.170373	1.12535	down	-1.0865	-0.11969	1.0865	down	-1.05714	-0.0801668	1.05714	down	1.03882	0.0549426	1.03882	up	1.04173	0.0589824	1.04173	up	-1.15219	-0.204382	1.15219	down	-1.07247	-0.100943	1.07247	down	-1.03545	-0.0502589	1.03545	down	-1.00747	-0.010736	1.00747	down	1.09003
A_64_P123073	-17.8706	-4.15951	17.8706	down	-1575.59	-10.6217	1575.59	down	-1.07391	-0.102875	1.07391	down	-1.63512	-0.709396	1.63512	down	-1.35839	-0.441893	1.35839	down	-1.8162	-0.860924	1.8162	down	-923.747	-9.85135	923.747	down	-88.1666	-6.46216	88.1666	down	16.6406	4.05664	16.6406	up	10.9292	3.45012	10.9292	up	13.1557	3.71762	13.1557	up	9.83954	3.29859	9.83954	up	-51.6909
A_64_P064709	-1.69588	-0.762037	1.69588	down	-1.06492	-0.0907459	1.06492	down	-4.29129	-2.10141	4.29129	down	-8.78551	-3.13513	8.78551	down	-10.9561	-3.45366	10.9561	down	-20.5527	-4.36126	20.5527	down	1.18369	0.243291	1.18369	up	1.5925	0.671291	1.5925	up	-2.53041	-1.33937	2.53041	down	-5.18049	-2.37309	5.18049	down	-6.46042	-2.69163	6.46042	down	-12.1192	-3.59922	12.1192	down	2.0074
A_44_P123381	-1.07114	-0.0991416	1.07114	down	-1.01969	-0.0281281	1.01969	down	-1.01613	-0.0230918	1.01613	down	-1.27679	-0.352517	1.27679	down	-1.08099	-0.112356	1.08099	down	-1.18907	-0.249839	1.18907	down	1.03694	0.0523267	1.03694	up	1.05045	0.0710135	1.05045	up	1.05413	0.0760498	1.05413	up	-1.19199	-0.253376	1.19199	down	-1.0092	-0.0132143	1.0092	down	-1.11011	-0.150697	1.11011	down	1.1107
A_44_P557487	-1.06796	-0.0948641	1.06796	down	-1.01755	-0.0251055	1.01755	down	-1.01501	-0.0214891	1.01501	down	-1.27282	-0.348027	1.27282	down	-1.07937	-0.110185	1.07937	down	-1.18532	-0.245282	1.18532	down	1.03813	0.0539885	1.03813	up	1.04954	0.0697587	1.04954	up	1.05218	0.073375	1.05218	up	-1.19182	-0.253163	1.19182	down	-1.01068	-0.0153205	1.01068	down	-1.10989	-0.150418	1.10989	down	1.10869
A_64_P084971	-1.01062	-0.0152404	1.01062	down	-1.39212	-0.477283	1.39212	down	-2.31152	-1.20884	2.31152	down	-1.18678	-0.247056	1.18678	down	-1.00943	-0.0135462	1.00943	down	-1.10295	-0.141371	1.10295	down	-1.15024	-0.20194	1.15024	down	-1.37749	-0.462043	1.37749	down	-2.28723	-1.1936	2.28723	down	-1.17431	-0.231816	1.17431	down	1.00117	0.0016942	1.00117	up	-1.09136	-0.126131	1.09136	down	-1.13816
A_42_P770556	1.67557	0.744652	1.67557	up	1.01377	0.0197315	1.01377	up	-2.39152	-1.25793	2.39152	down	-3.87097	-1.9527	3.87097	down	-4.01139	-2.0041	4.01139	down	-3.47742	-1.79802	3.47742	down	1.05228	0.073513	1.05228	up	-1.65281	-0.72492	1.65281	down	-4.00716	-2.00258	4.00716	down	-6.48608	-2.69735	6.48608	down	-6.72137	-2.74875	6.72137	down	-5.82665	-2.54267	5.82665	down	-1.59233
A_64_P023381	1.6622	0.733098	1.6622	up	-1.38394	-0.468779	1.38394	down	-1.4356	-0.521654	1.4356	down	1.03256	0.0462322	1.03256	up	-1.50916	-0.593741	1.50916	down	-1.12946	-0.175636	1.12946	down	1.06749	0.0942211	1.06749	up	-2.30039	-1.20188	2.30039	down	-2.38626	-1.25475	2.38626	down	-1.60978	-0.686866	1.60978	down	-2.50853	-1.32684	2.50853	down	-1.8774	-0.908735	1.8774	down	-1.55712
A_64_P059217	2.40412	1.26551	2.40412	up	1.39009	0.475176	1.39009	up	-1.53793	-0.620988	1.53793	down	1.00653	0.00939083	1.00653	up	-1.12072	-0.16443	1.12072	down	1.09246	0.127585	1.09246	up	1.39379	0.479016	1.39379	up	-1.72947	-0.790331	1.72947	down	-3.69736	-1.8865	3.69736	down	-2.38852	-1.25612	2.38852	down	-2.69435	-1.42994	2.69435	down	-2.20064	-1.13792	2.20064	down	-1.72487
A_44_P286215	2.06836	1.04849	2.06836	up	-1.00419	-0.00602913	1.00419	down	-1.11747	-0.160242	1.11747	down	1.23338	0.302616	1.23338	up	1.52229	0.606243	1.52229	up	1.41176	0.497498	1.41176	up	1.11262	0.153964	1.11262	up	-2.07702	-1.05452	2.07702	down	-2.31134	-1.20873	2.31134	down	-1.67699	-0.745873	1.67699	down	-1.35872	-0.442245	1.35872	down	-1.46509	-0.550991	1.46509	down	-1.859
A_64_P138056	2.37047	1.24517	2.37047	up	1.03425	0.0485888	1.03425	up	1.62234	0.698076	1.62234	up	1.4572	0.543203	1.4572	up	1.9838	0.988268	1.9838	up	1.78747	0.837915	1.78747	up	1.13177	0.178587	1.13177	up	-2.29196	-1.19658	2.29196	down	-1.46114	-0.547096	1.46114	down	-1.62672	-0.701969	1.62672	down	-1.19491	-0.256905	1.19491	down	-1.32616	-0.407257	1.32616	down	-2.09447
A_44_P280799	-1.48959	-0.574917	1.48959	down	-1.00614	-0.00883675	1.00614	down	-1.00805	-0.0115719	1.00805	down	-1.25369	-0.326181	1.25369	down	-1.07092	-0.0988531	1.07092	down	-1.55107	-0.633268	1.55107	down	1.04745	0.0668812	1.04745	up	1.4805	0.566081	1.4805	up	1.47769	0.563345	1.47769	up	1.18817	0.248736	1.18817	up	1.39094	0.476064	1.39094	up	-1.04127	-0.058351	1.04127	down	1.56027
A_64_P111599	1.61317	0.6899	1.61317	up	-1.0738	-0.102725	1.0738	down	-2.01516	-1.01089	2.01516	down	-3.0504	-1.609	3.0504	down	-2.72598	-1.44678	2.72598	down	-2.99916	-1.58456	2.99916	down	1.0936	0.129084	1.0936	up	-1.73222	-0.792625	1.73222	down	-3.25079	-1.70079	3.25079	down	-4.92082	-2.2989	4.92082	down	-4.39748	-2.13668	4.39748	down	-4.83817	-2.27446	4.83817	down	-1.4751
A_64_P088635	-13.3403	-3.73772	13.3403	down	-41.1754	-5.36371	41.1754	down	-1.02012	-0.0287361	1.02012	down	1.20901	0.273832	1.20901	up	-1.06166	-0.0863261	1.06166	down	-1.15479	-0.207631	1.15479	down	-25.8487	-4.69202	25.8487	down	-3.08653	-1.62599	3.08653	down	13.0773	3.70899	13.0773	up	16.1287	4.01156	16.1287	up	12.5655	3.6514	12.5655	up	11.5522	3.53009	11.5522	up	-1.93763
A_64_P042332	-1.03819	-0.0540769	1.03819	down	-1.00171	-0.00247145	1.00171	down	-1.00494	-0.00710583	1.00494	down	-1.25137	-0.323513	1.25137	down	-1.06843	-0.0954862	1.06843	down	-1.14903	-0.200411	1.14903	down	1.05256	0.0738988	1.05256	up	1.03642	0.0516055	1.03642	up	1.03309	0.0469711	1.03309	up	-1.20534	-0.269436	1.20534	down	-1.02912	-0.0414093	1.02912	down	-1.10675	-0.146334	1.10675	down	1.09276
A_42_P599080	2.46814	1.30343	2.46814	up	1.51438	0.598728	1.51438	up	2.2322	1.15847	2.2322	up	-1.00419	-0.00602913	1.00419	down	1.59424	0.672872	1.59424	up	-1.12404	-0.168692	1.12404	down	1.69187	0.758621	1.69187	up	-1.6298	-0.704698	1.6298	down	-1.1057	-0.144958	1.1057	down	-2.47848	-1.30945	2.47848	down	-1.54816	-0.630554	1.54816	down	-2.77429	-1.47212	2.77429	down	-1.45882
A_44_P576954	1.26777	0.342298	1.26777	up	1.10291	0.141318	1.10291	up	-5.8738	-2.55429	5.8738	down	-5.50565	-2.46091	5.50565	down	-1.34811	-0.430933	1.34811	down	-2.47495	-1.3074	2.47495	down	1.19178	0.253122	1.19178	up	-1.14948	-0.20098	1.14948	down	-7.44666	-2.89659	7.44666	down	-6.97992	-2.80321	6.97992	down	-1.70909	-0.773231	1.70909	down	-3.13768	-1.6497	3.13768	down	-1.06376
A_64_P046687	1.06139	0.0859609	1.06139	up	-1.08268	-0.114611	1.08268	down	1.04644	0.0654881	1.04644	up	-2.49119	-1.31684	2.49119	down	-12.2719	-3.61729	12.2719	down	-24.0745	-4.58943	24.0745	down	-1.35407	-0.437306	1.35407	down	-1.14915	-0.200572	1.14915	down	-1.01429	-0.0204728	1.01429	down	-2.64414	-1.4028	2.64414	down	-13.0254	-3.70325	13.0254	down	-25.5525	-4.67539	25.5525	down	-1.43721
A_42_P694928	-2.8083	-1.4897	2.8083	down	-1.5391	-0.622083	1.5391	down	-10.4488	-3.38527	10.4488	down	-1.79287	-0.842271	1.79287	down	-2.43676	-1.28496	2.43676	down	3.45977	1.79068	3.45977	up	1.14028	0.189391	1.14028	up	1.82464	0.867615	1.82464	up	-3.72069	-1.89557	3.72069	down	1.56637	0.647428	1.56637	up	1.15247	0.204735	1.15247	up	9.71609	3.28038	9.71609	up	3.20226
A_64_P032811	-1.73683	-0.796456	1.73683	down	-1.05349	-0.0751739	1.05349	down	1.00669	0.00961971	1.00669	up	-1.08621	-0.119306	1.08621	down	-1.42784	-0.513835	1.42784	down	-1.92568	-0.94537	1.92568	down	1.10911	0.149398	1.10911	up	1.64865	0.721283	1.64865	up	1.74845	0.806076	1.74845	up	1.59898	0.677151	1.59898	up	1.2164	0.282621	1.2164	up	-1.10873	-0.148913	1.10873	down	1.92633
A_64_P141070	1.16767	0.223637	1.16767	up	1.20581	0.270004	1.20581	up	1.19957	0.262518	1.19957	up	-1.04843	-0.0682249	1.04843	down	1.12552	0.170597	1.12552	up	1.04771	0.0672326	1.04771	up	1.16461	0.219846	1.16461	up	1.03266	0.0463667	1.03266	up	1.02732	0.0388808	1.02732	up	-1.22422	-0.291862	1.22422	down	-1.03745	-0.0530398	1.03745	down	-1.11451	-0.156405	1.11451	down	-1.00263
A_64_P093462	1.62243	0.698159	1.62243	up	1.16288	0.217706	1.16288	up	1.0315	0.0447493	1.0315	up	-1.32581	-0.406878	1.32581	down	-1.07186	-0.100114	1.07186	down	-1.80435	-0.85148	1.80435	down	1.08171	0.11332	1.08171	up	-1.39518	-0.480453	1.39518	down	-1.57288	-0.65341	1.57288	down	-2.15104	-1.10504	2.15104	down	-1.73902	-0.798273	1.73902	down	-2.92744	-1.54964	2.92744	down	-1.49987
A_42_P799306	2.4193	1.27459	2.4193	up	1.09761	0.13436	1.09761	up	-1.31968	-0.40019	1.31968	down	-1.21812	-0.284654	1.21812	down	1.70823	0.772506	1.70823	up	-1.76116	-0.816527	1.76116	down	-1.01232	-0.0176725	1.01232	down	-2.20416	-1.14023	2.20416	down	-3.1927	-1.67478	3.1927	down	-2.94699	-1.55924	2.94699	down	-1.41626	-0.502082	1.41626	down	-4.26077	-2.09112	4.26077	down	-2.44912
A_42_P726743	2.48845	1.31524	2.48845	up	-1.03312	-0.0470119	1.03312	down	-2.09416	-1.06637	2.09416	down	-2.89708	-1.5346	2.89708	down	-2.14632	-1.10186	2.14632	down	-3.06395	-1.61539	3.06395	down	1.0343	0.0486517	1.0343	up	-2.57087	-1.36226	2.57087	down	-5.21121	-2.38162	5.21121	down	-7.20923	-2.84985	7.20923	down	-5.341	-2.41711	5.341	down	-7.62448	-2.93064	7.62448	down	-2.40593
A_44_P228341	-1.92921	-0.948011	1.92921	down	-1.05447	-0.076519	1.05447	down	1.15885	0.212692	1.15885	up	1.26846	0.343082	1.26846	up	1.52981	0.613356	1.52981	up	1.19916	0.262027	1.19916	up	-1.14852	-0.199781	1.14852	down	1.82955	0.871492	1.82955	up	2.23566	1.1607	2.23566	up	2.44714	1.29109	2.44714	up	2.95133	1.56137	2.95133	up	2.31344	1.21004	2.31344	up	1.67973
A_42_P571433	15.24	3.92979	15.24	up	-4.23077	-2.08092	4.23077	down	1.51882	0.602951	1.51882	up	1.22242	0.289745	1.22242	up	-1.33414	-0.415911	1.33414	down	1.22261	0.289966	1.22261	up	-4.74413	-2.24614	4.74413	down	-64.4768	-6.01071	64.4768	down	-10.0341	-3.32684	10.0341	down	-12.467	-3.64004	12.467	down	-20.3323	-4.3457	20.3323	down	-12.4651	-3.63982	12.4651	down	-72.3004
A_44_P132783	-1.27462	-0.350062	1.27462	down	1.00672	0.00966096	1.00672	up	-1.00131	-0.00188637	1.00131	down	-1.27501	-0.350511	1.27501	down	-1.07675	-0.106687	1.07675	down	-1.15966	-0.213702	1.15966	down	-1.04306	-0.0608244	1.04306	down	1.28318	0.359723	1.28318	up	1.27295	0.348176	1.27295	up	-1.00031	-0.000448465	1.00031	down	1.18376	0.243376	1.18376	up	1.09913	0.13636	1.09913	up	1.22199
A_44_P119215	-2.88572	-1.52893	2.88572	down	1.20518	0.269245	1.20518	up	-1.06628	-0.0925798	1.06628	down	-1.16929	-0.225627	1.16929	down	-1.22287	-0.29027	1.22287	down	-1.17258	-0.229684	1.17258	down	1.17177	0.228692	1.17177	up	3.47781	1.79818	3.47781	up	2.70636	1.43635	2.70636	up	2.46794	1.30331	2.46794	up	2.3598	1.23866	2.3598	up	2.46101	1.29925	2.46101	up	3.38141
A_44_P124259	-2.52514	-1.33636	2.52514	down	1.19385	0.255626	1.19385	up	-1.0588	-0.0824289	1.0588	down	-1.36539	-0.449314	1.36539	down	-1.12787	-0.173597	1.12787	down	-1.31771	-0.398031	1.31771	down	1.10653	0.146036	1.10653	up	3.01465	1.59199	3.01465	up	2.38491	1.25393	2.38491	up	1.84939	0.88705	1.84939	up	2.23886	1.16277	2.23886	up	1.91631	0.938333	1.91631	up	2.79413
A_44_P422063	-2.98701	-1.5787	2.98701	down	1.60059	0.6786	1.60059	up	1.63239	0.706985	1.63239	up	1.43452	0.520566	1.43452	up	1.03814	0.0540066	1.03814	up	1.54946	0.631767	1.54946	up	1.32243	0.403188	1.32243	up	4.78097	2.2573	4.78097	up	4.87597	2.28569	4.87597	up	4.28492	2.09927	4.28492	up	3.10095	1.63271	3.10095	up	4.62826	2.21047	4.62826	up	3.95011
A_44_P1033023	1.74999	0.807344	1.74999	up	-1.10786	-0.147774	1.10786	down	-2.30439	-1.20439	2.30439	down	-1.80516	-0.852129	1.80516	down	-1.79361	-0.842865	1.79361	down	-2.31279	-1.20964	2.31279	down	1.03383	0.0479946	1.03383	up	-1.93874	-0.955118	1.93874	down	-4.03266	-2.01173	4.03266	down	-3.15901	-1.65947	3.15901	down	-3.13879	-1.65021	3.13879	down	-4.04736	-2.01698	4.04736	down	-1.69273
A_64_P121618	-1.01418	-0.0203171	1.01418	down	-2.68182	-1.42321	2.68182	down	-2.1651	-1.11444	2.1651	down	-2.40511	-1.2661	2.40511	down	-2.129	-1.09017	2.129	down	-1.92613	-0.945704	1.92613	down	-3.31811	-1.73036	3.31811	down	-2.64432	-1.4029	2.64432	down	-2.13483	-1.09412	2.13483	down	-2.37148	-1.24579	2.37148	down	-2.09923	-1.06986	2.09923	down	-1.89919	-0.925387	1.89919	down	-3.27171
A_64_P042188	1.21518	0.28117	1.21518	up	1.15627	0.209481	1.15627	up	2.99041	1.58035	2.99041	up	3.38263	1.75815	3.38263	up	3.08869	1.627	3.08869	up	3.44401	1.78409	3.44401	up	1.22332	0.290798	1.22332	up	-1.05095	-0.0716887	1.05095	down	2.46088	1.29918	2.46088	up	2.78365	1.47698	2.78365	up	2.54176	1.34583	2.54176	up	2.83416	1.50292	2.83416	up	1.0067
A_42_P561616	-1.04714	-0.0664592	1.04714	down	1.18041	0.239286	1.18041	up	-2.01351	-1.00972	2.01351	down	-2.5499	-1.35044	2.5499	down	-2.78673	-1.47858	2.78673	down	-2.90308	-1.53758	2.90308	down	1.00837	0.0120287	1.00837	up	1.23606	0.305746	1.23606	up	-1.92286	-0.943256	1.92286	down	-2.4351	-1.28398	2.4351	down	-2.66127	-1.41212	2.66127	down	-2.77238	-1.47112	2.77238	down	1.05591
A_42_P588606	1.79243	0.841917	1.79243	up	1.16577	0.22128	1.16577	up	-1.14928	-0.200726	1.14928	down	-1.52478	-0.608603	1.52478	down	-1.47135	-0.557142	1.47135	down	-1.60102	-0.678987	1.60102	down	1.41462	0.50041	1.41462	up	-1.53755	-0.620636	1.53755	down	-2.06	-1.04264	2.06	down	-2.73306	-1.45052	2.73306	down	-2.63729	-1.39906	2.63729	down	-2.86971	-1.5209	2.86971	down	-1.26708
A_42_P568897	1.3072	0.386477	1.3072	up	1.24983	0.321727	1.24983	up	1.72159	0.783743	1.72159	up	2.77534	1.47266	2.77534	up	2.39138	1.25784	2.39138	up	3.38486	1.7591	3.38486	up	1.23883	0.308975	1.23883	up	-1.0459	-0.0647497	1.0459	down	1.31701	0.397266	1.31701	up	2.12312	1.08619	2.12312	up	1.82939	0.871366	1.82939	up	2.5894	1.37262	2.5894	up	-1.05519
A_64_P096356	-4.81312	-2.26697	4.81312	down	-1.01003	-0.0143967	1.01003	down	2.72583	1.4467	2.72583	up	2.26294	1.1782	2.26294	up	2.48761	1.31476	2.48761	up	1.78543	0.836275	1.78543	up	-1.03853	-0.0545387	1.03853	down	4.76533	2.25258	4.76533	up	13.1197	3.71367	13.1197	up	10.8918	3.44517	10.8918	up	11.9732	3.58173	11.9732	up	8.59351	3.10325	8.59351	up	4.63456
A_64_P006418	1.68348	0.751444	1.68348	up	1.28155	0.357891	1.28155	up	1.34718	0.429941	1.34718	up	1.09792	0.134778	1.09792	up	1.19863	0.261381	1.19863	up	-1.41864	-0.504509	1.41864	down	1.22236	0.289663	1.22236	up	-1.31362	-0.393553	1.31362	down	-1.24963	-0.321503	1.24963	down	-1.53333	-0.616666	1.53333	down	-1.40451	-0.490063	1.40451	down	-2.38825	-1.25595	2.38825	down	-1.37724
A_64_P156389	-1.12987	-0.176163	1.12987	down	2.25167	1.171	2.25167	up	1.10065	0.138358	1.10065	up	-1.36008	-0.443695	1.36008	down	-1.64894	-0.721537	1.64894	down	-1.63846	-0.712341	1.63846	down	1.89116	0.919271	1.89116	up	2.54411	1.34716	2.54411	up	1.2436	0.314521	1.2436	up	-1.20375	-0.267532	1.20375	down	-1.4594	-0.545374	1.4594	down	-1.45013	-0.536179	1.45013	down	2.13677
A_42_P576446	-4.57635	-2.1942	4.57635	down	-15.6309	-3.96633	15.6309	down	1.56398	0.645223	1.56398	up	5.77666	2.53024	5.77666	up	-1.90003	-0.926021	1.90003	down	6.72932	2.75046	6.72932	up	-8.0951	-3.01705	8.0951	down	-3.41559	-1.77213	3.41559	down	7.15732	2.83942	7.15732	up	26.436	4.72443	26.436	up	2.40857	1.26818	2.40857	up	30.7957	4.94466	30.7957	up	-1.7689
A_64_P022804	1.46422	0.550133	1.46422	up	1.8093	0.855432	1.8093	up	2.67203	1.41794	2.67203	up	3.9629	1.98656	3.9629	up	3.8498	1.94478	3.8498	up	4.62503	2.20946	4.62503	up	1.91538	0.937627	1.91538	up	1.23567	0.305299	1.23567	up	1.82488	0.867803	1.82488	up	2.70649	1.43642	2.70649	up	2.62925	1.39465	2.62925	up	3.15869	1.65933	3.15869	up	1.30812
A_64_P162356	1.34959	0.432525	1.34959	up	1.06706	0.093647	1.06706	up	1.96477	0.974361	1.96477	up	2.33409	1.22286	2.33409	up	2.08997	1.06348	2.08997	up	2.15708	1.10908	2.15708	up	1.06359	0.0889483	1.06359	up	-1.26477	-0.338878	1.26477	down	1.45582	0.541837	1.45582	up	1.72947	0.790334	1.72947	up	1.54859	0.63096	1.54859	up	1.59832	0.676553	1.59832	up	-1.2689
A_44_P266776	1.22436	0.292029	1.22436	up	1.13841	0.187016	1.13841	up	-1.40461	-0.490166	1.40461	down	-1.16898	-0.225248	1.16898	down	1.07686	0.106834	1.07686	up	-1.20907	-0.273897	1.20907	down	1.21678	0.283064	1.21678	up	-1.0755	-0.105014	1.0755	down	-1.71975	-0.782195	1.71975	down	-1.43125	-0.517278	1.43125	down	-1.13697	-0.185195	1.13697	down	-1.48034	-0.565927	1.48034	down	-1.00623
A_64_P035066	-1.05909	-0.0828252	1.05909	down	1.0041	0.00590944	1.0041	up	-1.0206	-0.029424	1.0206	down	-1.39268	-0.477859	1.39268	down	-1.14838	-0.199601	1.14838	down	-1.24212	-0.312808	1.24212	down	1.10423	0.143046	1.10423	up	1.06344	0.0887346	1.06344	up	1.03771	0.0534012	1.03771	up	-1.31497	-0.395034	1.31497	down	-1.08431	-0.116776	1.08431	down	-1.17282	-0.229983	1.17282	down	1.16948
A_64_P072728	-1.22912	-0.297623	1.22912	down	-1.12854	-0.174458	1.12854	down	1.30253	0.381312	1.30253	up	1.26782	0.342347	1.26782	up	1.47302	0.558781	1.47302	up	1.63481	0.709119	1.63481	up	-1.07027	-0.0979729	1.07027	down	1.08912	0.123165	1.08912	up	1.60096	0.678935	1.60096	up	1.5583	0.63997	1.5583	up	1.81052	0.856403	1.81052	up	2.00937	1.00674	2.00937	up	1.14842
A_64_P028446	-1.02038	-0.0291061	1.02038	down	-2.17646	-1.12198	2.17646	down	1.18128	0.240355	1.18128	up	2.3685	1.24398	2.3685	up	1.74095	0.799873	1.74095	up	3.24604	1.69868	3.24604	up	-2.24835	-1.16887	2.24835	down	-2.13299	-1.09288	2.13299	down	1.20536	0.269461	1.20536	up	2.41677	1.27308	2.41677	up	1.77643	0.828979	1.77643	up	3.3122	1.72779	3.3122	up	-2.20345
A_44_P251212	5.11495	2.35472	5.11495	up	2.16378	1.11356	2.16378	up	-36.7958	-5.20147	36.7958	down	-75.6743	-6.24173	75.6743	down	-76.5598	-6.25851	76.5598	down	-87.9533	-6.45867	87.9533	down	-2.12437	-1.08704	2.12437	down	-2.36389	-1.24117	2.36389	down	-188.209	-7.55619	188.209	down	-387.071	-8.59645	387.071	down	-391.6	-8.61323	391.6	down	-449.877	-8.81339	449.877	down	-10.8661
A_42_P818240	2.24291	1.16537	2.24291	up	1.18938	0.250207	1.18938	up	1.95004	0.963503	1.95004	up	1.61475	0.691307	1.61475	up	1.43728	0.523342	1.43728	up	1.2957	0.373734	1.2957	up	1.17242	0.229489	1.17242	up	-1.88578	-0.915162	1.88578	down	-1.15019	-0.201866	1.15019	down	-1.38901	-0.474062	1.38901	down	-1.56052	-0.642027	1.56052	down	-1.73104	-0.791636	1.73104	down	-1.91306
A_64_P023122	-1.06818	-0.0951571	1.06818	down	1.00398	0.00573277	1.00398	up	-1.1127	-0.154064	1.1127	down	-2.01479	-1.01063	2.01479	down	-1.26731	-0.341772	1.26731	down	-2.12014	-1.08416	2.12014	down	1.1179	0.16079	1.1179	up	1.07243	0.10089	1.07243	up	-1.04168	-0.058907	1.04168	down	-1.88619	-0.915473	1.88619	down	-1.18642	-0.246615	1.18642	down	-1.98481	-0.989002	1.98481	down	1.19412
A_44_P217821	-2.37111	-1.24556	2.37111	down	-1.28637	-0.363302	1.28637	down	-3.6678	-1.87491	3.6678	down	-7.17257	-2.84249	7.17257	down	-3.53617	-1.82219	3.53617	down	-7.94938	-2.99084	7.94938	down	1.15473	0.207559	1.15473	up	1.84326	0.882262	1.84326	up	-1.54687	-0.62935	1.54687	down	-3.02498	-1.59693	3.02498	down	-1.49135	-0.576623	1.49135	down	-3.3526	-1.74528	3.3526	down	2.738
A_64_P007372	-5.88075	-2.556	5.88075	down	-1.19568	-0.257833	1.19568	down	-1.02327	-0.0331857	1.02327	down	1.297	0.375178	1.297	up	1.42247	0.508398	1.42247	up	1.08899	0.122984	1.08899	up	-1.13716	-0.185439	1.13716	down	4.91832	2.29817	4.91832	up	5.74702	2.52281	5.74702	up	7.62732	2.93118	7.62732	up	8.36519	3.0644	8.36519	up	6.40404	2.67898	6.40404	up	5.17142
A_42_P792382	-1.82958	-0.87151	1.82958	down	1.69843	0.764205	1.69843	up	-1.60334	-0.681076	1.60334	down	2.04584	1.0327	2.04584	up	1.88351	0.913421	1.88351	up	1.52758	0.61125	1.52758	up	1.55823	0.639908	1.55823	up	3.10742	1.63572	3.10742	up	1.14111	0.190434	1.14111	up	3.74303	1.90421	3.74303	up	3.44602	1.78493	3.44602	up	2.79483	1.48276	2.79483	up	2.8509
A_43_P12232	2.03975	1.02839	2.03975	up	1.50089	0.585821	1.50089	up	-1.41776	-0.503614	1.41776	down	-2.54328	-1.34669	2.54328	down	-2.23299	-1.15898	2.23299	down	-2.247	-1.168	2.247	down	1.52711	0.610802	1.52711	up	-1.35902	-0.442572	1.35902	down	-2.89188	-1.53201	2.89188	down	-5.18765	-2.37508	5.18765	down	-4.55474	-2.18737	4.55474	down	-4.58332	-2.19639	4.58332	down	-1.3357
A_64_P158475	-1.5728	-0.653339	1.5728	down	-1.06786	-0.0947208	1.06786	down	1.49688	0.581962	1.49688	up	-1.22306	-0.290491	1.22306	down	-1.0793	-0.110101	1.0793	down	-1.14748	-0.198469	1.14748	down	1.03233	0.0458975	1.03233	up	1.47286	0.558619	1.47286	up	2.3543	1.2353	2.3543	up	1.28596	0.362848	1.28596	up	1.45724	0.543239	1.45724	up	1.37066	0.45487	1.37066	up	1.62365
A_64_P043361	-1.08208	-0.113806	1.08208	down	-1.00133	-0.0019238	1.00133	down	-1.03694	-0.0523267	1.03694	down	-1.46393	-0.54985	1.46393	down	-1.1959	-0.2581	1.1959	down	-1.28868	-0.365889	1.28868	down	1.13157	0.178324	1.13157	up	1.08064	0.111882	1.08064	up	1.04353	0.0614789	1.04353	up	-1.35289	-0.436044	1.35289	down	-1.10519	-0.144294	1.10519	down	-1.19093	-0.252083	1.19093	down	1.22445
A_64_P080851	-1.08441	-0.11691	1.08441	down	-1.00041	-0.000597715	1.00041	down	-1.03775	-0.0534608	1.03775	down	-1.4713	-0.557088	1.4713	down	-1.2003	-0.263391	1.2003	down	-1.29144	-0.368983	1.29144	down	1.13384	0.18122	1.13384	up	1.08396	0.116312	1.08396	up	1.04496	0.0634489	1.04496	up	-1.35677	-0.440178	1.35677	down	-1.10687	-0.146482	1.10687	down	-1.19092	-0.252073	1.19092	down	1.22955
A_44_P129330	3.84984	1.9448	3.84984	up	-3.78569	-1.92055	3.78569	down	3.24789	1.6995	3.24789	up	4.65628	2.21918	4.65628	up	3.6474	1.86687	3.6474	up	8.94258	3.16069	8.94258	up	-3.39312	-1.76261	3.39312	down	-14.5743	-3.86535	14.5743	down	-1.18534	-0.245295	1.18534	down	1.20947	0.274379	1.20947	up	-1.0555	-0.0779309	1.0555	down	2.32284	1.21589	2.32284	up	-13.063
A_64_P008827	1.58458	0.664101	1.58458	up	1.28775	0.364847	1.28775	up	-1.4943	-0.579466	1.4943	down	-2.58738	-1.37149	2.58738	down	-2.16597	-1.11502	2.16597	down	-2.71554	-1.44124	2.71554	down	1.1197	0.163107	1.1197	up	-1.23051	-0.299253	1.23051	down	-2.36783	-1.24357	2.36783	down	-4.09991	-2.03559	4.09991	down	-3.43216	-1.77912	3.43216	down	-4.30299	-2.10534	4.30299	down	-1.41519
A_64_P026222	-1.72882	-0.789792	1.72882	down	-1.0073	-0.0104995	1.0073	down	-4.67571	-2.22518	4.67571	down	1.43201	0.518045	1.43201	up	-5.66088	-2.50103	5.66088	down	1.76117	0.816532	1.76117	up	1.42739	0.513376	1.42739	up	1.71629	0.779292	1.71629	up	-2.70456	-1.43539	2.70456	down	2.4757	1.30784	2.4757	up	-3.27441	-1.71124	3.27441	down	3.04475	1.60632	3.04475	up	2.4677
A_64_P067749	-1.09583	-0.132026	1.09583	down	-1.00429	-0.00618315	1.00429	down	-1.04864	-0.0685215	1.04864	down	-1.50485	-0.58962	1.50485	down	-1.22008	-0.286975	1.22008	down	-1.31943	-0.399914	1.31943	down	1.14052	0.189698	1.14052	up	1.09115	0.125843	1.09115	up	1.045	0.0635049	1.045	up	-1.37325	-0.457593	1.37325	down	-1.11338	-0.154948	1.11338	down	-1.20404	-0.267888	1.20404	down	1.24982
A_44_P362981	-1.17357	-0.230904	1.17357	down	-2.32504	-1.21725	2.32504	down	8.52427	3.09158	8.52427	up	24.686	4.62562	24.686	up	11.1743	3.48211	11.1743	up	64.1448	6.00326	64.1448	up	-1.84611	-0.884491	1.84611	down	-1.98117	-0.986349	1.98117	down	10.0038	3.32248	10.0038	up	28.9707	4.85652	28.9707	up	13.1138	3.71302	13.1138	up	75.2784	6.23416	75.2784	up	-1.57307
A_64_P146654	1.0154	0.0220509	1.0154	up	1.07467	0.103897	1.07467	up	-1.06528	-0.0912285	1.06528	down	1.17598	0.233862	1.17598	up	1.4108	0.496513	1.4108	up	1.07143	0.0995407	1.07143	up	1.29749	0.375721	1.29749	up	1.05837	0.0818462	1.05837	up	-1.08168	-0.113279	1.08168	down	1.15814	0.211811	1.15814	up	1.3894	0.474463	1.3894	up	1.05518	0.0774898	1.05518	up	1.27781
A_42_P548800	1.53912	0.622107	1.53912	up	1.30888	0.388335	1.30888	up	1.0745	0.103666	1.0745	up	-1.12995	-0.176265	1.12995	down	-1.02574	-0.0366592	1.02574	down	-1.04909	-0.0691433	1.04909	down	1.30336	0.382238	1.30336	up	-1.1759	-0.233771	1.1759	down	-1.43241	-0.51844	1.43241	down	-1.73914	-0.798371	1.73914	down	-1.57873	-0.658766	1.57873	down	-1.61468	-0.69125	1.61468	down	-1.18088
A_44_P310581	-1.13141	-0.178116	1.13141	down	-3.95745	-1.98457	3.95745	down	1.90792	0.932002	1.90792	up	2.40377	1.2653	2.40377	up	1.34592	0.428589	1.34592	up	2.89631	1.53421	2.89631	up	-4.28524	-2.09937	4.28524	down	-3.49782	-1.80646	3.49782	down	2.15863	1.11012	2.15863	up	2.71964	1.44342	2.71964	up	1.52278	0.606705	1.52278	up	3.2769	1.71233	3.2769	up	-3.78753
A_64_P062269	-1.07032	-0.0980425	1.07032	down	1.90169	0.927281	1.90169	up	2.3958	1.2605	2.3958	up	2.18678	1.12881	2.18678	up	2.13238	1.09247	2.13238	up	2.14362	1.10005	2.14362	up	2.30728	1.20619	2.30728	up	2.03542	1.02532	2.03542	up	2.56427	1.35855	2.56427	up	2.34055	1.22685	2.34055	up	2.28233	1.19051	2.28233	up	2.29435	1.19809	2.29435	up	2.46953
A_64_P051297	1.52726	0.610949	1.52726	up	1.29409	0.371937	1.29409	up	1.17448	0.232018	1.17448	up	-1.3519	-0.434988	1.3519	down	-1.54426	-0.626917	1.54426	down	-2.14042	-1.09789	2.14042	down	1.03675	0.0520706	1.03675	up	-1.18018	-0.239012	1.18018	down	-1.30038	-0.37893	1.30038	down	-2.06471	-1.04594	2.06471	down	-2.35849	-1.23787	2.35849	down	-3.26899	-1.70884	3.26899	down	-1.47312
A_64_P162378	1.13148	0.178211	1.13148	up	-1.02552	-0.0363617	1.02552	down	1.89547	0.922558	1.89547	up	2.82976	1.50068	2.82976	up	2.36804	1.24369	2.36804	up	3.0543	1.61084	3.0543	up	-1.03888	-0.0550308	1.03888	down	-1.16036	-0.214573	1.16036	down	1.67522	0.744347	1.67522	up	2.50094	1.32247	2.50094	up	2.09287	1.06548	2.09287	up	2.69939	1.43263	2.69939	up	-1.17547
A_64_P030634	-1.13694	-0.185157	1.13694	down	1.72426	0.78598	1.72426	up	2.44012	1.28695	2.44012	up	2.39637	1.26085	2.39637	up	2.08881	1.06268	2.08881	up	1.41038	0.49608	1.41038	up	1.22902	0.29751	1.22902	up	1.96039	0.971137	1.96039	up	2.77427	1.47211	2.77427	up	2.72453	1.446	2.72453	up	2.37485	1.24784	2.37485	up	1.60351	0.681237	1.60351	up	1.39732
A_64_P110009	3.3113	1.7274	3.3113	up	1.242	0.312662	1.242	up	1.40788	0.493525	1.40788	up	1.59182	0.670677	1.59182	up	1.35146	0.434517	1.35146	up	1.39945	0.484864	1.39945	up	-1.03411	-0.0483894	1.03411	down	-2.66611	-1.41473	2.66611	down	-2.35197	-1.23387	2.35197	down	-2.0802	-1.05672	2.0802	down	-2.45017	-1.29288	2.45017	down	-2.36613	-1.24253	2.36613	down	-3.42424
A_42_P618145	1.70938	0.773472	1.70938	up	1.24917	0.320966	1.24917	up	-1.51363	-0.598012	1.51363	down	-2.95777	-1.56451	2.95777	down	-2.41022	-1.26916	2.41022	down	-2.4413	-1.28765	2.4413	down	1.14087	0.190134	1.14087	up	-1.36842	-0.452506	1.36842	down	-2.58737	-1.37148	2.58737	down	-5.05595	-2.33798	5.05595	down	-4.11997	-2.04263	4.11997	down	-4.1731	-2.06112	4.1731	down	-1.49831
A_64_P101770	-1.07409	-0.103113	1.07409	down	-1.0222	-0.0316787	1.0222	down	-1.01655	-0.0236769	1.01655	down	-1.27567	-0.351259	1.27567	down	-1.08132	-0.112791	1.08132	down	-1.19348	-0.255175	1.19348	down	1.03502	0.0496624	1.03502	up	1.05076	0.0714345	1.05076	up	1.05661	0.0794363	1.05661	up	-1.18768	-0.248145	1.18768	down	-1.00673	-0.00967812	1.00673	down	-1.11116	-0.152062	1.11116	down	1.11171
A_42_P735934	3.25087	1.70082	3.25087	up	2.35983	1.23868	2.35983	up	4.45199	2.15445	4.45199	up	4.82447	2.27037	4.82447	up	3.02835	1.59853	3.02835	up	5.75203	2.52407	5.75203	up	1.68548	0.753159	1.68548	up	-1.37758	-0.462141	1.37758	down	1.36948	0.453626	1.36948	up	1.48406	0.569546	1.48406	up	-1.07348	-0.102294	1.07348	down	1.76938	0.823248	1.76938	up	-1.92875
A_42_P718331	1.0894	0.123534	1.0894	up	2.78043	1.47531	2.78043	up	-1.52794	-0.611589	1.52794	down	1.87939	0.910267	1.87939	up	1.17783	0.236137	1.17783	up	1.79386	0.843064	1.79386	up	1.46205	0.547995	1.46205	up	2.55226	1.35178	2.55226	up	-1.66454	-0.735124	1.66454	down	1.72516	0.786733	1.72516	up	1.08118	0.112603	1.08118	up	1.64665	0.71953	1.64665	up	1.34207
A_64_P118054	-1.05973	-0.0836945	1.05973	down	-1.01418	-0.0203111	1.01418	down	-1.99686	-0.997735	1.99686	down	-1.25783	-0.33094	1.25783	down	-1.14754	-0.198541	1.14754	down	-1.17118	-0.227966	1.17118	down	1.03884	0.0549698	1.03884	up	1.04491	0.0633833	1.04491	up	-1.88432	-0.914041	1.88432	down	-1.18694	-0.247246	1.18694	down	-1.08286	-0.114847	1.08286	down	-1.10517	-0.144271	1.10517	down	1.10089
A_64_P044613	-1.83885	-0.878801	1.83885	down	-1.23384	-0.303154	1.23384	down	-4.37673	-2.12985	4.37673	down	-4.06232	-2.0223	4.06232	down	-4.4932	-2.16774	4.4932	down	-4.07622	-2.02723	4.07622	down	-1.37179	-0.456055	1.37179	down	1.49035	0.575647	1.49035	up	-2.38015	-1.25105	2.38015	down	-2.20917	-1.1435	2.20917	down	-2.44349	-1.28894	2.44349	down	-2.21672	-1.14843	2.21672	down	1.34048
A_43_P13241	1.43347	0.519511	1.43347	up	1.11324	0.154769	1.11324	up	1.05563	0.0780973	1.05563	up	1.10672	0.146295	1.10672	up	-1.02163	-0.0308733	1.02163	down	-1.01474	-0.0211115	1.01474	down	1.07754	0.107747	1.07754	up	-1.28765	-0.364742	1.28765	down	-1.35793	-0.441414	1.35793	down	-1.29524	-0.373217	1.29524	down	-1.46448	-0.550385	1.46448	down	-1.4546	-0.540623	1.4546	down	-1.33031
A_44_P524748	-1.71708	-0.779958	1.71708	down	-1.08858	-0.122447	1.08858	down	-1.17173	-0.228639	1.17173	down	-1.25063	-0.322659	1.25063	down	-1.07196	-0.100255	1.07196	down	-1.15874	-0.21256	1.15874	down	-1.03275	-0.0464931	1.03275	down	1.57736	0.657511	1.57736	up	1.46542	0.551319	1.46542	up	1.37297	0.457299	1.37297	up	1.60181	0.679703	1.60181	up	1.48185	0.567398	1.48185	up	1.66263
A_64_P126797	-1.17906	-0.237636	1.17906	down	-1.15963	-0.213668	1.15963	down	2.83756	1.50465	2.83756	up	2.99119	1.58072	2.99119	up	3.53185	1.82042	3.53185	up	2.9855	1.57797	2.9855	up	-1.0155	-0.0221877	1.0155	down	1.01675	0.0239677	1.01675	up	3.34565	1.74229	3.34565	up	3.52679	1.81835	3.52679	up	4.16426	2.05806	4.16426	up	3.52008	1.81561	3.52008	up	1.16106
A_42_P730411	1.39542	0.480701	1.39542	up	1.93838	0.954855	1.93838	up	1.32653	0.407658	1.32653	up	1.25497	0.327649	1.25497	up	1.48751	0.572899	1.48751	up	1.08742	0.120905	1.08742	up	1.77375	0.826806	1.77375	up	1.3891	0.474154	1.3891	up	-1.05193	-0.0730438	1.05193	down	-1.11192	-0.153052	1.11192	down	1.06599	0.0921974	1.06599	up	-1.28324	-0.359797	1.28324	down	1.27112
A_64_P049501	1.8906	0.918846	1.8906	up	2.44121	1.2876	2.44121	up	2.45868	1.29788	2.45868	up	1.73863	0.797951	1.73863	up	2.35202	1.2339	2.35202	up	1.47472	0.56044	1.47472	up	1.35418	0.437416	1.35418	up	1.29123	0.368752	1.29123	up	1.30048	0.379039	1.30048	up	-1.08741	-0.120895	1.08741	down	1.24406	0.315053	1.24406	up	-1.28201	-0.358406	1.28201	down	-1.39613
A_42_P623688	2.49318	1.31799	2.49318	up	1.71797	0.780703	1.71797	up	1.2214	0.288534	1.2214	up	-1.16159	-0.216104	1.16159	down	-2.98574	-1.57809	2.98574	down	1.10889	0.14912	1.10889	up	2.20154	1.13851	2.20154	up	-1.45124	-0.537284	1.45124	down	-2.04125	-1.02945	2.04125	down	-2.89606	-1.53409	2.89606	down	-7.44399	-2.89608	7.44399	down	-2.24835	-1.16887	2.24835	down	-1.13247
A_42_P601217	-1.10326	-0.141771	1.10326	down	-2.09476	-1.06679	2.09476	down	-2.25466	-1.17291	2.25466	down	-5.32782	-2.41354	5.32782	down	-2.51079	-1.32814	2.51079	down	-5.40379	-2.43397	5.40379	down	-1.74736	-0.80518	1.74736	down	-1.8987	-0.925015	1.8987	down	-2.04364	-1.03114	2.04364	down	-4.82916	-2.27177	4.82916	down	-2.27579	-1.18637	2.27579	down	-4.89802	-2.2922	4.89802	down	-1.58382
A_44_P557172	-1.07055	-0.0983481	1.07055	down	1.00337	0.00485086	1.00337	up	-1.00043	-0.000620604	1.00043	down	-1.24814	-0.319777	1.24814	down	-1.0645	-0.090179	1.0645	down	-1.14015	-0.189228	1.14015	down	1.059	0.0827057	1.059	up	1.07415	0.103199	1.07415	up	1.07009	0.0977275	1.07009	up	-1.16589	-0.221429	1.16589	down	1.00568	0.00816917	1.00568	up	-1.06502	-0.0908794	1.06502	down	1.13371
A_64_P118812	-1.02827	-0.0402143	1.02827	down	1.0032	0.00460553	1.0032	up	-1.00122	-0.00176454	1.00122	down	-1.25132	-0.323456	1.25132	down	-1.38549	-0.470396	1.38549	down	-1.14186	-0.191387	1.14186	down	1.0595	0.0833824	1.0595	up	1.03155	0.0448198	1.03155	up	1.02701	0.0384498	1.02701	up	-1.21693	-0.283241	1.21693	down	-1.3474	-0.430182	1.3474	down	-1.11047	-0.151172	1.11047	down	1.08945
A_64_P019425	2.00899	1.00647	2.00899	up	1.04008	0.056694	1.04008	up	3.68513	1.88171	3.68513	up	4.51701	2.17537	4.51701	up	7.7076	2.94628	7.7076	up	5.25483	2.39365	5.25483	up	-1.01325	-0.0189857	1.01325	down	-1.93157	-0.949776	1.93157	down	1.83432	0.875245	1.83432	up	2.2484	1.1689	2.2484	up	3.83656	1.93981	3.83656	up	2.61566	1.38718	2.61566	up	-2.0356
A_42_P558703	23.3652	4.54629	23.3652	up	2.06881	1.0488	2.06881	up	1.19506	0.257088	1.19506	up	3.05113	1.60935	3.05113	up	1.62549	0.700873	1.62549	up	5.99074	2.58273	5.99074	up	1.46589	0.551772	1.46589	up	-11.294	-3.49749	11.294	down	-19.5514	-4.2892	19.5514	down	-7.65788	-2.93695	7.65788	down	-14.3743	-3.84542	14.3743	down	-3.90022	-1.96356	3.90022	down	-15.9393
A_42_P619806	1.53966	0.622615	1.53966	up	-1.03481	-0.0493662	1.03481	down	1.10806	0.148032	1.10806	up	-2.58268	-1.36887	2.58268	down	-2.4885	-1.31528	2.4885	down	-2.52348	-1.33541	2.52348	down	1.33	0.411429	1.33	up	-1.59326	-0.671982	1.59326	down	-1.38952	-0.474583	1.38952	down	-3.97646	-1.99148	3.97646	down	-3.83146	-1.93789	3.83146	down	-3.88531	-1.95803	3.88531	down	-1.15764
A_64_P072247	-2.14202	-1.09897	2.14202	down	-1.66175	-0.7327	1.66175	down	-1.10951	-0.14992	1.10951	down	-1.06111	-0.0855784	1.06111	down	1.27386	0.34921	1.27386	up	-1.26107	-0.334648	1.26107	down	-1.26205	-0.335773	1.26205	down	1.28902	0.366269	1.28902	up	1.9306	0.94905	1.9306	up	2.01865	1.01339	2.01865	up	2.72864	1.44818	2.72864	up	1.69857	0.764321	1.69857	up	1.69725
A_64_P104164	-1.07637	-0.106173	1.07637	down	1.10641	0.145889	1.10641	up	2.41418	1.27153	2.41418	up	3.91328	1.96838	3.91328	up	3.07226	1.6193	3.07226	up	3.58268	1.84104	3.58268	up	1.06326	0.0884876	1.06326	up	1.19091	0.252062	1.19091	up	2.59855	1.3777	2.59855	up	4.21214	2.07455	4.21214	up	3.30689	1.72547	3.30689	up	3.85628	1.94721	3.85628	up	1.14445
A_42_P672103	2.73994	1.45414	2.73994	up	1.13456	0.182129	1.13456	up	-1.41155	-0.497282	1.41155	down	-1.64327	-0.716573	1.64327	down	-1.85243	-0.889416	1.85243	down	-1.64758	-0.720348	1.64758	down	1.21561	0.281675	1.21561	up	-2.41498	-1.27201	2.41498	down	-3.86756	-1.95142	3.86756	down	-4.50246	-2.17071	4.50246	down	-5.07553	-2.34356	5.07553	down	-4.51426	-2.17449	4.51426	down	-2.25397
A_64_P090942	-7.46912	-2.90094	7.46912	down	1.89662	0.923431	1.89662	up	2.34446	1.22926	2.34446	up	1.39935	0.484756	1.39935	up	2.45737	1.29712	2.45737	up	2.0513	1.03654	2.0513	up	1.93751	0.954204	1.93751	up	14.1661	3.82437	14.1661	up	17.5111	4.1302	17.5111	up	10.4519	3.38569	10.4519	up	18.3544	4.19806	18.3544	up	15.3214	3.93748	15.3214	up	14.4715
A_64_P149491	-2.45459	-1.29548	2.45459	down	-2.00706	-1.00509	2.00706	down	2.70552	1.43591	2.70552	up	2.78693	1.47868	2.78693	up	5.38449	2.42881	5.38449	up	2.4717	1.3055	2.4717	up	-1.6477	-0.720452	1.6477	down	1.22298	0.290397	1.22298	up	6.64094	2.73139	6.64094	up	6.84078	2.77416	6.84078	up	13.2167	3.72429	13.2167	up	6.067	2.60098	6.067	up	1.48971
A_42_P552441	1.14273	0.192491	1.14273	up	1.23508	0.304608	1.23508	up	2.11568	1.08112	2.11568	up	2.40031	1.26322	2.40031	up	2.08348	1.059	2.08348	up	2.47914	1.30984	2.47914	up	1.08751	0.121023	1.08751	up	1.08081	0.112118	1.08081	up	1.85142	0.88863	1.85142	up	2.1005	1.07073	2.1005	up	1.82324	0.866505	1.82324	up	2.16948	1.11735	2.16948	up	-1.05079
A_64_P060419	-1.03211	-0.0455897	1.03211	down	1.0062	0.00891399	1.0062	up	-1.00495	-0.00712705	1.00495	down	-1.2978	-0.376068	1.2978	down	-1.08913	-0.123181	1.08913	down	-1.17152	-0.228383	1.17152	down	1.07658	0.10645	1.07658	up	1.0385	0.0545037	1.0385	up	1.02702	0.0384626	1.02702	up	-1.25743	-0.330479	1.25743	down	-1.05525	-0.0775914	1.05525	down	-1.13508	-0.182794	1.13508	down	1.11114
A_44_P161233	1.28846	0.365652	1.28846	up	1.44365	0.529717	1.44365	up	2.25934	1.1759	2.25934	up	13.8152	3.78819	13.8152	up	7.99158	2.99848	7.99158	up	26.9615	4.75283	26.9615	up	-1.29969	-0.37817	1.29969	down	1.12044	0.164064	1.12044	up	1.75352	0.810251	1.75352	up	10.7222	3.42253	10.7222	up	6.2024	2.63283	6.2024	up	20.9253	4.38718	20.9253	up	-1.67461
A_43_P12519	-1.09888	-0.136032	1.09888	down	1.33385	0.415601	1.33385	up	4.40021	2.13757	4.40021	up	8.00767	3.00138	8.00767	up	2.69028	1.42776	2.69028	up	19.2782	4.2689	19.2782	up	1.31429	0.394279	1.31429	up	1.46574	0.551633	1.46574	up	4.83529	2.2736	4.83529	up	8.79945	3.13741	8.79945	up	2.95629	1.56379	2.95629	up	21.1844	4.40493	21.1844	up	1.44424
A_44_P317600	-1.05222	-0.0734355	1.05222	down	-4.22853	-2.08015	4.22853	down	-1.20616	-0.27042	1.20616	down	-1.56128	-0.642734	1.56128	down	-1.16142	-0.215889	1.16142	down	-1.23886	-0.309008	1.23886	down	-2.0749	-1.05304	2.0749	down	-4.01867	-2.00672	4.01867	down	-1.1463	-0.196985	1.1463	down	-1.4838	-0.569298	1.4838	down	-1.10378	-0.142454	1.10378	down	-1.17737	-0.235573	1.17737	down	-1.97193
A_64_P034166	-1.04153	-0.0586975	1.04153	down	1.00848	0.0121868	1.00848	up	-1.00974	-0.0139873	1.00974	down	-1.33274	-0.414394	1.33274	down	-1.10895	-0.149195	1.10895	down	-1.19497	-0.256972	1.19497	down	1.08625	0.119358	1.08625	up	1.05036	0.0708842	1.05036	up	1.03148	0.0447102	1.03148	up	-1.2796	-0.355697	1.2796	down	-1.06474	-0.090498	1.06474	down	-1.14732	-0.198274	1.14732	down	1.13136
A_64_P024585	-1.04449	-0.0627933	1.04449	down	1.00667	0.00958657	1.00667	up	-1.01178	-0.0169017	1.01178	down	-1.34038	-0.422638	1.34038	down	-1.11267	-0.154023	1.11267	down	-1.20241	-0.265926	1.20241	down	1.08745	0.120943	1.08745	up	1.05145	0.0723798	1.05145	up	1.03232	0.0458915	1.03232	up	-1.28329	-0.359845	1.28329	down	-1.06528	-0.0912294	1.06528	down	-1.1512	-0.203133	1.1512	down	1.13582
A_42_P654682	2.18124	1.12515	2.18124	up	1.35765	0.441109	1.35765	up	1.29694	0.375113	1.29694	up	3.52269	1.81668	3.52269	up	2.39752	1.26154	2.39752	up	4.35496	2.12266	4.35496	up	-1.01254	-0.0179796	1.01254	down	-1.60663	-0.684037	1.60663	down	-1.68183	-0.750033	1.68183	down	1.615	0.691532	1.615	up	1.09916	0.136395	1.09916	up	1.99656	0.997515	1.99656	up	-2.20859
A_42_P524610	1.61853	0.694685	1.61853	up	-1.00277	-0.0039959	1.00277	down	-1.02537	-0.0361481	1.02537	down	-1.08879	-0.122725	1.08879	down	-1.15094	-0.202807	1.15094	down	-1.21001	-0.275017	1.21001	down	1.04992	0.0702763	1.04992	up	-1.62302	-0.698681	1.62302	down	-1.6596	-0.730833	1.6596	down	-1.76224	-0.81741	1.76224	down	-1.86283	-0.897492	1.86283	down	-1.95844	-0.969702	1.95844	down	-1.54158
A_64_P046677	-1.61508	-0.691607	1.61508	down	-2.41041	-1.26928	2.41041	down	-6.69641	-2.74339	6.69641	down	-13.5738	-3.76275	13.5738	down	-14.2409	-3.83196	14.2409	down	-17.6065	-4.13803	17.6065	down	-1.57026	-0.651001	1.57026	down	-1.49244	-0.57767	1.49244	down	-4.14617	-2.05178	4.14617	down	-8.40441	-3.07115	8.40441	down	-8.81742	-3.14036	8.81742	down	-10.9013	-3.44643	10.9013	down	1.02855
A_64_P042742	-1.07495	-0.104263	1.07495	down	-2.96086	-1.56602	2.96086	down	-2.0703	-1.04984	2.0703	down	-3.06182	-1.61439	3.06182	down	1.10012	0.137662	1.10012	up	-1.2298	-0.298426	1.2298	down	1.44501	0.531082	1.44501	up	-2.75443	-1.46175	2.75443	down	-1.92596	-0.945578	1.92596	down	-2.84835	-1.51013	2.84835	down	1.18257	0.241925	1.18257	up	-1.14406	-0.194162	1.14406	down	1.55331
A_64_P058430	-1.05513	-0.0774217	1.05513	down	-1.00103	-0.00148916	1.00103	down	-1.17908	-0.237667	1.17908	down	-1.37767	-0.462232	1.37767	down	-1.17237	-0.229427	1.17237	down	-1.22808	-0.296399	1.22808	down	1.09896	0.136142	1.09896	up	1.05404	0.0759325	1.05404	up	-1.11748	-0.160245	1.11748	down	-1.30569	-0.38481	1.30569	down	-1.11111	-0.152006	1.11111	down	-1.16391	-0.218977	1.16391	down	1.15955
A_42_P479251	1.5397	0.622651	1.5397	up	-1.0252	-0.0359058	1.0252	down	-1.20518	-0.269246	1.20518	down	-1.33906	-0.421218	1.33906	down	-1.68426	-0.752114	1.68426	down	-1.2849	-0.361655	1.2849	down	1.00668	0.00961208	1.00668	up	-1.5785	-0.658557	1.5785	down	-1.85561	-0.891897	1.85561	down	-2.06175	-1.04387	2.06175	down	-2.59326	-1.37477	2.59326	down	-1.97836	-0.984306	1.97836	down	-1.52948
A_42_P777329	4.63898	2.21381	4.63898	up	1.46414	0.550051	1.46414	up	-2.9613	-1.56623	2.9613	down	-5.39873	-2.43262	5.39873	down	-3.08679	-1.62611	3.08679	down	-7.66038	-2.93742	7.66038	down	1.7271	0.788351	1.7271	up	-3.16841	-1.66376	3.16841	down	-13.7374	-3.78004	13.7374	down	-25.0446	-4.64643	25.0446	down	-14.3196	-3.83992	14.3196	down	-35.5364	-5.15122	35.5364	down	-2.686
A_64_P103414	-1.57586	-0.656137	1.57586	down	-1.02988	-0.0424747	1.02988	down	1.44248	0.528551	1.44248	up	-1.13097	-0.177561	1.13097	down	1.23439	0.303796	1.23439	up	-1.14719	-0.198099	1.14719	down	-2.01383	-1.00994	2.01383	down	1.53014	0.613662	1.53014	up	2.27314	1.18469	2.27314	up	1.39337	0.478576	1.39337	up	1.94522	0.959933	1.94522	up	1.37367	0.458038	1.37367	up	-1.27793
A_64_P082164	-1.66115	-0.732182	1.66115	down	1.72031	0.782671	1.72031	up	4.61796	2.20726	4.61796	up	4.45876	2.15664	4.45876	up	2.02968	1.02125	2.02968	up	2.00623	1.00449	2.00623	up	1.35141	0.434463	1.35141	up	2.8577	1.51485	2.8577	up	7.67113	2.93944	7.67113	up	7.40667	2.88883	7.40667	up	3.3716	1.75343	3.3716	up	3.33266	1.73667	3.33266	up	2.24489
A_64_P130922	1.01934	0.0276375	1.01934	up	1.23312	0.302311	1.23312	up	1.48304	0.568557	1.48304	up	1.0344	0.048789	1.0344	up	1.15999	0.214111	1.15999	up	-1.08334	-0.115484	1.08334	down	1.19367	0.255404	1.19367	up	1.20972	0.274673	1.20972	up	1.4549	0.540919	1.4549	up	1.01477	0.0211515	1.01477	up	1.13798	0.186474	1.13798	up	-1.10429	-0.143121	1.10429	down	1.17102
A_42_P509843	1.13126	0.177929	1.13126	up	1.08842	0.122238	1.08842	up	2.05871	1.04174	2.05871	up	3.75125	1.90737	3.75125	up	2.85963	1.51583	2.85963	up	6.42758	2.68427	6.42758	up	1.19756	0.260102	1.19756	up	-1.03936	-0.0556908	1.03936	down	1.81984	0.86381	1.81984	up	3.31599	1.72944	3.31599	up	2.52783	1.3379	2.52783	up	5.68179	2.50635	5.68179	up	1.05861
A_64_P110759	-6.09283	-2.60711	6.09283	down	1.79146	0.841136	1.79146	up	1.90015	0.926114	1.90015	up	1.30672	0.385952	1.30672	up	1.74583	0.80391	1.74583	up	1.67714	0.746004	1.67714	up	1.98883	0.991923	1.98883	up	10.9151	3.44825	10.9151	up	11.5773	3.53323	11.5773	up	7.96163	2.99306	7.96163	up	10.637	3.41102	10.637	up	10.2185	3.35312	10.2185	up	12.1176
A_64_P006235	1.65056	0.722959	1.65056	up	1.15486	0.207714	1.15486	up	1.70638	0.770939	1.70638	up	1.4772	0.56287	1.4772	up	1.56231	0.643677	1.56231	up	1.31022	0.389812	1.31022	up	1.17834	0.236751	1.17834	up	-1.42924	-0.515244	1.42924	down	1.03382	0.0479803	1.03382	up	-1.11736	-0.160089	1.11736	down	-1.05649	-0.0792818	1.05649	down	-1.25976	-0.333146	1.25976	down	-1.40076
A_44_P506064	1.85831	0.893993	1.85831	up	1.52402	0.607886	1.52402	up	-1.11521	-0.157317	1.11521	down	2.10695	1.07516	2.10695	up	1.01655	0.0236764	1.01655	up	1.14389	0.193949	1.14389	up	1.74888	0.806427	1.74888	up	-1.21935	-0.286108	1.21935	down	-2.07241	-1.05131	2.07241	down	1.1338	0.181164	1.1338	up	-1.82806	-0.870317	1.82806	down	-1.62455	-0.700045	1.62455	down	-1.06258
A_64_P075425	1.20018	0.26325	1.20018	up	1.0212	0.0302715	1.0212	up	1.86382	0.898264	1.86382	up	1.96354	0.973455	1.96354	up	2.20312	1.13955	2.20312	up	2.26466	1.17929	2.26466	up	1.17081	0.227502	1.17081	up	-1.17526	-0.232979	1.17526	down	1.55295	0.635014	1.55295	up	1.63604	0.710204	1.63604	up	1.83566	0.876295	1.83566	up	1.88693	0.916044	1.88693	up	-1.02509
A_42_P544898	12.495	3.64328	12.495	up	1.56046	0.641973	1.56046	up	-1.60703	-0.684395	1.60703	down	-1.66646	-0.736788	1.66646	down	1.04632	0.0653195	1.04632	up	-1.18084	-0.239812	1.18084	down	1.94428	0.959235	1.94428	up	-8.00728	-3.00131	8.00728	down	-20.0799	-4.32768	20.0799	down	-20.8225	-4.38007	20.8225	down	-11.9419	-3.57796	11.9419	down	-14.7546	-3.8831	14.7546	down	-6.42657
A_44_P837192	-1.08262	-0.114523	1.08262	down	-1.00116	-0.00166559	1.00116	down	-1.03712	-0.0525885	1.03712	down	-1.46242	-0.54836	1.46242	down	-1.19604	-0.258268	1.19604	down	-1.28767	-0.364762	1.28767	down	1.13127	0.177946	1.13127	up	1.08137	0.112857	1.08137	up	1.04386	0.0619345	1.04386	up	-1.35082	-0.433837	1.35082	down	-1.10477	-0.143745	1.10477	down	-1.1894	-0.250239	1.1894	down	1.22473
A_44_P325657	-3.50494	-1.80939	3.50494	down	1.06157	0.086206	1.06157	up	-3.36018	-1.74854	3.36018	down	-5.45811	-2.4484	5.45811	down	-7.63967	-2.93351	7.63967	down	-6.90789	-2.78825	6.90789	down	-1.08886	-0.122814	1.08886	down	3.72075	1.89559	3.72075	up	1.04308	0.0608516	1.04308	up	-1.55726	-0.639014	1.55726	down	-2.17969	-1.12412	2.17969	down	-1.9709	-0.978857	1.9709	down	3.21892
A_64_P004598	20.8888	4.38466	20.8888	up	3.39799	1.76468	3.39799	up	12.5772	3.65274	12.5772	up	36.9127	5.20605	36.9127	up	15.9277	3.99347	15.9277	up	33.8739	5.0821	33.8739	up	-1.09715	-0.133759	1.09715	down	-6.14739	-2.61997	6.14739	down	-1.66084	-0.731917	1.66084	down	1.76711	0.82139	1.76711	up	-1.31147	-0.391187	1.31147	down	1.62163	0.697444	1.62163	up	-22.9181
A_42_P607183	-1.3053	-0.384386	1.3053	down	-1.73142	-0.791956	1.73142	down	-1.05447	-0.0765152	1.05447	down	-1.46221	-0.548155	1.46221	down	-1.57357	-0.654043	1.57357	down	-1.82873	-0.870843	1.82873	down	-1.58693	-0.666235	1.58693	down	-1.32645	-0.40757	1.32645	down	1.23788	0.307871	1.23788	up	-1.12021	-0.163769	1.12021	down	-1.20552	-0.269657	1.20552	down	-1.401	-0.486457	1.401	down	-1.21575
A_42_P757323	4.38204	2.1316	4.38204	up	-1.31413	-0.394113	1.31413	down	-11.7052	-3.54908	11.7052	down	-24.1653	-4.59487	24.1653	down	-21.8318	-4.44836	21.8318	down	-40.2134	-5.3296	40.2134	down	-1.88452	-0.914198	1.88452	down	-5.75859	-2.52571	5.75859	down	-51.2925	-5.68068	51.2925	down	-105.893	-6.72647	105.893	down	-95.6679	-6.57996	95.6679	down	-176.217	-7.46121	176.217	down	-8.25804
A_42_P688320	-10.6262	-3.40956	10.6262	down	1.76759	0.821786	1.76759	up	-15.8813	-3.98925	15.8813	down	-1.34837	-0.43122	1.34837	down	-1.29099	-0.36848	1.29099	down	-1.52627	-0.610007	1.52627	down	1.17341	0.230706	1.17341	up	18.7828	4.23134	18.7828	up	-1.49453	-0.579697	1.49453	down	7.88077	2.97834	7.88077	up	8.23105	3.04108	8.23105	up	6.96223	2.79955	6.96223	up	12.4689
A_44_P224705	-2.297	-1.19975	2.297	down	1.18587	0.245941	1.18587	up	-1.19243	-0.253906	1.19243	down	-1.31152	-0.391244	1.31152	down	-2.05318	-1.03786	2.05318	down	-1.62123	-0.697085	1.62123	down	-1.1256	-0.170698	1.1256	down	2.72393	1.44569	2.72393	up	1.92631	0.945843	1.92631	up	1.7514	0.808505	1.7514	up	1.11875	0.161886	1.11875	up	1.41683	0.502664	1.41683	up	2.04068
A_42_P481849	1.72437	0.786068	1.72437	up	1.29314	0.370876	1.29314	up	1.23059	0.299345	1.23059	up	1.43195	0.517981	1.43195	up	1.24309	0.313926	1.24309	up	1.17171	0.22861	1.17171	up	1.0906	0.125117	1.0906	up	-1.33348	-0.415192	1.33348	down	-1.40126	-0.486723	1.40126	down	-1.20421	-0.268087	1.20421	down	-1.38717	-0.472142	1.38717	down	-1.47167	-0.557458	1.47167	down	-1.58112
A_44_P487081	1.30682	0.386062	1.30682	up	1.39667	0.481995	1.39667	up	1.656	0.7277	1.656	up	1.47886	0.564484	1.47886	up	1.19463	0.256561	1.19463	up	1.18797	0.248496	1.18797	up	1.24433	0.315364	1.24433	up	1.06876	0.095933	1.06876	up	1.2672	0.341639	1.2672	up	1.13165	0.178422	1.13165	up	-1.09391	-0.1295	1.09391	down	-1.10005	-0.137566	1.10005	down	-1.05022
A_64_P054403	1.12225	0.16639	1.12225	up	2.59695	1.37682	2.59695	up	2.81644	1.49387	2.81644	up	2.21853	1.1496	2.21853	up	2.38479	1.25386	2.38479	up	1.84208	0.881337	1.84208	up	1.69335	0.75988	1.69335	up	2.31407	1.21043	2.31407	up	2.50964	1.32748	2.50964	up	1.97686	0.983212	1.97686	up	2.12501	1.08747	2.12501	up	1.64142	0.714947	1.64142	up	1.50889
A_44_P665685	-3.70596	-1.88985	3.70596	down	-316.717	-8.30705	316.717	down	1.02731	0.0388758	1.02731	up	-1.23234	-0.301405	1.23234	down	-1.03903	-0.055234	1.03903	down	-1.15791	-0.211519	1.15791	down	-62.8608	-5.97409	62.8608	down	-85.4615	-6.4172	85.4615	down	3.80719	1.92872	3.80719	up	3.00725	1.58844	3.00725	up	3.56676	1.83462	3.56676	up	3.20057	1.67833	3.20057	up	-16.9621
A_42_P531684	-2.4287	-1.28018	2.4287	down	-3.30852	-1.72619	3.30852	down	-3.25581	-1.70302	3.25581	down	-2.84617	-1.50902	2.84617	down	-2.64282	-1.40208	2.64282	down	-3.29772	-1.72147	3.29772	down	-2.70922	-1.43788	2.70922	down	-1.36226	-0.446003	1.36226	down	-1.34056	-0.422832	1.34056	down	-1.17189	-0.228836	1.17189	down	-1.08816	-0.121892	1.08816	down	-1.35781	-0.441283	1.35781	down	-1.1155
A_42_P722904	1.99671	0.997623	1.99671	up	-1.04276	-0.0604086	1.04276	down	-13.9914	-3.80647	13.9914	down	-24.9947	-4.64355	24.9947	down	-24.0595	-4.58854	24.0595	down	-31.6915	-4.98602	31.6915	down	-1.31518	-0.395263	1.31518	down	-2.08209	-1.05803	2.08209	down	-27.9367	-4.80409	27.9367	down	-49.9071	-5.64117	49.9071	down	-48.0399	-5.58616	48.0399	down	-63.2786	-5.98365	63.2786	down	-2.62603
A_42_P514057	2.20279	1.13933	2.20279	up	4.84297	2.27589	4.84297	up	1.68505	0.75279	1.68505	up	3.01934	1.59423	3.01934	up	1.2931	0.370832	1.2931	up	-4.50087	-2.1702	4.50087	down	1.44956	0.535619	1.44956	up	2.19856	1.13656	2.19856	up	-1.30725	-0.38654	1.30725	down	1.37069	0.454901	1.37069	up	-1.7035	-0.768499	1.7035	down	-9.91446	-3.30953	9.91446	down	-1.51962
A_64_P087459	1.04455	0.0628853	1.04455	up	1.0552	0.0775147	1.0552	up	1.81566	0.860496	1.81566	up	2.23464	1.16005	2.23464	up	1.92161	0.942314	1.92161	up	2.21839	1.14951	2.21839	up	-1.04122	-0.0582809	1.04122	down	1.01019	0.0146294	1.01019	up	1.73822	0.797611	1.73822	up	2.13933	1.09716	2.13933	up	1.83965	0.879429	1.83965	up	2.12377	1.08663	2.12377	up	-1.08761
A_42_P581060	1.98998	0.992753	1.98998	up	1.79302	0.842393	1.79302	up	1.27693	0.352676	1.27693	up	-1.09437	-0.130097	1.09437	down	-1.30618	-0.385353	1.30618	down	-1.5082	-0.592824	1.5082	down	1.22964	0.298235	1.22964	up	-1.10985	-0.15036	1.10985	down	-1.55841	-0.640077	1.55841	down	-2.17777	-1.12285	2.17777	down	-2.59927	-1.37811	2.59927	down	-3.00128	-1.58558	3.00128	down	-1.61834
A_42_P658220	1.02022	0.0288849	1.02022	up	1.11953	0.162896	1.11953	up	1.37765	0.462205	1.37765	up	1.46669	0.552565	1.46669	up	1.42074	0.506647	1.42074	up	1.5528	0.634874	1.5528	up	1.08877	0.122701	1.08877	up	1.09734	0.134011	1.09734	up	1.35034	0.43332	1.35034	up	1.43762	0.52368	1.43762	up	1.39258	0.477762	1.39258	up	1.52202	0.605989	1.52202	up	1.06719
A_42_P758454	2.39351	1.25913	2.39351	up	1.16773	0.223703	1.16773	up	1.38279	0.467579	1.38279	up	2.48253	1.31181	2.48253	up	1.80769	0.854151	1.80769	up	4.40573	2.13938	4.40573	up	1.54027	0.623183	1.54027	up	-2.04972	-1.03543	2.04972	down	-1.73094	-0.791552	1.73094	down	1.03719	0.0526791	1.03719	up	-1.32407	-0.40498	1.32407	down	1.84069	0.880249	1.84069	up	-1.55396
A_64_P140956	1.3572	0.440634	1.3572	up	1.07345	0.102252	1.07345	up	1.04945	0.0696373	1.04945	up	1.03756	0.0531931	1.03756	up	-1.07777	-0.108051	1.07777	down	1.10202	0.140151	1.10202	up	-1.00838	-0.0120401	1.00838	down	-1.26434	-0.338381	1.26434	down	-1.29325	-0.370996	1.29325	down	-1.30807	-0.387441	1.30807	down	-1.46275	-0.548685	1.46275	down	-1.23156	-0.300483	1.23156	down	-1.36857
A_42_P508984	3.08531	1.62542	3.08531	up	1.29328	0.371035	1.29328	up	2.91218	1.5421	2.91218	up	4.2548	2.08909	4.2548	up	1.20705	0.27149	1.20705	up	3.42189	1.77479	3.42189	up	1.45901	0.544993	1.45901	up	-2.38565	-1.25438	2.38565	down	-1.05945	-0.0833178	1.05945	down	1.37905	0.463676	1.37905	up	-2.55607	-1.35393	2.55607	down	1.10909	0.149378	1.10909	up	-2.11465
A_42_P619008	2.16713	1.11578	2.16713	up	1.10152	0.139498	1.10152	up	1.90535	0.930059	1.90535	up	2.01382	1.00993	2.01382	up	2.20179	1.13868	2.20179	up	1.94165	0.957287	1.94165	up	1.05557	0.0780163	1.05557	up	-1.96739	-0.976285	1.96739	down	-1.13739	-0.185723	1.13739	down	-1.07613	-0.105851	1.07613	down	1.016	0.0228949	1.016	up	-1.11612	-0.158496	1.11612	down	-2.05305
A_64_P058351	-1.09226	-0.127312	1.09226	down	-1.2386	-0.308716	1.2386	down	2.17494	1.12097	2.17494	up	4.4066	2.13967	4.4066	up	2.82212	1.49678	2.82212	up	5.73754	2.52043	5.73754	up	-1.25496	-0.327641	1.25496	down	-1.13399	-0.181404	1.13399	down	2.37559	1.24829	2.37559	up	4.81314	2.26698	4.81314	up	3.08248	1.62409	3.08248	up	6.26687	2.64775	6.26687	up	-1.14896
A_64_P083800	-1.08586	-0.118835	1.08586	down	-1.008	-0.0114985	1.008	down	-1.59308	-0.671819	1.59308	down	-1.24261	-0.313374	1.24261	down	-1.0681	-0.0950422	1.0681	down	-1.15117	-0.203103	1.15117	down	-1.03553	-0.0503736	1.03553	down	1.07724	0.107336	1.07724	up	-1.46712	-0.552984	1.46712	down	-1.14436	-0.194539	1.14436	down	1.01663	0.0237925	1.01663	up	-1.06015	-0.0842679	1.06015	down	1.0486
A_64_P028088	-1.04955	-0.0697718	1.04955	down	-1.42534	-0.511301	1.42534	down	-2.09128	-1.06439	2.09128	down	-2.39874	-1.26228	2.39874	down	-1.70605	-0.770663	1.70605	down	-2.42347	-1.27708	2.42347	down	-1.18674	-0.247003	1.18674	down	-1.35804	-0.441529	1.35804	down	-1.99255	-0.994616	1.99255	down	-2.2855	-1.19251	2.2855	down	-1.62551	-0.700892	1.62551	down	-2.30906	-1.20731	2.30906	down	-1.13071
A_44_P105441	-2.07967	-1.05636	2.07967	down	-1.15858	-0.21236	1.15858	down	-10.9388	-3.45139	10.9388	down	-16.6736	-4.05949	16.6736	down	-15.9101	-3.99187	15.9101	down	-16.7158	-4.06314	16.7158	down	-1.26321	-0.337099	1.26321	down	1.79502	0.843996	1.79502	up	-5.25988	-2.39503	5.25988	down	-8.0174	-3.00313	8.0174	down	-7.65029	-2.93551	7.65029	down	-8.03772	-3.00679	8.03772	down	1.64633
A_42_P675802	-2.63254	-1.39646	2.63254	down	-3.25067	-1.70074	3.25067	down	-1.40335	-0.488873	1.40335	down	-1.39981	-0.485233	1.39981	down	-1.07808	-0.10847	1.07808	down	-1.71546	-0.778591	1.71546	down	-3.14443	-1.6528	3.14443	down	-1.2348	-0.304281	1.2348	down	1.8759	0.907583	1.8759	up	1.88064	0.911223	1.88064	up	2.44187	1.28799	2.44187	up	1.5346	0.617865	1.5346	up	-1.19444
A_64_P018525	-3.3683	-1.75202	3.3683	down	1.55809	0.639777	1.55809	up	1.14945	0.200949	1.14945	up	-1.1999	-0.262911	1.1999	down	1.15817	0.211845	1.15817	up	-1.07317	-0.101883	1.07317	down	1.85916	0.894653	1.85916	up	5.24811	2.3918	5.24811	up	3.87171	1.95297	3.87171	up	2.80716	1.48911	2.80716	up	3.90106	1.96387	3.90106	up	3.13864	1.65014	3.13864	up	6.26222
A_42_P749382	2.08908	1.06287	2.08908	up	1.00692	0.00994301	1.00692	up	-2.67956	-1.422	2.67956	down	-3.88072	-1.95632	3.88072	down	-3.9619	-1.98619	3.9619	down	-5.63726	-2.49499	5.63726	down	-1.1214	-0.165304	1.1214	down	-2.07473	-1.05293	2.07473	down	-5.59782	-2.48487	5.59782	down	-8.10714	-3.01919	8.10714	down	-8.27674	-3.04906	8.27674	down	-11.7767	-3.55786	11.7767	down	-2.3427
A_44_P316364	1.26283	0.336664	1.26283	up	2.8682	1.52015	2.8682	up	-147.558	-7.20514	147.558	down	-317.868	-8.31228	317.868	down	-152.853	-7.256	152.853	down	-314.769	-8.29815	314.769	down	-1.56194	-0.643343	1.56194	down	2.27124	1.18348	2.27124	up	-186.341	-7.5418	186.341	down	-401.414	-8.64895	401.414	down	-193.028	-7.59267	193.028	down	-397.501	-8.63481	397.501	down	-1.97248
A_64_P143596	7.50588	2.90802	7.50588	up	1.80662	0.853296	1.80662	up	3.48388	1.80069	3.48388	up	3.5692	1.8356	3.5692	up	2.06644	1.04715	2.06644	up	6.80593	2.76679	6.80593	up	1.28892	0.366167	1.28892	up	-4.15465	-2.05473	4.15465	down	-2.15446	-1.10733	2.15446	down	-2.10296	-1.07242	2.10296	down	-3.63228	-1.86087	3.63228	down	-1.10284	-0.14123	1.10284	down	-5.82337
A_42_P468723	2.09195	1.06485	2.09195	up	1.12053	0.164176	1.12053	up	1.48467	0.570143	1.48467	up	1.99253	0.994598	1.99253	up	1.44721	0.533277	1.44721	up	1.86696	0.900688	1.86696	up	1.34679	0.429529	1.34679	up	-1.86694	-0.900672	1.86694	down	-1.40903	-0.494705	1.40903	down	-1.0499	-0.0702496	1.0499	down	-1.4455	-0.531571	1.4455	down	-1.12051	-0.16416	1.12051	down	-1.55328
A_42_P533792	1.74766	0.805426	1.74766	up	1.1827	0.242088	1.1827	up	2.13016	1.09096	2.13016	up	1.97987	0.985406	1.97987	up	1.69126	0.7581	1.69126	up	1.53952	0.622482	1.53952	up	1.10428	0.14311	1.10428	up	-1.47768	-0.563337	1.47768	down	1.21886	0.285536	1.21886	up	1.13287	0.17998	1.13287	up	-1.03335	-0.0473251	1.03335	down	-1.1352	-0.182943	1.1352	down	-1.58262
A_43_P16773	-1.55593	-0.637781	1.55593	down	-1.29142	-0.368955	1.29142	down	-1.89286	-0.92057	1.89286	down	-2.87036	-1.52123	2.87036	down	-1.98761	-0.991037	1.98761	down	-3.05915	-1.61313	3.05915	down	-1.0452	-0.0637798	1.0452	down	1.20483	0.268826	1.20483	up	-1.21654	-0.282789	1.21654	down	-1.84478	-0.883451	1.84478	down	-1.27744	-0.353256	1.27744	down	-1.96611	-0.975348	1.96611	down	1.48865
A_42_P765830	1.13472	0.182341	1.13472	up	-1.0698	-0.0973396	1.0698	down	-3.2874	-1.71695	3.2874	down	-6.36251	-2.6696	6.36251	down	-4.42359	-2.14522	4.42359	down	-5.52399	-2.46571	5.52399	down	-1.01988	-0.0284052	1.01988	down	-1.21393	-0.27968	1.21393	down	-3.73029	-1.89929	3.73029	down	-7.21969	-2.85194	7.21969	down	-5.01956	-2.32756	5.01956	down	-6.2682	-2.64805	6.2682	down	-1.15729
A_43_P15073	2.60812	1.38301	2.60812	up	1.41507	0.500871	1.41507	up	1.43156	0.517592	1.43156	up	1.45272	0.538756	1.45272	up	1.78054	0.832318	1.78054	up	1.59648	0.674898	1.59648	up	1.64347	0.716746	1.64347	up	-1.84311	-0.882142	1.84311	down	-1.82187	-0.86542	1.82187	down	-1.79534	-0.844256	1.79534	down	-1.46479	-0.550694	1.46479	down	-1.63367	-0.708115	1.63367	down	-1.58696
A_42_P538527	-2.62231	-1.39084	2.62231	down	1.00023	0.000324845	1.00023	up	-3.17562	-1.66704	3.17562	down	-1.02355	-0.0335811	1.02355	down	1.00898	0.0128964	1.00898	up	-1.01989	-0.0284114	1.01989	down	-1.00891	-0.0127985	1.00891	down	2.6229	1.39116	2.6229	up	-1.211	-0.276201	1.211	down	2.56197	1.35726	2.56197	up	2.64585	1.40373	2.64585	up	2.57117	1.36243	2.57117	up	2.59915
A_64_P037130	-1.02433	-0.034687	1.02433	down	1.00684	0.00984001	1.00684	up	1.00059	0.000847816	1.00059	up	-1.25513	-0.327832	1.25513	down	-1.06512	-0.0910215	1.06512	down	-1.13946	-0.188352	1.13946	down	1.06394	0.0894232	1.06394	up	1.03134	0.0445271	1.03134	up	1.02494	0.0355349	1.02494	up	-1.22531	-0.293145	1.22531	down	-1.03982	-0.0563345	1.03982	down	-1.11239	-0.153665	1.11239	down	1.08984
A_44_P536115	3.42005	1.77402	3.42005	up	1.89297	0.920652	1.89297	up	-4.64821	-2.21667	4.64821	down	-7.45179	-2.89759	7.45179	down	-4.75129	-2.24832	4.75129	down	-10.7787	-3.43011	10.7787	down	1.4628	0.54873	1.4628	up	-1.80671	-0.853367	1.80671	down	-15.8971	-3.99069	15.8971	down	-25.4855	-4.67161	25.4855	down	-16.2497	-4.02234	16.2497	down	-36.8638	-5.20413	36.8638	down	-2.33802
A_43_P11800	1.22385	0.291422	1.22385	up	-1.52933	-0.612898	1.52933	down	-1.60326	-0.681007	1.60326	down	-1.10485	-0.143848	1.10485	down	1.37755	0.462101	1.37755	up	1.08094	0.112289	1.08094	up	1.16645	0.222128	1.16645	up	-1.87166	-0.90432	1.87166	down	-1.96214	-0.97243	1.96214	down	-1.35216	-0.435271	1.35216	down	1.12559	0.170678	1.12559	up	-1.1322	-0.179133	1.1322	down	-1.0492
A_64_P004922	1.29216	0.369786	1.29216	up	1.17221	0.229232	1.17221	up	-1.23251	-0.301596	1.23251	down	-1.16864	-0.224836	1.16864	down	-1.26352	-0.337448	1.26352	down	-1.61023	-0.687268	1.61023	down	-1.1741	-0.231557	1.1741	down	-1.10233	-0.140554	1.10233	down	-1.5926	-0.671382	1.5926	down	-1.51008	-0.594623	1.51008	down	-1.63267	-0.707234	1.63267	down	-2.08068	-1.05705	2.08068	down	-1.51713
A_64_P145058	6.67634	2.73906	6.67634	up	2.20996	1.14402	2.20996	up	-1.07471	-0.103942	1.07471	down	-1.34168	-0.424043	1.34168	down	-1.82242	-0.865859	1.82242	down	1.85518	0.891557	1.85518	up	2.6819	1.42326	2.6819	up	-3.02103	-1.59504	3.02103	down	-7.17511	-2.843	7.17511	down	-8.95753	-3.1631	8.95753	down	-12.1671	-3.60492	12.1671	down	-3.59876	-1.8475	3.59876	down	-2.4894
A_64_P075372	-1.02403	-0.0342641	1.02403	down	-1.25926	-0.332581	1.25926	down	1.02153	0.0307372	1.02153	up	-1.48458	-0.570056	1.48458	down	1.24571	0.316968	1.24571	up	-2.13758	-1.09598	2.13758	down	1.32422	0.405145	1.32422	up	-1.22971	-0.298317	1.22971	down	1.04609	0.0650012	1.04609	up	-1.44974	-0.535792	1.44974	down	1.27565	0.351232	1.27565	up	-2.08742	-1.06172	2.08742	down	1.35605
A_64_P118792	-1.02745	-0.0390689	1.02745	down	1.00722	0.010385	1.00722	up	-1.00103	-0.00147963	1.00103	down	-1.27737	-0.353174	1.27737	down	-1.08025	-0.111362	1.08025	down	-1.15987	-0.213964	1.15987	down	1.01785	0.0255218	1.01785	up	1.03487	0.049454	1.03487	up	1.0264	0.0375893	1.0264	up	-1.24324	-0.314105	1.24324	down	-1.05139	-0.0722935	1.05139	down	-1.12888	-0.174896	1.12888	down	1.04579
A_42_P469685	1.74641	0.804393	1.74641	up	1.08384	0.116158	1.08384	up	1.57826	0.658336	1.57826	up	1.56745	0.648422	1.56745	up	1.47674	0.562415	1.47674	up	1.78652	0.837149	1.78652	up	1.0464	0.0654383	1.0464	up	-1.61131	-0.688234	1.61131	down	-1.10654	-0.146057	1.10654	down	-1.11417	-0.155971	1.11417	down	-1.18261	-0.241978	1.18261	down	1.02296	0.0327559	1.02296	up	-1.66897
A_42_P759822	-1.26481	-0.338918	1.26481	down	-1.14218	-0.191792	1.14218	down	-1.0359	-0.0508795	1.0359	down	-1.02816	-0.04006	1.02816	down	1.05376	0.0755415	1.05376	up	1.03367	0.0477791	1.03367	up	-1.12846	-0.174354	1.12846	down	1.10736	0.147126	1.10736	up	1.22098	0.288038	1.22098	up	1.23017	0.298858	1.23017	up	1.3328	0.414459	1.3328	up	1.3074	0.386697	1.3074	up	1.12083
A_64_P014687	-1.82846	-0.870628	1.82846	down	2.36919	1.24439	2.36919	up	2.80485	1.48792	2.80485	up	2.84889	1.5104	2.84889	up	2.93567	1.55369	2.93567	up	2.86294	1.5175	2.86294	up	1.28255	0.359011	1.28255	up	4.33197	2.11502	4.33197	up	5.12855	2.35855	5.12855	up	5.20909	2.38103	5.20909	up	5.36775	2.42432	5.36775	up	5.23477	2.38813	5.23477	up	2.34508
A_43_P18505	-1.06182	-0.0865412	1.06182	down	1.65047	0.722878	1.65047	up	-1.21037	-0.275454	1.21037	down	1.42709	0.513074	1.42709	up	1.1164	0.158852	1.1164	up	-1.02802	-0.0398636	1.02802	down	1.46149	0.547438	1.46149	up	1.75251	0.80942	1.75251	up	-1.1399	-0.188913	1.1399	down	1.51531	0.599616	1.51531	up	1.18542	0.245393	1.18542	up	1.03288	0.0466776	1.03288	up	1.55184
A_43_P12580	-1.90819	-0.932204	1.90819	down	-1.90839	-0.932357	1.90839	down	5.10252	2.35121	5.10252	up	5.21523	2.38273	5.21523	up	4.92059	2.29883	4.92059	up	5.65954	2.50069	5.65954	up	-1.47325	-0.559002	1.47325	down	-1.00011	-0.000152588	1.00011	down	9.73657	3.28341	9.73657	up	9.95166	3.31494	9.95166	up	9.38942	3.23104	9.38942	up	10.7995	3.43289	10.7995	up	1.29522
A_64_P052980	1.08848	0.12231	1.08848	up	1.28242	0.358867	1.28242	up	-32.6187	-5.02763	32.6187	down	-71.6516	-6.16293	71.6516	down	-54.3514	-5.76424	54.3514	down	-109.335	-6.77261	109.335	down	1.21375	0.279473	1.21375	up	1.17818	0.236557	1.17818	up	-35.5047	-5.14994	35.5047	down	-77.9911	-6.28524	77.9911	down	-59.1602	-5.88656	59.1602	down	-119.009	-6.89492	119.009	down	1.11509
A_64_P397764	-2.59213	-1.37414	2.59213	down	1.01985	0.028358	1.01985	up	-1.06033	-0.084518	1.06033	down	-1.09809	-0.134999	1.09809	down	1.32048	0.401066	1.32048	up	-1.36326	-0.447056	1.36326	down	-1.04016	-0.0568008	1.04016	down	2.64358	1.40249	2.64358	up	2.44463	1.28962	2.44463	up	2.36057	1.23914	2.36057	up	3.42286	1.7752	3.42286	up	1.90142	0.92708	1.90142	up	2.49205
A_64_P048408	-1.36987	-0.454043	1.36987	down	-1.55126	-0.63344	1.55126	down	-2.12849	-1.08983	2.12849	down	-1.3223	-0.403047	1.3223	down	1.37314	0.457477	1.37314	up	1.04913	0.0691919	1.04913	up	-1.25035	-0.322332	1.25035	down	-1.13241	-0.179397	1.13241	down	-1.55379	-0.635788	1.55379	down	1.03598	0.0509968	1.03598	up	1.88103	0.91152	1.88103	up	1.43717	0.523235	1.43717	up	1.09559
A_64_P059500	-1.04782	-0.0673959	1.04782	down	1.00622	0.00894403	1.00622	up	-4.02436	-2.00876	4.02436	down	-1.35263	-0.435769	1.35263	down	-1.12	-0.163495	1.12	down	-1.21271	-0.278239	1.21271	down	1.09185	0.126775	1.09185	up	1.05434	0.07634	1.05434	up	-3.84068	-1.94136	3.84068	down	-1.2909	-0.368373	1.2909	down	-1.06888	-0.0960989	1.06888	down	-1.15736	-0.210843	1.15736	down	1.14407
A_64_P220198	-1.74499	-0.803222	1.74499	down	-1.19111	-0.252313	1.19111	down	-8.40268	-3.07085	8.40268	down	-1.36129	-0.444974	1.36129	down	-1.18521	-0.245142	1.18521	down	-1.21732	-0.283713	1.21732	down	-1.03937	-0.0557139	1.03937	down	1.46501	0.550909	1.46501	up	-4.81531	-2.26763	4.81531	down	1.28187	0.358248	1.28187	up	1.47231	0.55808	1.47231	up	1.43347	0.519508	1.43347	up	1.67889
A_64_P109764	-1.25646	-0.329362	1.25646	down	-1.71789	-0.780639	1.71789	down	-1.98423	-0.988583	1.98423	down	-2.30346	-1.2038	2.30346	down	-1.59512	-0.673667	1.59512	down	-2.30861	-1.20703	2.30861	down	-1.45245	-0.538489	1.45245	down	-1.36725	-0.451277	1.36725	down	-1.57923	-0.659221	1.57923	down	-1.8333	-0.874443	1.8333	down	-1.26954	-0.344306	1.26954	down	-1.8374	-0.877663	1.8374	down	-1.15599
A_64_P142685	-1.05491	-0.0771189	1.05491	down	1.00688	0.00988984	1.00688	up	-1.01892	-0.027046	1.01892	down	-1.37487	-0.459299	1.37487	down	-1.13681	-0.184987	1.13681	down	-1.22681	-0.294908	1.22681	down	1.09887	0.136018	1.09887	up	1.06217	0.0870087	1.06217	up	1.03532	0.0500729	1.03532	up	-1.30331	-0.38218	1.30331	down	-1.07763	-0.107868	1.07763	down	-1.16295	-0.217789	1.16295	down	1.15921
A_44_P395709	-4.59938	-2.20144	4.59938	down	-1.34135	-0.42369	1.34135	down	-1.48303	-0.568552	1.48303	down	-1.16801	-0.224048	1.16801	down	-1.02965	-0.0421495	1.02965	down	-1.26159	-0.335238	1.26159	down	-1.07504	-0.104394	1.07504	down	3.42891	1.77775	3.42891	up	3.10133	1.63289	3.10133	up	3.9378	1.97739	3.9378	up	4.46695	2.15929	4.46695	up	3.64571	1.8662	3.64571	up	4.27832
A_64_P165071	-2.18786	-1.12952	2.18786	down	-1.80704	-0.853628	1.80704	down	-1.24189	-0.31254	1.24189	down	-1.35679	-0.440194	1.35679	down	-1.60206	-0.679929	1.60206	down	-2.02139	-1.01534	2.02139	down	-1.74228	-0.800977	1.74228	down	1.21074	0.27589	1.21074	up	1.76171	0.816978	1.76171	up	1.61253	0.689324	1.61253	up	1.36565	0.44959	1.36565	up	1.08236	0.114174	1.08236	up	1.25574
A_64_P009147	-2.08242	-1.05826	2.08242	down	-1.19024	-0.251252	1.19024	down	-1.76531	-0.819919	1.76531	down	-3.62672	-1.85867	3.62672	down	-1.64094	-0.714523	1.64094	down	-2.47986	-1.31026	2.47986	down	-1.06625	-0.0925407	1.06625	down	1.74958	0.807008	1.74958	up	1.17964	0.238341	1.17964	up	-1.74159	-0.800405	1.74159	down	1.26904	0.343737	1.26904	up	-1.19086	-0.252001	1.19086	down	1.95304
A_42_P647072	1.29553	0.373548	1.29553	up	1.43772	0.523782	1.43772	up	-1.74536	-0.803528	1.74536	down	-2.55556	-1.35364	2.55556	down	-2.50708	-1.32601	2.50708	down	-2.34807	-1.23148	2.34807	down	1.2994	0.377844	1.2994	up	1.10975	0.150234	1.10975	up	-2.26118	-1.17708	2.26118	down	-3.31081	-1.72718	3.31081	down	-3.248	-1.69955	3.248	down	-3.04201	-1.60502	3.04201	down	1.00298
A_64_P125585	1.08776	0.121355	1.08776	up	1.30589	0.385038	1.30589	up	-1.23515	-0.304689	1.23515	down	-1.48724	-0.572637	1.48724	down	-1.1114	-0.152374	1.1114	down	-1.51448	-0.598824	1.51448	down	1.401	0.486459	1.401	up	1.20054	0.263684	1.20054	up	-1.34354	-0.426044	1.34354	down	-1.61775	-0.693991	1.61775	down	-1.20893	-0.273729	1.20893	down	-1.64739	-0.720178	1.64739	down	1.28797
A_42_P610317	2.29209	1.19666	2.29209	up	1.22419	0.291829	1.22419	up	-1.66205	-0.732965	1.66205	down	-2.4311	-1.28161	2.4311	down	-2.7566	-1.46289	2.7566	down	-4.01292	-2.00465	4.01292	down	-1.15739	-0.21087	1.15739	down	-1.87233	-0.904834	1.87233	down	-3.80957	-1.92963	3.80957	down	-5.57229	-2.47827	5.57229	down	-6.31838	-2.65956	6.31838	down	-9.19797	-3.20132	9.19797	down	-2.65283
A_42_P755831	-1.19624	-0.258501	1.19624	down	-1.23701	-0.306861	1.23701	down	-1.22056	-0.287549	1.22056	down	-1.4379	-0.523967	1.4379	down	-1.41793	-0.503781	1.41793	down	-1.63385	-0.708276	1.63385	down	-1.21393	-0.279685	1.21393	down	-1.03409	-0.0483599	1.03409	down	-1.02034	-0.029048	1.02034	down	-1.20202	-0.265466	1.20202	down	-1.18532	-0.24528	1.18532	down	-1.36583	-0.449775	1.36583	down	-1.01479
A_44_P386375	-2.65602	-1.40927	2.65602	down	-2.08323	-1.05882	2.08323	down	-1.65832	-0.729725	1.65832	down	-1.8293	-0.871295	1.8293	down	-1.35096	-0.433983	1.35096	down	-1.70532	-0.770046	1.70532	down	-1.6957	-0.761883	1.6957	down	1.27495	0.350446	1.27495	up	1.60163	0.679543	1.60163	up	1.45193	0.537972	1.45193	up	1.96603	0.975285	1.96603	up	1.55749	0.639222	1.55749	up	1.56633
A_43_P15565	-1.35456	-0.437828	1.35456	down	1.15625	0.20945	1.15625	up	-1.76789	-0.822027	1.76789	down	1.86919	0.90241	1.86919	up	-1.32806	-0.409316	1.32806	down	3.70564	1.88972	3.70564	up	1.46037	0.546334	1.46037	up	1.56621	0.647277	1.56621	up	-1.30514	-0.3842	1.30514	down	2.53193	1.34024	2.53193	up	1.01996	0.0285115	1.01996	up	5.01952	2.32755	5.01952	up	1.97816
A_42_P456701	1.59778	0.67607	1.59778	up	1.02168	0.0309391	1.02168	up	-1.47241	-0.558177	1.47241	down	-1.70209	-0.767304	1.70209	down	-2.17076	-1.1182	2.17076	down	-2.33049	-1.22063	2.33049	down	-1.22395	-0.291541	1.22395	down	-1.56388	-0.645131	1.56388	down	-2.35258	-1.23425	2.35258	down	-2.71956	-1.44337	2.71956	down	-3.46839	-1.79427	3.46839	down	-3.72362	-1.8967	3.72362	down	-1.9556
A_43_P20388	-1.72092	-0.78318	1.72092	down	1.05828	0.0817218	1.05828	up	-1.03913	-0.055378	1.03913	down	-1.12418	-0.168867	1.12418	down	-1.06408	-0.0896034	1.06408	down	-1.33838	-0.42049	1.33838	down	-1.20695	-0.271361	1.20695	down	1.82122	0.864902	1.82122	up	1.65611	0.727802	1.65611	up	1.53083	0.614313	1.53083	up	1.61729	0.693576	1.61729	up	1.28582	0.362689	1.28582	up	1.42585
A_44_P572504	2.14364	1.10007	2.14364	up	1.11564	0.157872	1.11564	up	-2.51309	-1.32946	2.51309	down	-5.54985	-2.47245	5.54985	down	-3.52377	-1.81712	3.52377	down	-7.04916	-2.81745	7.04916	down	1.07244	0.10089	1.07244	up	-1.92145	-0.942194	1.92145	down	-5.38717	-2.42953	5.38717	down	-11.8969	-3.57252	11.8969	down	-7.55372	-2.91719	7.55372	down	-15.1109	-3.91752	15.1109	down	-1.99886
A_64_P059964	12.238	3.6133	12.238	up	1.34855	0.431411	1.34855	up	76.7999	6.26303	76.7999	up	67.6993	6.08107	67.6993	up	48.2215	5.5916	48.2215	up	129.056	7.01186	129.056	up	1.39831	0.483686	1.39831	up	-9.07494	-3.18189	9.07494	down	6.27552	2.64973	6.27552	up	5.53188	2.46777	5.53188	up	3.9403	1.97831	3.9403	up	10.5455	3.39856	10.5455	up	-8.752
A_44_P1056293	1.11235	0.153614	1.11235	up	1.16698	0.22278	1.16698	up	2.25553	1.17346	2.25553	up	1.40448	0.49004	1.40448	up	1.64032	0.71398	1.64032	up	1.62595	0.701281	1.62595	up	1.28049	0.356695	1.28049	up	1.04911	0.0691662	1.04911	up	2.02771	1.01985	2.02771	up	1.26262	0.336426	1.26262	up	1.47464	0.560366	1.47464	up	1.46172	0.547667	1.46172	up	1.15115
A_64_P133276	1.45214	0.538183	1.45214	up	-1.1373	-0.185618	1.1373	down	2.56572	1.35937	2.56572	up	1.55936	0.640954	1.55936	up	1.71851	0.781157	1.71851	up	3.09863	1.63163	3.09863	up	1.654	0.725955	1.654	up	-1.65153	-0.723802	1.65153	down	1.76685	0.821183	1.76685	up	1.07383	0.102771	1.07383	up	1.18343	0.242973	1.18343	up	2.13383	1.09345	2.13383	up	1.139
A_42_P667782	-1.13183	-0.178654	1.13183	down	-1.25685	-0.329817	1.25685	down	-2.16124	-1.11186	2.16124	down	-3.54177	-1.82447	3.54177	down	-2.60133	-1.37925	2.60133	down	-3.31007	-1.72686	3.31007	down	-1.06414	-0.0896854	1.06414	down	-1.11046	-0.151163	1.11046	down	-1.90952	-0.933207	1.90952	down	-3.12925	-1.64582	3.12925	down	-2.29835	-1.2006	2.29835	down	-2.92454	-1.54821	2.92454	down	1.06361
A_64_P023624	-1.26132	-0.334933	1.26132	down	-1.88153	-0.911904	1.88153	down	-4.1423	-2.05043	4.1423	down	-7.76957	-2.95784	7.76957	down	-5.24329	-2.39047	5.24329	down	-6.78229	-2.76177	6.78229	down	-1.37977	-0.464429	1.37977	down	-1.49171	-0.576971	1.49171	down	-3.2841	-1.7155	3.2841	down	-6.15988	-2.6229	6.15988	down	-4.15699	-2.05554	4.15699	down	-5.37714	-2.42684	5.37714	down	-1.09391
A_64_P110130	-2.35214	-1.23397	2.35214	down	-1.23484	-0.304327	1.23484	down	1.11435	0.156206	1.11435	up	1.01638	0.0234442	1.01638	up	1.28673	0.363708	1.28673	up	1.04222	0.0596566	1.04222	up	-1.0694	-0.0967951	1.0694	down	1.90481	0.929646	1.90481	up	2.62111	1.39018	2.62111	up	2.39067	1.25742	2.39067	up	3.02656	1.59768	3.02656	up	2.45144	1.29363	2.45144	up	2.1995
A_64_P087728	3.51496	1.81351	3.51496	up	2.05116	1.03644	2.05116	up	-1.23961	-0.30989	1.23961	down	-1.42341	-0.509351	1.42341	down	-1.85352	-0.890268	1.85352	down	-1.33201	-0.413607	1.33201	down	1.71705	0.779934	1.71705	up	-1.71364	-0.777068	1.71364	down	-4.35719	-2.1234	4.35719	down	-5.00323	-2.32286	5.00323	down	-6.51505	-2.70378	6.51505	down	-4.68197	-2.22711	4.68197	down	-2.04709
A_44_P475356	-1.08951	-0.12368	1.08951	down	-1.10053	-0.138198	1.10053	down	-1.4556	-0.541617	1.4556	down	-1.43535	-0.521398	1.43535	down	-1.25813	-0.331285	1.25813	down	-1.83746	-0.877712	1.83746	down	1.21488	0.280819	1.21488	up	-1.01011	-0.0145178	1.01011	down	-1.33602	-0.417937	1.33602	down	-1.31742	-0.397718	1.31742	down	-1.15477	-0.207605	1.15477	down	-1.6865	-0.754032	1.6865	down	1.32363
A_42_P560984	-1.27926	-0.355307	1.27926	down	-1.16451	-0.219726	1.16451	down	1.2563	0.329176	1.2563	up	1.18489	0.244759	1.18489	up	1.25621	0.329072	1.25621	up	1.24002	0.310364	1.24002	up	1.064	0.0894995	1.064	up	1.09854	0.135581	1.09854	up	1.60713	0.684483	1.60713	up	1.51579	0.600065	1.51579	up	1.60701	0.684379	1.60701	up	1.58631	0.66567	1.58631	up	1.36113
A_42_P566906	4.23751	2.08322	4.23751	up	1.38453	0.469393	1.38453	up	-1.25398	-0.326514	1.25398	down	-1.99452	-0.996042	1.99452	down	-1.32256	-0.40333	1.32256	down	-1.44512	-0.531191	1.44512	down	1.35973	0.443318	1.35973	up	-3.06062	-1.61382	3.06062	down	-5.31375	-2.40973	5.31375	down	-8.4518	-3.07926	8.4518	down	-5.60434	-2.48655	5.60434	down	-6.12371	-2.61441	6.12371	down	-3.11644
A_44_P195306	1.81538	0.860268	1.81538	up	1.70798	0.772287	1.70798	up	2.2992	1.20113	2.2992	up	3.95055	1.98205	3.95055	up	3.56663	1.83456	3.56663	up	6.1762	2.62672	6.1762	up	1.62932	0.704268	1.62932	up	-1.06288	-0.0879803	1.06288	down	1.26652	0.340867	1.26652	up	2.17616	1.12178	2.17616	up	1.96468	0.974293	1.96468	up	3.40216	1.76645	3.40216	up	-1.11419
A_44_P653240	1.64229	0.715712	1.64229	up	-1.04834	-0.0681095	1.04834	down	1.98346	0.988022	1.98346	up	2.20038	1.13775	2.20038	up	2.16276	1.11287	2.16276	up	2.05346	1.03806	2.05346	up	-1.00408	-0.00587463	1.00408	down	-1.72168	-0.783821	1.72168	down	1.20774	0.27231	1.20774	up	1.33982	0.422041	1.33982	up	1.31692	0.397162	1.31692	up	1.25036	0.322348	1.25036	up	-1.64899
A_64_P012778	-1.50373	-0.588546	1.50373	down	1.01372	0.0196662	1.01372	up	2.04947	1.03525	2.04947	up	-1.26161	-0.335269	1.26161	down	-1.36302	-0.446808	1.36302	down	-2.01533	-1.01102	2.01533	down	1.24581	0.317086	1.24581	up	1.52437	0.608212	1.52437	up	3.08185	1.6238	3.08185	up	1.19191	0.253276	1.19191	up	1.10323	0.141737	1.10323	up	-1.34022	-0.422471	1.34022	down	1.87336
A_43_P11430	-1.07384	-0.102783	1.07384	down	1.21849	0.285091	1.21849	up	-5.73679	-2.52024	5.73679	down	-12.2434	-3.61393	12.2434	down	-8.10094	-3.01809	8.10094	down	-10.4614	-3.387	10.4614	down	1.08794	0.121598	1.08794	up	1.30846	0.387875	1.30846	up	-5.34229	-2.41746	5.34229	down	-11.4015	-3.51115	11.4015	down	-7.54388	-2.91531	7.54388	down	-9.74199	-3.28422	9.74199	down	1.16828
A_44_P225353	1.03914	0.0553913	1.03914	up	1.25937	0.332705	1.25937	up	1.72676	0.788071	1.72676	up	1.91243	0.935408	1.91243	up	1.97667	0.983074	1.97667	up	1.8334	0.87452	1.8334	up	1.30504	0.384094	1.30504	up	1.21194	0.277314	1.21194	up	1.66172	0.732679	1.66172	up	1.8404	0.880016	1.8404	up	1.90222	0.927683	1.90222	up	1.76434	0.819129	1.76434	up	1.25588
A_64_P055231	2.99113	1.58069	2.99113	up	-1.36467	-0.44855	1.36467	down	-1.36076	-0.444407	1.36076	down	1.05429	0.0762672	1.05429	up	1.39377	0.478991	1.39377	up	2.50545	1.32507	2.50545	up	1.24803	0.319649	1.24803	up	-4.0819	-2.02924	4.0819	down	-4.07019	-2.0251	4.07019	down	-2.83711	-1.50442	2.83711	down	-2.14607	-1.1017	2.14607	down	-1.19385	-0.255619	1.19385	down	-2.39669
A_42_P540950	-1.6069	-0.684277	1.6069	down	-1.49319	-0.578396	1.49319	down	2.41398	1.27141	2.41398	up	3.46718	1.79376	3.46718	up	3.71056	1.89164	3.71056	up	6.85903	2.778	6.85903	up	1.26477	0.338881	1.26477	up	1.07615	0.105881	1.07615	up	3.87901	1.95569	3.87901	up	5.5714	2.47804	5.5714	up	5.96248	2.57591	5.96248	up	11.0217	3.46228	11.0217	up	2.03236
A_64_P135888	-1.06987	-0.0974414	1.06987	down	-1.02016	-0.0287931	1.02016	down	-1.01542	-0.0220776	1.01542	down	-1.2609	-0.334453	1.2609	down	-1.07784	-0.108147	1.07784	down	-1.18116	-0.2402	1.18116	down	-1.16103	-0.215405	1.16103	down	1.04873	0.0686483	1.04873	up	1.05363	0.0753639	1.05363	up	-1.17855	-0.237012	1.17855	down	-1.00745	-0.0107057	1.00745	down	-1.10401	-0.142758	1.10401	down	-1.0852
A_64_P086448	2.38042	1.25122	2.38042	up	-81.5107	-6.34892	81.5107	down	35.9591	5.16828	35.9591	up	19.9212	4.31623	19.9212	up	22.0836	4.46491	22.0836	up	17.2906	4.11192	17.2906	up	-55.3668	-5.79095	55.3668	down	-194.03	-7.60014	194.03	down	15.1062	3.91706	15.1062	up	8.36874	3.06501	8.36874	up	9.27719	3.21369	9.27719	up	7.26366	2.8607	7.26366	up	-131.796
A_42_P701779	2.46048	1.29894	2.46048	up	1.6443	0.717473	1.6443	up	-2.66698	-1.4152	2.66698	down	-1.88189	-0.912181	1.88189	down	-2.25271	-1.17166	2.25271	down	-2.10938	-1.07682	2.10938	down	1.44199	0.528066	1.44199	up	-1.49637	-0.581464	1.49637	down	-6.56203	-2.71414	6.56203	down	-4.63034	-2.21112	4.63034	down	-5.54273	-2.4706	5.54273	down	-5.19008	-2.37576	5.19008	down	-1.7063
A_44_P409965	-1.05944	-0.0832961	1.05944	down	-1.01562	-0.0223594	1.01562	down	-1.01356	-0.0194254	1.01356	down	-1.25027	-0.322241	1.25027	down	-1.07337	-0.102149	1.07337	down	-1.16478	-0.220057	1.16478	down	1.03571	0.0506148	1.03571	up	1.04314	0.0609367	1.04314	up	1.04527	0.0638707	1.04527	up	-1.18013	-0.238945	1.18013	down	-1.01315	-0.0188534	1.01315	down	-1.09943	-0.136761	1.09943	down	1.09726
A_44_P474037	-1.6981	-0.763918	1.6981	down	-1.1099	-0.150425	1.1099	down	1.15367	0.206227	1.15367	up	1.2633	0.337199	1.2633	up	1.4827	0.568226	1.4827	up	1.47542	0.56113	1.47542	up	-1.06597	-0.0921693	1.06597	down	1.52996	0.613493	1.52996	up	1.95904	0.970146	1.95904	up	2.14521	1.10112	2.14521	up	2.51777	1.33214	2.51777	up	2.50541	1.32505	2.50541	up	1.593
A_64_P156985	-2.28888	-1.19464	2.28888	down	-1.01217	-0.017451	1.01217	down	-1.01133	-0.0162482	1.01133	down	-13.4377	-3.74821	13.4377	down	-3.51395	-1.81309	3.51395	down	-12.8718	-3.68614	12.8718	down	1.03844	0.0544152	1.03844	up	2.26136	1.17719	2.26136	up	2.26325	1.1784	2.26325	up	-5.87084	-2.55357	5.87084	down	-1.53523	-0.61845	1.53523	down	-5.62361	-2.4915	5.62361	down	2.37686
A_42_P635228	-1.70069	-0.766118	1.70069	down	-2.40392	-1.26539	2.40392	down	-1.10725	-0.146977	1.10725	down	2.68649	1.42572	2.68649	up	2.63952	1.40028	2.63952	up	2.51733	1.33189	2.51733	up	-2.09429	-1.06646	2.09429	down	-1.4135	-0.499268	1.4135	down	1.53596	0.619142	1.53596	up	4.56888	2.19184	4.56888	up	4.48901	2.1664	4.48901	up	4.28119	2.09801	4.28119	up	-1.23144
A_64_P240508	-2.15405	-1.10705	2.15405	down	1.07598	0.105654	1.07598	up	1.85327	0.89007	1.85327	up	1.13683	0.185018	1.13683	up	1.29795	0.37623	1.29795	up	1.03071	0.0436363	1.03071	up	-1.10307	-0.141522	1.10307	down	2.31772	1.21271	2.31772	up	3.99203	1.99712	3.99203	up	2.44879	1.29207	2.44879	up	2.79584	1.48328	2.79584	up	2.2202	1.15069	2.2202	up	1.95278
A_64_P026509	-1.80886	-0.855082	1.80886	down	1.27844	0.354382	1.27844	up	1.17412	0.231579	1.17412	up	1.75456	0.811106	1.75456	up	1.39106	0.476189	1.39106	up	2.84855	1.51023	2.84855	up	1.00625	0.00898743	1.00625	up	2.31252	1.20946	2.31252	up	2.12382	1.08666	2.12382	up	3.17375	1.66619	3.17375	up	2.51624	1.33127	2.51624	up	5.15263	2.36531	5.15263	up	1.82016
A_42_P570241	-2.34261	-1.22811	2.34261	down	1.72235	0.784376	1.72235	up	-4.22719	-2.0797	4.22719	down	-3.18083	-1.6694	3.18083	down	-3.66884	-1.87532	3.66884	down	-3.99989	-1.99996	3.99989	down	1.1522	0.204391	1.1522	up	4.03478	2.01249	4.03478	up	-1.80448	-0.851584	1.80448	down	-1.35782	-0.441288	1.35782	down	-1.56614	-0.647209	1.56614	down	-1.70746	-0.771848	1.70746	down	2.69915
A_64_P032893	3.15856	1.65927	3.15856	up	1.42929	0.515297	1.42929	up	1.89286	0.920567	1.89286	up	1.43967	0.525742	1.43967	up	1.24639	0.317759	1.24639	up	-1.07786	-0.108171	1.07786	down	1.27518	0.350706	1.27518	up	-2.20989	-1.14397	2.20989	down	-1.66867	-0.738702	1.66867	down	-2.19395	-1.13353	2.19395	down	-2.53417	-1.34151	2.53417	down	-3.40449	-1.76744	3.40449	down	-2.47695
A_64_P043605	1.23102	0.299854	1.23102	up	-1.28598	-0.362873	1.28598	down	-1.11471	-0.156662	1.11471	down	-1.28764	-0.36473	1.28764	down	-1.22139	-0.288523	1.22139	down	-1.47609	-0.561783	1.47609	down	-1.24499	-0.316139	1.24499	down	-1.58307	-0.662727	1.58307	down	-1.37222	-0.456516	1.37222	down	-1.58511	-0.664584	1.58511	down	-1.50355	-0.588377	1.50355	down	-1.8171	-0.861637	1.8171	down	-1.53261
A_64_P095890	2.07177	1.05086	2.07177	up	1.76424	0.819045	1.76424	up	1.57657	0.656794	1.57657	up	2.53766	1.3435	2.53766	up	-1.14004	-0.189091	1.14004	down	4.60705	2.20384	4.60705	up	1.62434	0.699858	1.62434	up	-1.17431	-0.231816	1.17431	down	-1.31409	-0.394068	1.31409	down	1.22488	0.292637	1.22488	up	-2.36191	-1.23995	2.36191	down	2.22373	1.15298	2.22373	up	-1.27545
A_42_P513145	1.00573	0.00823975	1.00573	up	-1.07551	-0.105015	1.07551	down	6.75141	2.75519	6.75141	up	7.04713	2.81704	7.04713	up	6.68495	2.74092	6.68495	up	11.4529	3.51764	11.4529	up	-1.03699	-0.0524025	1.03699	down	-1.08167	-0.113255	1.08167	down	6.71296	2.74695	6.71296	up	7.00699	2.8088	7.00699	up	6.64688	2.73268	6.64688	up	11.3877	3.5094	11.3877	up	-1.04293
A_64_P122317	2.95724	1.56425	2.95724	up	1.08343	0.115604	1.08343	up	1.87517	0.907023	1.87517	up	1.43332	0.519357	1.43332	up	2.38897	1.25639	2.38897	up	1.79488	0.843884	1.79488	up	1.19823	0.260909	1.19823	up	-2.72952	-1.44865	2.72952	down	-1.57705	-0.657228	1.57705	down	-2.06322	-1.0449	2.06322	down	-1.23787	-0.307864	1.23787	down	-1.6476	-0.720367	1.6476	down	-2.468
A_64_P065492	-1.08405	-0.116426	1.08405	down	-1.52278	-0.606711	1.52278	down	-2.04053	-1.02894	2.04053	down	-2.41668	-1.27303	2.41668	down	-1.69987	-0.765429	1.69987	down	-2.46581	-1.30206	2.46581	down	-1.1115	-0.152513	1.1115	down	-1.40472	-0.490285	1.40472	down	-1.88232	-0.912515	1.88232	down	-2.22932	-1.1566	2.22932	down	-1.56808	-0.649002	1.56808	down	-2.27463	-1.18564	2.27463	down	-1.02533
A_64_P129273	7.67031	2.93928	7.67031	up	5.0918	2.34818	5.0918	up	-3.92246	-1.97176	3.92246	down	-5.99545	-2.58387	5.99545	down	-9.21268	-3.20362	9.21268	down	-13.2126	-3.72384	13.2126	down	1.5641	0.645336	1.5641	up	-1.5064	-0.591107	1.5064	down	-30.0865	-4.91104	30.0865	down	-45.987	-5.52315	45.987	down	-70.6641	-6.1429	70.6641	down	-101.345	-6.66313	101.345	down	-4.90396
A_64_P050748	-2.11108	-1.07798	2.11108	down	-1.46976	-0.555585	1.46976	down	-1.1436	-0.19358	1.1436	down	-1.12764	-0.173306	1.12764	down	1.04984	0.0701714	1.04984	up	-1.39867	-0.484058	1.39867	down	-1.24689	-0.318332	1.24689	down	1.43634	0.522394	1.43634	up	1.846	0.884399	1.846	up	1.87212	0.904673	1.87212	up	2.2163	1.14815	2.2163	up	1.50934	0.593921	1.50934	up	1.69308
A_42_P689755	-2.8323	-1.50197	2.8323	down	1.10227	0.140476	1.10227	up	1.06908	0.096364	1.06908	up	1.31979	0.400312	1.31979	up	-1.00401	-0.00576687	1.00401	down	1.46686	0.552732	1.46686	up	1.0738	0.10273	1.0738	up	3.12195	1.64245	3.12195	up	3.02794	1.59834	3.02794	up	3.73805	1.90229	3.73805	up	2.821	1.49621	2.821	up	4.15459	2.0547	4.15459	up	3.04133
A_64_P039586	-1.18245	-0.241782	1.18245	down	1.23062	0.299391	1.23062	up	1.01533	0.0219445	1.01533	up	1.43085	0.516872	1.43085	up	2.03613	1.02583	2.03613	up	1.04285	0.060534	1.04285	up	-1.2877	-0.364797	1.2877	down	1.45515	0.541172	1.45515	up	1.20058	0.263726	1.20058	up	1.69191	0.758654	1.69191	up	2.40763	1.26761	2.40763	up	1.23312	0.302316	1.23312	up	-1.08901
A_64_P083474	-1.96837	-0.976999	1.96837	down	-1.79855	-0.84683	1.79855	down	-2.47017	-1.30461	2.47017	down	-2.98985	-1.58007	2.98985	down	-3.29393	-1.71981	3.29393	down	-3.70045	-1.8877	3.70045	down	-1.37428	-0.458679	1.37428	down	1.09442	0.130169	1.09442	up	-1.25493	-0.32761	1.25493	down	-1.51895	-0.603073	1.51895	down	-1.67343	-0.742812	1.67343	down	-1.87996	-0.9107	1.87996	down	1.43229
A_42_P763553	-1.00657	-0.00945091	1.00657	down	1.16286	0.217676	1.16286	up	-2.53379	-1.3413	2.53379	down	-5.07945	-2.34467	5.07945	down	-3.53497	-1.8217	3.53497	down	-4.17786	-2.06277	4.17786	down	1.23173	0.300685	1.23173	up	1.1705	0.227127	1.1705	up	-2.51725	-1.33185	2.51725	down	-5.04629	-2.33522	5.04629	down	-3.51189	-1.81225	3.51189	down	-4.15058	-2.05331	4.15058	down	1.23982
A_44_P151513	-1.98871	-0.991831	1.98871	down	-1.12903	-0.175088	1.12903	down	1.00235	0.00339127	1.00235	up	-1.25829	-0.33147	1.25829	down	-1.44644	-0.53251	1.44644	down	-2.53524	-1.34212	2.53524	down	-1.3768	-0.461318	1.3768	down	1.76142	0.816742	1.76142	up	1.99339	0.995222	1.99339	up	1.58048	0.660361	1.58048	up	1.37489	0.45932	1.37489	up	-1.27482	-0.350291	1.27482	down	1.44444
A_42_P460204	2.49959	1.32169	2.49959	up	-1.09313	-0.128465	1.09313	down	-1.32059	-0.401179	1.32059	down	-1.69595	-0.762097	1.69595	down	-1.11533	-0.157475	1.11533	down	-1.80619	-0.852946	1.80619	down	1.19119	0.252401	1.19119	up	-2.73238	-1.45016	2.73238	down	-3.30093	-1.72287	3.30093	down	-4.23919	-2.08379	4.23919	down	-2.78788	-1.47917	2.78788	down	-4.51472	-2.17464	4.51472	down	-2.0984
A_44_P218147	-1.21045	-0.275541	1.21045	down	-1.00404	-0.00581503	1.00404	down	-3.76488	-1.9126	3.76488	down	-6.86604	-2.77948	6.86604	down	-3.21354	-1.68416	3.21354	down	-6.3971	-2.67742	6.3971	down	1.33085	0.412344	1.33085	up	1.20558	0.269726	1.20558	up	-3.11032	-1.63706	3.11032	down	-5.67231	-2.50394	5.67231	down	-2.65483	-1.40862	2.65483	down	-5.2849	-2.40188	5.2849	down	1.61092
A_42_P554722	1.98099	0.986223	1.98099	up	1.51807	0.602236	1.51807	up	-1.91739	-0.93914	1.91739	down	-3.07969	-1.62279	3.07969	down	-2.97526	-1.57301	2.97526	down	-4.24773	-2.08669	4.24773	down	1.47969	0.565292	1.47969	up	-1.30494	-0.383987	1.30494	down	-3.79833	-1.92536	3.79833	down	-6.10085	-2.60901	6.10085	down	-5.89396	-2.55924	5.89396	down	-8.41473	-3.07292	8.41473	down	-1.33879
A_44_P135450	1.39619	0.481498	1.39619	up	1.19024	0.251251	1.19024	up	-1.53572	-0.618918	1.53572	down	-2.20357	-1.13985	2.20357	down	-1.55913	-0.640741	1.55913	down	-7.36016	-2.87974	7.36016	down	1.05107	0.0718575	1.05107	up	-1.17304	-0.230246	1.17304	down	-2.14417	-1.10042	2.14417	down	-3.07661	-1.62134	3.07661	down	-2.17684	-1.12224	2.17684	down	-10.2762	-3.36123	10.2762	down	-1.32835
A_64_P107329	-1.39765	-0.482999	1.39765	down	1.0638	0.089221	1.0638	up	1.4078	0.493444	1.4078	up	1.42094	0.506841	1.42094	up	1.39274	0.477921	1.39274	up	1.37575	0.460221	1.37575	up	-1.12988	-0.176166	1.12988	down	1.48681	0.57222	1.48681	up	1.96761	0.976443	1.96761	up	1.98596	0.98984	1.98596	up	1.94655	0.96092	1.94655	up	1.92282	0.94322	1.92282	up	1.23699
A_64_P116219	13.5902	3.76449	13.5902	up	1.5089	0.593498	1.5089	up	-2.78919	-1.47985	2.78919	down	-5.22034	-2.38414	5.22034	down	-3.77007	-1.91459	3.77007	down	-4.28022	-2.09768	4.28022	down	1.41283	0.498583	1.41283	up	-9.00667	-3.17099	9.00667	down	-37.9055	-5.24434	37.9055	down	-70.9453	-6.14864	70.9453	down	-51.236	-5.67908	51.236	down	-58.1689	-5.86218	58.1689	down	-9.61915
A_44_P147396	-1.04153	-0.0587015	1.04153	down	2.57289	1.36339	2.57289	up	1.43847	0.524531	1.43847	up	3.70948	1.89122	3.70948	up	1.31902	0.399467	1.31902	up	2.87769	1.52491	2.87769	up	4.0812	2.02899	4.0812	up	2.67973	1.42209	2.67973	up	1.4982	0.583233	1.4982	up	3.86352	1.94992	3.86352	up	1.3738	0.458168	1.3738	up	2.9972	1.58361	2.9972	up	4.25068
A_44_P975743	1.15385	0.206459	1.15385	up	-1.48565	-0.571092	1.48565	down	-1.36828	-0.452366	1.36828	down	-1.41385	-0.499632	1.41385	down	-1.59983	-0.677921	1.59983	down	-1.38843	-0.473455	1.38843	down	-1.26159	-0.335241	1.26159	down	-1.71422	-0.777551	1.71422	down	-1.5788	-0.658825	1.5788	down	-1.63138	-0.706091	1.63138	down	-1.84597	-0.88438	1.84597	down	-1.60204	-0.679914	1.60204	down	-1.45569
A_42_P728472	-1.01601	-0.022913	1.01601	down	1.10729	0.14703	1.10729	up	1.96769	0.976503	1.96769	up	2.44905	1.29222	2.44905	up	2.84537	1.50861	2.84537	up	2.58702	1.37129	2.58702	up	1.1962	0.258453	1.1962	up	1.12501	0.169943	1.12501	up	1.99919	0.999416	1.99919	up	2.48826	1.31514	2.48826	up	2.89092	1.53153	2.89092	up	2.62844	1.39421	2.62844	up	1.21535
A_64_P130139	-1.75591	-0.812218	1.75591	down	-2.32536	-1.21746	2.32536	down	-1.67673	-0.745653	1.67673	down	-1.48308	-0.568598	1.48308	down	-1.68739	-0.754789	1.68739	down	-1.49244	-0.577673	1.49244	down	-1.85772	-0.893534	1.85772	down	-1.32431	-0.405238	1.32431	down	1.04722	0.0665646	1.04722	up	1.18396	0.24362	1.18396	up	1.04061	0.0574284	1.04061	up	1.17654	0.234545	1.17654	up	-1.05798
A_42_P481087	4.7563	2.24984	4.7563	up	-1.35404	-0.437269	1.35404	down	-1.31669	-0.396914	1.31669	down	-1.93113	-0.949444	1.93113	down	-1.81835	-0.862627	1.81835	down	-2.93605	-1.55388	2.93605	down	-1.64467	-0.717796	1.64467	down	-6.44021	-2.68711	6.44021	down	-6.26256	-2.64675	6.26256	down	-9.18502	-3.19928	9.18502	down	-8.6486	-3.11247	8.6486	down	-13.9647	-3.80372	13.9647	down	-7.82253
A_44_P102465	-1.23546	-0.305048	1.23546	down	-1.93431	-0.951816	1.93431	down	-1.54325	-0.625975	1.54325	down	-3.40909	-1.76939	3.40909	down	-3.13972	-1.65064	3.13972	down	-5.29763	-2.40535	5.29763	down	-1.27064	-0.345558	1.27064	down	-1.56566	-0.646767	1.56566	down	-1.24913	-0.320926	1.24913	down	-2.75937	-1.46434	2.75937	down	-2.54134	-1.34559	2.54134	down	-4.28798	-2.1003	4.28798	down	-1.02848
A_64_P082557	-2.75173	-1.46034	2.75173	down	1.14968	0.201235	1.14968	up	1.11712	0.159786	1.11712	up	2.25825	1.1752	2.25825	up	1.38843	0.47345	1.38843	up	-1.00076	-0.00109148	1.00076	down	1.47014	0.555953	1.47014	up	3.16361	1.66157	3.16361	up	3.07401	1.62012	3.07401	up	6.21407	2.63554	6.21407	up	3.82057	1.93379	3.82057	up	2.74964	1.45925	2.74964	up	4.04542
A_64_P064873	-1.04796	-0.0675831	1.04796	down	1.00617	0.00887823	1.00617	up	-1.01278	-0.018316	1.01278	down	-1.35145	-0.434511	1.35145	down	-1.11936	-0.162678	1.11936	down	-1.21104	-0.276247	1.21104	down	1.09169	0.126563	1.09169	up	1.05443	0.0764613	1.05443	up	1.03474	0.0492671	1.03474	up	-1.2896	-0.366928	1.2896	down	-1.06814	-0.0950944	1.06814	down	-1.15562	-0.208664	1.15562	down	1.14405
A_64_P042298	-1.24827	-0.319935	1.24827	down	-1.44607	-0.532138	1.44607	down	1.01021	0.0146585	1.01021	up	-1.1271	-0.172612	1.1271	down	-1.14905	-0.200444	1.14905	down	-1.94787	-0.961899	1.94787	down	-1.17207	-0.229058	1.17207	down	-1.15846	-0.212203	1.15846	down	1.26102	0.334593	1.26102	up	1.10751	0.147323	1.10751	up	1.08635	0.119491	1.08635	up	-1.56045	-0.641964	1.56045	down	1.06502
A_44_P286341	-3.82339	-1.93485	3.82339	down	-1.27389	-0.349242	1.27389	down	52.2191	5.70651	52.2191	up	38.8649	5.2804	38.8649	up	42.1297	5.39677	42.1297	up	43.4816	5.44233	43.4816	up	-1.45997	-0.545936	1.45997	down	3.00135	1.58561	3.00135	up	199.654	7.64136	199.654	up	148.596	7.21525	148.596	up	161.079	7.33162	161.079	up	166.247	7.37719	166.247	up	2.61882
A_44_P994614	-1.00098	-0.00140953	1.00098	down	-1.43473	-0.520777	1.43473	down	-3.32551	-1.73358	3.32551	down	-4.96702	-2.31238	4.96702	down	-3.57143	-1.8365	3.57143	down	-4.51437	-2.17452	4.51437	down	-1.31554	-0.395651	1.31554	down	-1.43333	-0.519367	1.43333	down	-3.32227	-1.73217	3.32227	down	-4.96217	-2.31097	4.96217	down	-3.56794	-1.83509	3.56794	down	-4.50996	-2.17311	4.50996	down	-1.31425
A_64_P098354	-1.41113	-0.49685	1.41113	down	1.05602	0.0786419	1.05602	up	1.20218	0.265648	1.20218	up	-1.18976	-0.25067	1.18976	down	-1.05267	-0.0740538	1.05267	down	-1.53343	-0.616764	1.53343	down	1.40395	0.489496	1.40395	up	1.49019	0.575492	1.49019	up	1.69643	0.762498	1.69643	up	1.18606	0.24618	1.18606	up	1.34052	0.422797	1.34052	up	-1.08667	-0.119914	1.08667	down	1.98116
A_64_P117373	-1.16928	-0.225621	1.16928	down	1.81269	0.858132	1.81269	up	1.16667	0.2224	1.16667	up	-1.09048	-0.124965	1.09048	down	1.04107	0.0580635	1.04107	up	-1.0723	-0.100706	1.0723	down	1.77111	0.824655	1.77111	up	2.11954	1.08375	2.11954	up	1.36417	0.448021	1.36417	up	1.07226	0.100657	1.07226	up	1.2173	0.283685	1.2173	up	1.09044	0.124916	1.09044	up	2.07093
A_64_P111395	1.35203	0.43513	1.35203	up	2.23498	1.16026	2.23498	up	1.9746	0.981561	1.9746	up	1.30713	0.386405	1.30713	up	1.67812	0.746843	1.67812	up	1.10511	0.144195	1.10511	up	1.77067	0.824299	1.77067	up	1.65305	0.725134	1.65305	up	1.46047	0.546431	1.46047	up	-1.03435	-0.0487251	1.03435	down	1.24118	0.311713	1.24118	up	-1.22343	-0.290936	1.22343	down	1.30964
A_64_P059465	-1.06273	-0.0877721	1.06273	down	1.0052	0.00748348	1.0052	up	-1.02269	-0.0323701	1.02269	down	-1.40285	-0.488356	1.40285	down	-1.1588	-0.21263	1.1588	down	-1.36033	-0.443951	1.36033	down	1.10859	0.148721	1.10859	up	1.06825	0.0952556	1.06825	up	1.03915	0.055402	1.03915	up	-1.32004	-0.400584	1.32004	down	-1.0904	-0.124857	1.0904	down	-1.28003	-0.356179	1.28003	down	1.17813
A_64_P010852	6.85031	2.77617	6.85031	up	1.87329	0.905573	1.87329	up	14.9037	3.8976	14.9037	up	14.961	3.90314	14.961	up	7.48171	2.90337	7.48171	up	16.8389	4.07373	16.8389	up	1.39988	0.485303	1.39988	up	-3.65684	-1.8706	3.65684	down	2.17562	1.12143	2.17562	up	2.184	1.12697	2.184	up	1.09217	0.127199	1.09217	up	2.45812	1.29756	2.45812	up	-4.8935
A_64_P024967	-9.5717	-3.25877	9.5717	down	-1.0352	-0.0499096	1.0352	down	-1.40513	-0.490704	1.40513	down	-1.41574	-0.501557	1.41574	down	-1.16466	-0.219914	1.16466	down	-1.25879	-0.332036	1.25879	down	1.11359	0.155222	1.11359	up	9.24623	3.20887	9.24623	up	6.81197	2.76807	6.81197	up	6.76091	2.75722	6.76091	up	8.21842	3.03886	8.21842	up	7.6039	2.92674	7.6039	up	10.659
A_44_P278418	-1.93586	-0.952976	1.93586	down	-1.16442	-0.219614	1.16442	down	-2.20366	-1.1399	2.20366	down	-4.86521	-2.2825	4.86521	down	-1.85632	-0.892442	1.85632	down	-2.65017	-1.40609	2.65017	down	1.13412	0.181574	1.13412	up	1.66251	0.733362	1.66251	up	-1.13833	-0.186924	1.13833	down	-2.5132	-1.32953	2.5132	down	1.04285	0.060534	1.04285	up	-1.36899	-0.453111	1.36899	down	2.1955
A_44_P821875	-1.07215	-0.10051	1.07215	down	1.68807	0.755378	1.68807	up	-2.66865	-1.41611	2.66865	down	-1.18703	-0.247357	1.18703	down	-2.41264	-1.27061	2.41264	down	1.4209	0.506807	1.4209	up	1.79746	0.845958	1.79746	up	1.80987	0.855888	1.80987	up	-2.48906	-1.3156	2.48906	down	-1.10715	-0.146847	1.10715	down	-2.25028	-1.1701	2.25028	down	1.52342	0.607317	1.52342	up	1.92715
A_64_P066737	1.7297	0.790526	1.7297	up	1.72686	0.788152	1.72686	up	1.64991	0.722389	1.64991	up	4.1965	2.06919	4.1965	up	-1.17624	-0.234179	1.17624	down	-3.07096	-1.61869	3.07096	down	-1.56593	-0.647021	1.56593	down	-1.00165	-0.0023737	1.00165	down	-1.04836	-0.0681372	1.04836	down	2.42614	1.27866	2.42614	up	-2.03454	-1.0247	2.03454	down	-5.31186	-2.40922	5.31186	down	-2.7086
A_64_P003943	-2.67374	-1.41886	2.67374	down	-1.03666	-0.0519371	1.03666	down	-1.03262	-0.0463128	1.03262	down	-1.44325	-0.529319	1.44325	down	-1.18375	-0.24337	1.18375	down	-1.2775	-0.353328	1.2775	down	1.12184	0.165871	1.12184	up	2.57919	1.36692	2.57919	up	2.58927	1.37254	2.58927	up	1.85258	0.889538	1.85258	up	2.25869	1.17549	2.25869	up	2.09294	1.06553	2.09294	up	2.99951
A_64_P047035	-1.08415	-0.116567	1.08415	down	-1.00329	-0.0047369	1.00329	down	-1.03681	-0.0521472	1.03681	down	-1.45357	-0.539604	1.45357	down	-1.19025	-0.251262	1.19025	down	-1.28064	-0.356866	1.28064	down	1.12264	0.16689	1.12264	up	1.0806	0.11183	1.0806	up	1.04566	0.0644197	1.04566	up	-1.34075	-0.423037	1.34075	down	-1.09786	-0.134695	1.09786	down	-1.18124	-0.240299	1.18124	down	1.21711
A_64_P113867	-1.0823	-0.114095	1.0823	down	-1.00122	-0.00175595	1.00122	down	-1.03585	-0.0508199	1.03585	down	-1.45465	-0.540674	1.45465	down	-1.19119	-0.252409	1.19119	down	-1.28365	-0.360249	1.28365	down	1.12784	0.173568	1.12784	up	1.08098	0.112339	1.08098	up	1.04484	0.0632753	1.04484	up	-1.34404	-0.426579	1.34404	down	-1.10062	-0.138314	1.10062	down	-1.18604	-0.246154	1.18604	down	1.22066
A_64_P013758	5.87524	2.55465	5.87524	up	4.08748	2.03121	4.08748	up	2.64607	1.40385	2.64607	up	8.1145	3.0205	8.1145	up	3.14304	1.65216	3.14304	up	3.79555	1.92431	3.79555	up	2.36222	1.24014	2.36222	up	-1.43738	-0.523437	1.43738	down	-2.22036	-1.1508	2.22036	down	1.38114	0.465855	1.38114	up	-1.86928	-0.902485	1.86928	down	-1.54793	-0.630338	1.54793	down	-2.48717
A_44_P303982	1.23501	0.304518	1.23501	up	1.03005	0.0427179	1.03005	up	1.87718	0.908566	1.87718	up	2.20802	1.14275	2.20802	up	3.94189	1.97889	3.94189	up	3.79725	1.92496	3.79725	up	1.41261	0.498364	1.41261	up	-1.19897	-0.2618	1.19897	down	1.51998	0.604048	1.51998	up	1.78786	0.838234	1.78786	up	3.19179	1.67437	3.19179	up	3.07468	1.62044	3.07468	up	1.14381
A_64_P048601	-1.31603	-0.396191	1.31603	down	1.64116	0.714712	1.64116	up	1.60962	0.686724	1.60962	up	1.65392	0.725893	1.65392	up	-1.09115	-0.125849	1.09115	down	1.54785	0.630265	1.54785	up	1.26109	0.334666	1.26109	up	2.15981	1.1109	2.15981	up	2.11831	1.08291	2.11831	up	2.17661	1.12208	2.17661	up	1.20609	0.270342	1.20609	up	2.03701	1.02646	2.03701	up	1.65962
A_44_P304880	1.69066	0.757587	1.69066	up	-1.01852	-0.0264688	1.01852	down	-4.44933	-2.15359	4.44933	down	-6.28624	-2.6522	6.28624	down	-4.59364	-2.19964	4.59364	down	-5.79458	-2.53471	5.79458	down	1.03039	0.043191	1.03039	up	-1.72196	-0.784055	1.72196	down	-7.52231	-2.91117	7.52231	down	-10.6279	-3.40978	10.6279	down	-7.76628	-2.95722	7.76628	down	-9.79667	-3.29229	9.79667	down	-1.6408
A_64_P096767	-1.09531	-0.131338	1.09531	down	-1.00429	-0.00618291	1.00429	down	-1.04723	-0.0665793	1.04723	down	-1.49441	-0.579575	1.49441	down	-1.21486	-0.28079	1.21486	down	-1.31249	-0.392306	1.31249	down	1.13765	0.18606	1.13765	up	1.09062	0.125155	1.09062	up	1.04591	0.0647588	1.04591	up	-1.36437	-0.448237	1.36437	down	-1.10915	-0.149452	1.10915	down	-1.19828	-0.260968	1.19828	down	1.24608
A_43_P21810	-1.09717	-0.133782	1.09717	down	-1.00439	-0.00631404	1.00439	down	-1.0494	-0.0695629	1.0494	down	-1.50224	-0.587114	1.50224	down	-1.21878	-0.285434	1.21878	down	-1.31697	-0.39722	1.31697	down	1.13953	0.188434	1.13953	up	1.09237	0.127468	1.09237	up	1.04552	0.064219	1.04552	up	-1.3692	-0.453332	1.3692	down	-1.11084	-0.151652	1.11084	down	-1.20034	-0.263438	1.20034	down	1.25025
A_64_P084976	-1.1035	-0.142081	1.1035	down	-1.00755	-0.0108528	1.00755	down	-1.0537	-0.0754652	1.0537	down	-1.51588	-0.600154	1.51588	down	-1.22795	-0.296257	1.22795	down	-1.32975	-0.411159	1.32975	down	1.14148	0.190904	1.14148	up	1.09523	0.131228	1.09523	up	1.04726	0.0666161	1.04726	up	-1.37371	-0.458073	1.37371	down	-1.11279	-0.154175	1.11279	down	-1.20504	-0.269078	1.20504	down	1.25962
A_64_P040004	-1.21307	-0.278663	1.21307	down	-1.56906	-0.649899	1.56906	down	-4.42086	-2.14433	4.42086	down	-4.39213	-2.13492	4.39213	down	-8.24448	-3.04343	8.24448	down	-9.93968	-3.3132	9.93968	down	-1.64589	-0.718864	1.64589	down	-1.29346	-0.371237	1.29346	down	-3.64436	-1.86566	3.64436	down	-3.62067	-1.85626	3.62067	down	-6.79638	-2.76477	6.79638	down	-8.19383	-3.03454	8.19383	down	-1.35679
A_64_P156785	-2.19699	-1.13553	2.19699	down	-1.06141	-0.0859883	1.06141	down	-1.14048	-0.189646	1.14048	down	-1.5281	-0.611741	1.5281	down	-1.23486	-0.304346	1.23486	down	-1.33598	-0.4179	1.33598	down	1.00733	0.0105429	1.00733	up	2.06987	1.04954	2.06987	up	1.92637	0.945882	1.92637	up	1.43772	0.523787	1.43772	up	1.77914	0.831182	1.77914	up	1.64448	0.717629	1.64448	up	2.2131
A_64_P123914	-1.38195	-0.466707	1.38195	down	1.00859	0.0123386	1.00859	up	1.31241	0.392223	1.31241	up	2.38019	1.25108	2.38019	up	2.05752	1.04091	2.05752	up	2.49011	1.31621	2.49011	up	1.14552	0.195997	1.14552	up	1.39382	0.479046	1.39382	up	1.81369	0.858931	1.81369	up	3.28931	1.71779	3.28931	up	2.8434	1.50762	2.8434	up	3.44121	1.78292	3.44121	up	1.58305
A_64_P139937	-1.0939	-0.129478	1.0939	down	-1.03125	-0.0443923	1.03125	down	-1.02062	-0.029448	1.02062	down	-1.29672	-0.374864	1.29672	down	-1.48378	-0.569279	1.48378	down	-1.2237	-0.291249	1.2237	down	1.03077	0.0437288	1.03077	up	1.06075	0.0850856	1.06075	up	1.0718	0.10003	1.0718	up	-1.18541	-0.245386	1.18541	down	-1.35642	-0.439801	1.35642	down	-1.11866	-0.161771	1.11866	down	1.12756
A_44_P185613	-1.09017	-0.124556	1.09017	down	-1.02939	-0.0417883	1.02939	down	-1.01943	-0.0277572	1.01943	down	-1.29023	-0.367625	1.29023	down	-5.02378	-2.32877	5.02378	down	-1.21508	-0.281051	1.21508	down	1.03076	0.0437131	1.03076	up	1.05905	0.082768	1.05905	up	1.0694	0.0967991	1.0694	up	-1.18351	-0.243069	1.18351	down	-4.60824	-2.20422	4.60824	down	-1.11458	-0.156494	1.11458	down	1.12371
A_42_P738520	4.85995	2.28094	4.85995	up	-1.2438	-0.314754	1.2438	down	-1.49176	-0.577018	1.49176	down	-1.24128	-0.311832	1.24128	down	-1.44787	-0.533936	1.44787	down	-1.46576	-0.551653	1.46576	down	-1.23324	-0.302451	1.23324	down	-6.0448	-2.5957	6.0448	down	-7.24989	-2.85796	7.24989	down	-6.03257	-2.59277	6.03257	down	-7.03659	-2.81488	7.03659	down	-7.12354	-2.83259	7.12354	down	-5.99347
A_42_P626023	-1.11198	-0.153128	1.11198	down	-1.01468	-0.021019	1.01468	down	-2.49292	-1.31784	2.49292	down	-1.34143	-0.423772	1.34143	down	-1.34276	-0.425197	1.34276	down	-2.00626	-1.00451	2.00626	down	-1.24208	-0.312759	1.24208	down	1.09589	0.132109	1.09589	up	-2.24188	-1.16471	2.24188	down	-1.20635	-0.270644	1.20635	down	-1.20754	-0.272069	1.20754	down	-1.80422	-0.851378	1.80422	down	-1.117
A_43_P11120	1.30179	0.380497	1.30179	up	1.26633	0.340656	1.26633	up	2.20292	1.13942	2.20292	up	3.44471	1.78438	3.44471	up	2.58149	1.3682	2.58149	up	2.67658	1.42039	2.67658	up	1.07745	0.107625	1.07745	up	-1.028	-0.0398407	1.028	down	1.69222	0.75892	1.69222	up	2.64614	1.40389	2.64614	up	1.98303	0.987706	1.98303	up	2.05608	1.0399	2.05608	up	-1.20821
A_42_P473425	1.63587	0.71006	1.63587	up	2.14159	1.09868	2.14159	up	2.98681	1.5786	2.98681	up	12.0556	3.59164	12.0556	up	10.6634	3.4146	10.6634	up	19.766	4.30495	19.766	up	1.93175	0.949905	1.93175	up	1.30914	0.38862	1.30914	up	1.82582	0.868544	1.82582	up	7.36955	2.88158	7.36955	up	6.51851	2.70454	6.51851	up	12.0828	3.59489	12.0828	up	1.18087
A_44_P692981	1.10535	0.144507	1.10535	up	1.0908	0.125385	1.0908	up	-1.35336	-0.436544	1.35336	down	1.48706	0.572458	1.48706	up	1.13454	0.182103	1.13454	up	-1.10857	-0.148705	1.10857	down	1.17876	0.237269	1.17876	up	-1.01334	-0.0191216	1.01334	down	-1.49594	-0.581051	1.49594	down	1.34532	0.427952	1.34532	up	1.0264	0.0375965	1.0264	up	-1.22537	-0.293212	1.22537	down	1.06641
A_64_P102366	-1.06714	-0.093744	1.06714	down	-1.01879	-0.0268514	1.01879	down	-1.01498	-0.0214486	1.01498	down	-1.25376	-0.326257	1.25376	down	-1.07578	-0.105388	1.07578	down	-1.17075	-0.227427	1.17075	down	-1.00705	-0.0101411	1.00705	down	1.04746	0.0668926	1.04746	up	1.05139	0.0722954	1.05139	up	-1.17488	-0.232513	1.17488	down	-1.0081	-0.0116444	1.0081	down	-1.09709	-0.133683	1.09709	down	1.05966
A_64_P073995	1.24314	0.313989	1.24314	up	1.13194	0.178792	1.13194	up	2.3797	1.25078	2.3797	up	1.51489	0.599218	1.51489	up	-1.03158	-0.044858	1.03158	down	-1.05101	-0.0717759	1.05101	down	1.24202	0.312691	1.24202	up	-1.09824	-0.135198	1.09824	down	1.91427	0.936792	1.91427	up	1.2186	0.285228	1.2186	up	-1.2824	-0.358847	1.2824	down	-1.30655	-0.385765	1.30655	down	-1.0009
A_42_P595381	2.71884	1.44299	2.71884	up	1.56819	0.649101	1.56819	up	1.442	0.52807	1.442	up	1.21314	0.278744	1.21314	up	1.11322	0.154738	1.11322	up	1.099	0.136194	1.099	up	1.41142	0.497148	1.41142	up	-1.73374	-0.793888	1.73374	down	-1.88546	-0.914919	1.88546	down	-2.24116	-1.16425	2.24116	down	-2.44232	-1.28825	2.44232	down	-2.47391	-1.3068	2.47391	down	-1.92631
A_42_P462205	3.30001	1.72247	3.30001	up	1.57343	0.653909	1.57343	up	3.82144	1.93412	3.82144	up	2.72997	1.44889	2.72997	up	2.12376	1.08662	2.12376	up	4.01205	2.00434	4.01205	up	1.31164	0.391371	1.31164	up	-2.09734	-1.06856	2.09734	down	1.15801	0.211647	1.15801	up	-1.20881	-0.273582	1.20881	down	-1.55385	-0.635849	1.55385	down	1.21577	0.281872	1.21577	up	-2.51594
A_64_P016102	-1.05	-0.0703929	1.05	down	-1.01008	-0.0144684	1.01008	down	-1.00953	-0.0136812	1.00953	down	-1.23259	-0.301695	1.23259	down	-1.06738	-0.094075	1.06738	down	-1.14904	-0.200432	1.14904	down	1.0392	0.0554683	1.0392	up	1.03952	0.0559244	1.03952	up	1.04009	0.0567117	1.04009	up	-1.17389	-0.231302	1.17389	down	-1.01655	-0.0236821	1.01655	down	-1.09432	-0.130039	1.09432	down	1.09116
A_64_P017829	-1.04706	-0.0663397	1.04706	down	-1.00857	-0.0123072	1.00857	down	-1.00873	-0.0125394	1.00873	down	-1.22972	-0.29833	1.22972	down	-1.06618	-0.0924549	1.06618	down	-1.14429	-0.19445	1.14429	down	1.04008	0.0566909	1.04008	up	1.03816	0.0540326	1.03816	up	1.038	0.0538003	1.038	up	-1.17445	-0.23199	1.17445	down	-1.01827	-0.0261152	1.01827	down	-1.09286	-0.128111	1.09286	down	1.08902
A_64_P090244	-1.34274	-0.425179	1.34274	down	-1.32304	-0.403854	1.32304	down	1.94829	0.96221	1.94829	up	5.38058	2.42776	5.38058	up	2.91096	1.5415	2.91096	up	6.80595	2.7668	6.80595	up	-1.32835	-0.409634	1.32835	down	1.01489	0.0213242	1.01489	up	2.61605	1.38739	2.61605	up	7.22471	2.85294	7.22471	up	3.90866	1.96667	3.90866	up	9.13862	3.19198	9.13862	up	1.01083
A_42_P503626	2.59678	1.37672	2.59678	up	3.53558	1.82195	3.53558	up	-72.1323	-6.17257	72.1323	down	-151.019	-7.23859	151.019	down	-141.655	-7.14624	141.655	down	-171.428	-7.42146	171.428	down	-2.52815	-1.33808	2.52815	down	1.36153	0.445226	1.36153	up	-187.311	-7.54929	187.311	down	-392.164	-8.61531	392.164	down	-367.847	-8.52296	367.847	down	-445.16	-8.79818	445.16	down	-6.56503
A_64_P144850	-1.06283	-0.0879073	1.06283	down	-2.24036	-1.16373	2.24036	down	-3.60504	-1.85002	3.60504	down	-5.51956	-2.46455	5.51956	down	-2.95352	-1.56244	2.95352	down	-5.01501	-2.32625	5.01501	down	-1.59722	-0.675559	1.59722	down	-2.10793	-1.07582	2.10793	down	-3.39193	-1.76211	3.39193	down	-5.19328	-2.37665	5.19328	down	-2.77893	-1.47453	2.77893	down	-4.71855	-2.23834	4.71855	down	-1.5028
A_42_P703023	1.0081	0.0116453	1.0081	up	-5.13544	-2.36049	5.13544	down	-17.7306	-4.14817	17.7306	down	-44.5278	-5.47663	44.5278	down	-26.552	-4.73075	26.552	down	-36.3419	-5.18356	36.3419	down	-4.36144	-2.1248	4.36144	down	-5.17706	-2.37213	5.17706	down	-17.8743	-4.15981	17.8743	down	-44.8886	-5.48828	44.8886	down	-26.7672	-4.74239	26.7672	down	-36.6364	-5.19521	36.6364	down	-4.39678
A_64_P153581	-1.14902	-0.200408	1.14902	down	-1.09623	-0.132554	1.09623	down	1.56502	0.646184	1.56502	up	1.00614	0.00883532	1.00614	up	-1.14509	-0.195461	1.14509	down	-1.07647	-0.106302	1.07647	down	1.17988	0.238646	1.17988	up	1.04816	0.0678539	1.04816	up	1.79825	0.846592	1.79825	up	1.15608	0.209243	1.15608	up	1.00343	0.00494671	1.00343	up	1.0674	0.0941057	1.0674	up	1.35571
A_44_P156782	2.0211	1.01514	2.0211	up	1.43714	0.523205	1.43714	up	-1.11587	-0.158173	1.11587	down	-1.71428	-0.777605	1.71428	down	-1.74204	-0.800774	1.74204	down	-1.59546	-0.673975	1.59546	down	1.42508	0.511045	1.42508	up	-1.40633	-0.491936	1.40633	down	-2.25529	-1.17331	2.25529	down	-3.46474	-1.79275	3.46474	down	-3.52083	-1.81591	3.52083	down	-3.22459	-1.68912	3.22459	down	-1.41823
A_43_P12841	-1.63559	-0.709807	1.63559	down	-1.41403	-0.499809	1.41403	down	1.07688	0.106856	1.07688	up	-1.05953	-0.0834227	1.05953	down	1.50758	0.592231	1.50758	up	2.94129	1.55645	2.94129	up	1.00585	0.0084219	1.00585	up	1.15669	0.209998	1.15669	up	1.76133	0.816664	1.76133	up	1.54369	0.626385	1.54369	up	2.46577	1.30204	2.46577	up	4.81073	2.26626	4.81073	up	1.64516
A_64_P097715	-1.31971	-0.400218	1.31971	down	1.1232	0.167612	1.1232	up	-2.85313	-1.51255	2.85313	down	-6.58112	-2.71833	6.58112	down	-5.56377	-2.47606	5.56377	down	-5.78106	-2.53133	5.78106	down	1.22166	0.288847	1.22166	up	1.48229	0.56783	1.48229	up	-2.16194	-1.11233	2.16194	down	-4.9868	-2.31811	4.9868	down	-4.21591	-2.07584	4.21591	down	-4.38056	-2.13112	4.38056	down	1.61224
A_42_P769597	2.77634	1.47318	2.77634	up	1.37457	0.458982	1.37457	up	1.71767	0.780454	1.71767	up	2.71572	1.44133	2.71572	up	2.37793	1.24971	2.37793	up	3.30055	1.72271	3.30055	up	1.25479	0.327451	1.25479	up	-2.01978	-1.0142	2.01978	down	-1.61634	-0.692728	1.61634	down	-1.02232	-0.0318484	1.02232	down	-1.16754	-0.223475	1.16754	down	1.18882	0.249525	1.18882	up	-2.21258
A_42_P604399	1.02571	0.0366182	1.02571	up	1.06841	0.0954695	1.06841	up	3.50647	1.81002	3.50647	up	3.35363	1.74572	3.35363	up	3.25522	1.70275	3.25522	up	2.81245	1.49183	2.81245	up	1.16893	0.22519	1.16893	up	1.04164	0.0588512	1.04164	up	3.41859	1.7734	3.41859	up	3.26958	1.7091	3.26958	up	3.17363	1.66614	3.17363	up	2.74196	1.45521	2.74196	up	1.13964
A_42_P744495	1.34784	0.430647	1.34784	up	1.07733	0.107459	1.07733	up	-1.4117	-0.497438	1.4117	down	1.08065	0.111893	1.08065	up	-1.11792	-0.160817	1.11792	down	-1.07621	-0.105961	1.07621	down	1.13523	0.182985	1.13523	up	-1.25109	-0.323188	1.25109	down	-1.90275	-0.928085	1.90275	down	-1.24725	-0.318754	1.24725	down	-1.50677	-0.591464	1.50677	down	-1.45056	-0.536608	1.45056	down	-1.18728
A_64_P047391	1.05296	0.0744457	1.05296	up	-1.18854	-0.249189	1.18854	down	-1.93054	-0.949006	1.93054	down	-2.24761	-1.16839	2.24761	down	-1.98561	-0.989582	1.98561	down	-2.25306	-1.17189	2.25306	down	-1.06536	-0.0913372	1.06536	down	-1.25148	-0.323635	1.25148	down	-2.03278	-1.02345	2.03278	down	-2.36663	-1.24284	2.36663	down	-2.09076	-1.06403	2.09076	down	-2.37238	-1.24633	2.37238	down	-1.12177
A_44_P856007	-2.92537	-1.54862	2.92537	down	1.32033	0.400904	1.32033	up	3.74951	1.9067	3.74951	up	7.36311	2.88032	7.36311	up	4.96307	2.31123	4.96307	up	12.106	3.59765	12.106	up	1.17732	0.235512	1.17732	up	3.86247	1.94952	3.86247	up	10.9687	3.45532	10.9687	up	21.5398	4.42894	21.5398	up	14.5188	3.85985	14.5188	up	35.4146	5.14627	35.4146	up	3.44411
A_64_P057562	-3.47601	-1.79743	3.47601	down	-1.1107	-0.151473	1.1107	down	1.12654	0.171903	1.12654	up	1.53827	0.621313	1.53827	up	1.79082	0.840622	1.79082	up	1.70315	0.768208	1.70315	up	-1.10294	-0.14136	1.10294	down	3.12956	1.64596	3.12956	up	3.91587	1.96933	3.91587	up	5.34705	2.41874	5.34705	up	6.22491	2.63805	6.22491	up	5.92017	2.56564	5.92017	up	3.15157
A_64_P102395	-1.45088	-0.536927	1.45088	down	1.03715	0.0526304	1.03715	up	1.0322	0.0457287	1.0322	up	-1.21026	-0.275317	1.21026	down	-1.03187	-0.0452585	1.03187	down	-1.10068	-0.138391	1.10068	down	1.03532	0.0500724	1.03532	up	1.50479	0.589558	1.50479	up	1.4976	0.582656	1.4976	up	1.19882	0.261611	1.19882	up	1.40607	0.491669	1.40607	up	1.31817	0.398537	1.31817	up	1.50212
A_64_P132318	-2.68622	-1.42558	2.68622	down	1.10282	0.141204	1.10282	up	1.10855	0.148669	1.10855	up	-1.63249	-0.70707	1.63249	down	-1.344	-0.426533	1.344	down	-1.74974	-0.807137	1.74974	down	-1.02121	-0.0302734	1.02121	down	2.96243	1.56678	2.96243	up	2.9778	1.57425	2.9778	up	1.64548	0.718508	1.64548	up	1.99868	0.999045	1.99868	up	1.53522	0.618442	1.53522	up	2.63044
A_64_P158848	1.56677	0.647789	1.56677	up	1.36877	0.452882	1.36877	up	2.42008	1.27506	2.42008	up	4.08594	2.03067	4.08594	up	3.10915	1.63652	3.10915	up	5.77849	2.53069	5.77849	up	1.36838	0.452465	1.36838	up	-1.14465	-0.194907	1.14465	down	1.54464	0.627268	1.54464	up	2.60789	1.38288	2.60789	up	1.98444	0.98873	1.98444	up	3.68817	1.8829	3.68817	up	-1.14498
A_64_P302888	-2.21173	-1.14518	2.21173	down	1.19966	0.262631	1.19966	up	1.5792	0.659198	1.5792	up	1.56906	0.649901	1.56906	up	1.6991	0.76477	1.6991	up	1.92192	0.942545	1.92192	up	1.09505	0.130994	1.09505	up	2.65333	1.40781	2.65333	up	3.49277	1.80437	3.49277	up	3.47034	1.79508	3.47034	up	3.75795	1.90995	3.75795	up	4.25076	2.08772	4.25076	up	2.42195
A_42_P604331	27.7185	4.79278	27.7185	up	-1.05059	-0.0711985	1.05059	down	4.87545	2.28554	4.87545	up	1.59435	0.672973	1.59435	up	1.34722	0.429983	1.34722	up	2.30209	1.20295	2.30209	up	1.35517	0.438469	1.35517	up	-29.1207	-4.86398	29.1207	down	-5.68532	-2.50724	5.68532	down	-17.3854	-4.1198	17.3854	down	-20.5746	-4.36279	20.5746	down	-12.0406	-3.58983	12.0406	down	-20.454
A_64_P166406	1.47805	0.563695	1.47805	up	1.49722	0.582285	1.49722	up	3.32878	1.73499	3.32878	up	2.63358	1.39703	2.63358	up	2.44417	1.28934	2.44417	up	3.07896	1.62244	3.07896	up	1.42369	0.509635	1.42369	up	1.01297	0.01859	1.01297	up	2.25214	1.1713	2.25214	up	1.78179	0.83333	1.78179	up	1.65364	0.725648	1.65364	up	2.08312	1.05875	2.08312	up	-1.03818
A_64_P123660	4.30259	2.10521	4.30259	up	1.59756	0.675872	1.59756	up	1.98794	0.991273	1.98794	up	2.75434	1.46171	2.75434	up	1.17895	0.237497	1.17895	up	1.58708	0.666371	1.58708	up	1.0836	0.115826	1.0836	up	-2.69322	-1.42933	2.69322	down	-2.16435	-1.11393	2.16435	down	-1.56211	-0.643499	1.56211	down	-3.64952	-1.86771	3.64952	down	-2.71102	-1.43883	2.71102	down	-3.97066
A_64_P090458	-1.02993	-0.0425406	1.02993	down	1.00875	0.0125713	1.00875	up	-1.00269	-0.00387692	1.00269	down	-1.29383	-0.371651	1.29383	down	-1.08752	-0.121037	1.08752	down	-1.16741	-0.22331	1.16741	down	1.07874	0.109346	1.07874	up	1.03894	0.0551119	1.03894	up	1.02716	0.0386636	1.02716	up	-1.25624	-0.32911	1.25624	down	-1.05592	-0.0784965	1.05592	down	-1.13349	-0.180769	1.13349	down	1.11102
A_42_P635396	2.05499	1.03913	2.05499	up	1.13633	0.184381	1.13633	up	2.00436	1.00314	2.00436	up	2.18191	1.12559	2.18191	up	1.87286	0.905246	1.87286	up	1.96061	0.971299	1.96061	up	1.09919	0.136442	1.09919	up	-1.80845	-0.854753	1.80845	down	-1.02526	-0.0359945	1.02526	down	1.06176	0.0864553	1.06176	up	-1.09725	-0.133888	1.09725	down	-1.04814	-0.0678349	1.04814	down	-1.86955
A_64_P002989	1.75653	0.812726	1.75653	up	1.53008	0.613604	1.53008	up	1.23905	0.309238	1.23905	up	1.61826	0.694447	1.61826	up	1.59241	0.671207	1.59241	up	1.79414	0.843294	1.79414	up	1.54462	0.627251	1.54462	up	-1.148	-0.199122	1.148	down	-1.41764	-0.503488	1.41764	down	-1.08544	-0.118279	1.08544	down	-1.10307	-0.141519	1.10307	down	1.02141	0.0305681	1.02141	up	-1.13719
A_44_P914346	2.44112	1.28755	2.44112	up	-1.15742	-0.210918	1.15742	down	-2.34314	-1.22844	2.34314	down	-3.68529	-1.88178	3.68529	down	-3.22828	-1.69077	3.22828	down	-5.53142	-2.46765	5.53142	down	-1.11251	-0.153813	1.11251	down	-2.82542	-1.49846	2.82542	down	-5.71989	-2.51599	5.71989	down	-8.99625	-3.16932	8.99625	down	-7.88063	-2.97831	7.88063	down	-13.5029	-3.75519	13.5029	down	-2.71576
A_44_P791176	-4.56932	-2.19198	4.56932	down	-1.27566	-0.351241	1.27566	down	-2.90321	-1.53765	2.90321	down	-1.18205	-0.241291	1.18205	down	-2.13656	-1.09529	2.13656	down	-1.05996	-0.084013	1.05996	down	-1.09008	-0.124431	1.09008	down	3.58193	1.84074	3.58193	up	1.57389	0.654331	1.57389	up	3.86559	1.95069	3.86559	up	2.13863	1.09669	2.13863	up	4.31083	2.10797	4.31083	up	4.19173
A_64_P011894	1.0765	0.106349	1.0765	up	1.1721	0.229098	1.1721	up	-1.14611	-0.196747	1.14611	down	1.15031	0.202025	1.15031	up	-1.13408	-0.181528	1.13408	down	1.02433	0.0346832	1.02433	up	1.34551	0.428149	1.34551	up	1.08881	0.122749	1.08881	up	-1.23379	-0.303096	1.23379	down	1.06857	0.0956764	1.06857	up	-1.22084	-0.287877	1.22084	down	-1.05093	-0.0716658	1.05093	down	1.24989
A_64_P006102	-1.35347	-0.436662	1.35347	down	-1.34551	-0.428154	1.34551	down	1.24061	0.311051	1.24061	up	-1.10071	-0.138435	1.10071	down	1.54851	0.630881	1.54851	up	-1.00364	-0.00523853	1.00364	down	-1.19066	-0.251759	1.19066	down	1.00591	0.00850773	1.00591	up	1.67913	0.747713	1.67913	up	1.22963	0.298226	1.22963	up	2.09586	1.06754	2.09586	up	1.34856	0.431423	1.34856	up	1.13674
A_64_P116038	-1.1004	-0.138027	1.1004	down	1.00742	0.0106616	1.00742	up	-1.01495	-0.0214145	1.01495	down	-1.35619	-0.439556	1.35619	down	-1.12359	-0.168114	1.12359	down	-1.21425	-0.280061	1.21425	down	1.09416	0.129824	1.09416	up	1.10856	0.148688	1.10856	up	1.08419	0.116612	1.08419	up	-1.23245	-0.301529	1.23245	down	-1.02107	-0.030087	1.02107	down	-1.10346	-0.142035	1.10346	down	1.20401
A_42_P581567	-1.36517	-0.449077	1.36517	down	-2.55915	-1.35566	2.55915	down	-2.01099	-1.00791	2.01099	down	-2.39677	-1.26109	2.39677	down	-1.20497	-0.268994	1.20497	down	-2.10894	-1.07652	2.10894	down	-1.58934	-0.668425	1.58934	down	-1.8746	-0.906586	1.8746	down	-1.47307	-0.558828	1.47307	down	-1.75566	-0.812014	1.75566	down	1.13295	0.180082	1.13295	up	-1.54482	-0.627443	1.54482	down	-1.16421
A_42_P671206	-7.08309	-2.82438	7.08309	down	1.78542	0.836264	1.78542	up	-9.26365	-3.21158	9.26365	down	1.13182	0.178643	1.13182	up	1.30563	0.384744	1.30563	up	2.17348	1.12	2.17348	up	1.49777	0.582816	1.49777	up	12.6463	3.66064	12.6463	up	-1.30786	-0.387203	1.30786	down	8.01677	3.00302	8.01677	up	9.24787	3.20912	9.24787	up	15.3949	3.94438	15.3949	up	10.6088
A_64_P078205	1.40539	0.490973	1.40539	up	-1.06329	-0.0885363	1.06329	down	-2.08229	-1.05817	2.08229	down	-4.03044	-2.01094	4.03044	down	-2.66719	-1.41532	2.66719	down	-3.47731	-1.79797	3.47731	down	1.14422	0.194363	1.14422	up	-1.49434	-0.579509	1.49434	down	-2.92643	-1.54914	2.92643	down	-5.66435	-2.50191	5.66435	down	-3.74845	-1.90629	3.74845	down	-4.88698	-2.28894	4.88698	down	-1.22825
A_44_P259051	1.2364	0.306145	1.2364	up	-1.04947	-0.0696669	1.04947	down	-1.65744	-0.728958	1.65744	down	-1.71316	-0.776658	1.71316	down	-1.62393	-0.699489	1.62393	down	-2.75104	-1.45998	2.75104	down	1.00418	0.00601769	1.00418	up	-1.29757	-0.375812	1.29757	down	-2.04926	-1.0351	2.04926	down	-2.11815	-1.0828	2.11815	down	-2.00783	-1.00563	2.00783	down	-3.40139	-1.76612	3.40139	down	-1.23125
A_64_P325262	-2.32664	-1.21825	2.32664	down	1.00432	0.00622034	1.00432	up	-1.16834	-0.224464	1.16834	down	-1.41073	-0.49644	1.41073	down	-1.16151	-0.216007	1.16151	down	-1.25257	-0.324888	1.25257	down	1.11058	0.151318	1.11058	up	2.3367	1.22447	2.3367	up	1.9914	0.993785	1.9914	up	1.64925	0.721809	1.64925	up	2.00311	1.00224	2.00311	up	1.8575	0.893361	1.8575	up	2.58393
A_64_P140005	-1.06793	-0.0948195	1.06793	down	1.00515	0.00741267	1.00515	up	-1.02405	-0.0342839	1.02405	down	-1.41324	-0.499002	1.41324	down	-1.16356	-0.21855	1.16356	down	-1.25732	-0.330357	1.25732	down	1.11375	0.155425	1.11375	up	1.07343	0.102232	1.07343	up	1.04285	0.0605357	1.04285	up	-1.32334	-0.404182	1.32334	down	-1.08955	-0.123731	1.08955	down	-1.17734	-0.235537	1.17734	down	1.18941
A_44_P1050200	-1.45287	-0.538906	1.45287	down	-1.27862	-0.354584	1.27862	down	60.2893	5.91383	60.2893	up	89.6148	6.48567	89.6148	up	65.3923	6.03105	65.3923	up	122.853	6.94079	122.853	up	1.32166	0.402346	1.32166	up	1.13628	0.184322	1.13628	up	87.5925	6.45274	87.5925	up	130.199	7.02457	130.199	up	95.0065	6.56995	95.0065	up	178.49	7.4797	178.49	up	1.92019
A_42_P777935	1.63199	0.706634	1.63199	up	-1.36552	-0.44945	1.36552	down	-1.5668	-0.647817	1.5668	down	-1.96086	-0.971486	1.96086	down	-1.30004	-0.378551	1.30004	down	-2.07918	-1.05601	2.07918	down	-1.04706	-0.06635	1.04706	down	-2.22852	-1.15608	2.22852	down	-2.557	-1.35445	2.557	down	-3.20011	-1.67812	3.20011	down	-2.12165	-1.08518	2.12165	down	-3.3932	-1.76265	3.3932	down	-1.7088
A_44_P349475	2.64242	1.40186	2.64242	up	-1.03143	-0.0446408	1.03143	down	-1.08463	-0.117203	1.08463	down	1.18119	0.240239	1.18119	up	-1.69242	-0.759086	1.69242	down	2.85482	1.5134	2.85482	up	1.05422	0.0761697	1.05422	up	-2.72546	-1.4465	2.72546	down	-2.86604	-1.51906	2.86604	down	-2.23708	-1.16162	2.23708	down	-4.47207	-2.16094	4.47207	down	1.08038	0.11154	1.08038	up	-2.50652
A_64_P136188	1.77499	0.827814	1.77499	up	2.12481	1.08733	2.12481	up	2.30861	1.20703	2.30861	up	3.5044	1.80917	3.5044	up	1.63895	0.712769	1.63895	up	1.67667	0.745598	1.67667	up	1.38995	0.475031	1.38995	up	1.19708	0.25952	1.19708	up	1.30063	0.379211	1.30063	up	1.97432	0.981354	1.97432	up	-1.08301	-0.115046	1.08301	down	-1.05864	-0.0822163	1.05864	down	-1.27702
A_64_P023386	1.29136	0.368891	1.29136	up	-1.02152	-0.0307179	1.02152	down	1.22498	0.292759	1.22498	up	1.24516	0.316334	1.24516	up	1.23083	0.299633	1.23083	up	1.20475	0.268733	1.20475	up	1.01853	0.0264845	1.01853	up	-1.31915	-0.399609	1.31915	down	-1.05419	-0.0761318	1.05419	down	-1.0371	-0.052557	1.0371	down	-1.04918	-0.0692577	1.04918	down	-1.07189	-0.100158	1.07189	down	-1.26787
A_64_P048576	-2.93637	-1.55403	2.93637	down	-1.21074	-0.275889	1.21074	down	1.44127	0.527343	1.44127	up	-1.05371	-0.0754776	1.05371	down	1.24322	0.314082	1.24322	up	-1.3327	-0.414356	1.3327	down	1.80194	0.84955	1.80194	up	2.42527	1.27814	2.42527	up	4.2321	2.08138	4.2321	up	2.78669	1.47855	2.78669	up	3.65055	1.86811	3.65055	up	2.20332	1.13968	2.20332	up	5.29115
A_64_P078510	-1.68765	-0.755017	1.68765	down	-1.0117	-0.0167747	1.0117	down	1.04098	0.0579395	1.04098	up	-1.01888	-0.026989	1.01888	down	1.13199	0.178862	1.13199	up	-1.07434	-0.103456	1.07434	down	1.12759	0.173249	1.12759	up	1.66814	0.738243	1.66814	up	1.75681	0.812957	1.75681	up	1.65637	0.728028	1.65637	up	1.91041	0.933879	1.91041	up	1.57087	0.651562	1.57087	up	1.90299
A_64_P101533	-1.09591	-0.132132	1.09591	down	-1.00405	-0.00583053	1.00405	down	-1.04801	-0.0676463	1.04801	down	-1.49319	-0.578402	1.49319	down	-1.21472	-0.280621	1.21472	down	-1.31056	-0.390181	1.31056	down	1.13741	0.185751	1.13741	up	1.09149	0.126301	1.09149	up	1.04571	0.0644853	1.04571	up	-1.36251	-0.44627	1.36251	down	-1.10841	-0.148489	1.10841	down	-1.19586	-0.258049	1.19586	down	1.2465
A_64_P164601	-1.09829	-0.135264	1.09829	down	-1.00522	-0.00750542	1.00522	down	-1.05006	-0.0704784	1.05006	down	-1.50158	-0.586477	1.50158	down	-1.2189	-0.285574	1.2189	down	-1.31695	-0.397196	1.31695	down	1.13887	0.187605	1.13887	up	1.09259	0.127758	1.09259	up	1.04593	0.0647852	1.04593	up	-1.36719	-0.451213	1.36719	down	-1.10981	-0.150311	1.10981	down	-1.19908	-0.261932	1.19908	down	1.25081
A_42_P510565	1.06932	0.0966973	1.06932	up	1.32527	0.406284	1.32527	up	-3.44412	-1.78413	3.44412	down	-1.67944	-0.74798	1.67944	down	-1.12256	-0.166797	1.12256	down	1.28228	0.358712	1.28228	up	1.29038	0.367796	1.29038	up	1.23935	0.309587	1.23935	up	-3.68287	-1.88083	3.68287	down	-1.79586	-0.844677	1.79586	down	-1.20038	-0.263494	1.20038	down	1.19915	0.262015	1.19915	up	1.20673
A_64_P050877	-3.61925	-1.85569	3.61925	down	-1.20278	-0.266369	1.20278	down	1.01563	0.022378	1.01563	up	-1.41842	-0.504286	1.41842	down	-1.14725	-0.198184	1.14725	down	-1.24141	-0.311978	1.24141	down	-1.272	-0.3471	1.272	down	3.00908	1.58932	3.00908	up	3.67583	1.87807	3.67583	up	2.55161	1.35141	2.55161	up	3.15471	1.65751	3.15471	up	2.91544	1.54371	2.91544	up	2.84532
A_44_P281352	-1.47382	-0.559562	1.47382	down	1.24623	0.317574	1.24623	up	-1.5421	-0.624896	1.5421	down	-2.74844	-1.45861	2.74844	down	-3.32422	-1.73302	3.32422	down	-2.56485	-1.35887	2.56485	down	-1.19081	-0.251938	1.19081	down	1.83673	0.877136	1.83673	up	-1.04633	-0.0653343	1.04633	down	-1.86484	-0.899052	1.86484	down	-2.25551	-1.17345	2.25551	down	-1.74027	-0.799312	1.74027	down	1.23767
A_44_P269675	-2.72733	-1.44749	2.72733	down	1.24369	0.314623	1.24369	up	2.25848	1.17535	2.25848	up	2.6947	1.43013	2.6947	up	3.22801	1.69065	3.22801	up	3.78406	1.91994	3.78406	up	1.50526	0.590017	1.50526	up	3.39194	1.76211	3.39194	up	6.15962	2.62284	6.15962	up	7.34934	2.87761	7.34934	up	8.80385	3.13813	8.80385	up	10.3204	3.36742	10.3204	up	4.10535
A_64_P077381	1.07596	0.105624	1.07596	up	1.14087	0.190137	1.14087	up	1.15457	0.207352	1.15457	up	-1.09828	-0.135243	1.09828	down	-1.27387	-0.349218	1.27387	down	-1.17077	-0.227455	1.17077	down	1.20804	0.272666	1.20804	up	1.06033	0.084513	1.06033	up	1.07306	0.101728	1.07306	up	-1.1817	-0.240867	1.1817	down	-1.37063	-0.454842	1.37063	down	-1.2597	-0.333079	1.2597	down	1.12275
A_64_P085926	-1.79646	-0.845156	1.79646	down	-5.49814	-2.45894	5.49814	down	-3.93928	-1.97793	3.93928	down	-4.67298	-2.22434	4.67298	down	-5.15451	-2.36584	5.15451	down	-5.19464	-2.37702	5.19464	down	-4.68251	-2.22728	4.68251	down	-3.06054	-1.61379	3.06054	down	-2.1928	-1.13278	2.1928	down	-2.60122	-1.37919	2.60122	down	-2.86926	-1.52068	2.86926	down	-2.8916	-1.53187	2.8916	down	-2.60653
A_42_P598560	1.89663	0.923441	1.89663	up	1.06952	0.0969677	1.06952	up	3.01334	1.59136	3.01334	up	4.74354	2.24596	4.74354	up	3.04766	1.6077	3.04766	up	3.98681	1.99524	3.98681	up	1.05378	0.0755672	1.05378	up	-1.77334	-0.826473	1.77334	down	1.58878	0.667924	1.58878	up	2.50103	1.32252	2.50103	up	1.60688	0.684261	1.60688	up	2.10205	1.07179	2.10205	up	-1.79985
A_42_P724142	-1.3302	-0.411647	1.3302	down	-1.20903	-0.273853	1.20903	down	-1.14577	-0.19632	1.14577	down	-1.16666	-0.222385	1.16666	down	-1.15695	-0.210325	1.15695	down	-1.30656	-0.385776	1.30656	down	-1.13691	-0.185112	1.13691	down	1.10022	0.137794	1.10022	up	1.16097	0.215327	1.16097	up	1.14018	0.189261	1.14018	up	1.14975	0.201322	1.14975	up	1.01809	0.0258713	1.01809	up	1.17002
A_64_P054193	1.75773	0.813713	1.75773	up	1.6279	0.703016	1.6279	up	3.74866	1.90637	3.74866	up	3.86867	1.95184	3.86867	up	4.09353	2.03334	4.09353	up	3.52018	1.81565	3.52018	up	-1.04436	-0.0626221	1.04436	down	-1.07975	-0.110697	1.07975	down	2.13267	1.09266	2.13267	up	2.20095	1.13812	2.20095	up	2.32887	1.21963	2.32887	up	2.00269	1.00194	2.00269	up	-1.83571
A_42_P750554	1.46819	0.554036	1.46819	up	-1.81696	-0.861526	1.81696	down	1.24416	0.315177	1.24416	up	3.01891	1.59403	3.01891	up	1.6163	0.692692	1.6163	up	5.33753	2.41617	5.33753	up	-1.07162	-0.0997868	1.07162	down	-2.66764	-1.41556	2.66764	down	-1.18006	-0.238858	1.18006	down	2.05622	1.03999	2.05622	up	1.10088	0.138657	1.10088	up	3.63545	1.86214	3.63545	up	-1.57333
A_44_P285547	-1.07073	-0.098592	1.07073	down	-1.02119	-0.0302474	1.02119	down	-1.01487	-0.0212986	1.01487	down	-1.25382	-0.326332	1.25382	down	-1.07601	-0.10569	1.07601	down	-1.17384	-0.23124	1.17384	down	-1.24931	-0.321131	1.24931	down	1.04851	0.0683446	1.04851	up	1.05504	0.0772934	1.05504	up	-1.171	-0.22774	1.171	down	-1.00493	-0.00709796	1.00493	down	-1.0963	-0.132648	1.0963	down	-1.16679
A_42_P623374	2.43194	1.28211	2.43194	up	1.78405	0.835158	1.78405	up	1.3996	0.485018	1.3996	up	1.22025	0.287181	1.22025	up	1.36028	0.443906	1.36028	up	1.08462	0.117186	1.08462	up	1.4148	0.500593	1.4148	up	-1.36316	-0.44695	1.36316	down	-1.73759	-0.797091	1.73759	down	-1.99298	-0.994927	1.99298	down	-1.78782	-0.838202	1.78782	down	-2.24221	-1.16492	2.24221	down	-1.71894
A_64_P064888	-3.78769	-1.92132	3.78769	down	1.03989	0.0564375	1.03989	up	-1.07727	-0.107374	1.07727	down	1.32575	0.406804	1.32575	up	-1.30864	-0.388073	1.30864	down	1.88807	0.916916	1.88807	up	1.2192	0.285931	1.2192	up	3.9388	1.97776	3.9388	up	3.51603	1.81395	3.51603	up	5.02152	2.32812	5.02152	up	2.89437	1.53325	2.89437	up	7.15145	2.83824	7.15145	up	4.61794
A_44_P522406	-1.05866	-0.0822413	1.05866	down	-1.2168	-0.283089	1.2168	down	-1.01203	-0.0172548	1.01203	down	-1.23885	-0.309006	1.23885	down	-1.07039	-0.0981391	1.07039	down	-1.54377	-0.62646	1.54377	down	1.0343	0.0486538	1.0343	up	-1.14937	-0.200848	1.14937	down	1.04608	0.0649865	1.04608	up	-1.17021	-0.226765	1.17021	down	-1.01108	-0.0158977	1.01108	down	-1.45823	-0.544219	1.45823	down	1.09497
A_42_P660129	-2.36345	-1.2409	2.36345	down	2.14562	1.1014	2.14562	up	-1.14099	-0.190288	1.14099	down	2.60241	1.37985	2.60241	up	1.28146	0.357794	1.28146	up	1.45857	0.544558	1.45857	up	1.29828	0.376604	1.29828	up	5.07108	2.34229	5.07108	up	2.0714	1.05061	2.0714	up	6.15069	2.62075	6.15069	up	3.02868	1.59869	3.02868	up	3.44727	1.78545	3.44727	up	3.06843
A_64_P035679	-2.23728	-1.16175	2.23728	down	1.14646	0.197186	1.14646	up	-5.28608	-2.4022	5.28608	down	-8.45732	-3.0802	8.45732	down	-7.44802	-2.89686	7.44802	down	-8.16452	-3.02937	8.16452	down	1.13901	0.187786	1.13901	up	2.56495	1.35893	2.56495	up	-2.36273	-1.24045	2.36273	down	-3.78018	-1.91845	3.78018	down	-3.32905	-1.73511	3.32905	down	-3.6493	-1.86762	3.6493	down	2.5483
A_64_P118862	-1.04992	-0.0702834	1.04992	down	-1.01081	-0.0155172	1.01081	down	-1.00949	-0.0136251	1.00949	down	-4.58648	-2.19739	4.58648	down	-1.06583	-0.0919723	1.06583	down	-1.6361	-0.710262	1.6361	down	1.03752	0.0531349	1.03752	up	1.03869	0.0547662	1.03869	up	1.04005	0.0566583	1.04005	up	-4.36839	-2.1271	4.36839	down	-1.01515	-0.0216889	1.01515	down	-1.55831	-0.639978	1.55831	down	1.08931
A_42_P638181	1.50538	0.590128	1.50538	up	-1.48715	-0.57255	1.48715	down	1.31433	0.394322	1.31433	up	1.60132	0.679266	1.60132	up	1.36433	0.448197	1.36433	up	1.58571	0.665133	1.58571	up	-1.65324	-0.725296	1.65324	down	-2.23873	-1.16268	2.23873	down	-1.14536	-0.195806	1.14536	down	1.06373	0.089138	1.06373	up	-1.10338	-0.141931	1.10338	down	1.05336	0.0750046	1.05336	up	-2.48875
A_44_P423803	-2.60881	-1.38339	2.60881	down	-1.25381	-0.326313	1.25381	down	1.3743	0.458702	1.3743	up	4.31861	2.11057	4.31861	up	2.61636	1.38756	2.61636	up	6.59552	2.72149	6.59552	up	-1.24794	-0.319544	1.24794	down	2.08072	1.05708	2.08072	up	3.5853	1.84209	3.5853	up	11.2664	3.49396	11.2664	up	6.82559	2.77095	6.82559	up	17.2065	4.10488	17.2065	up	2.0905
A_44_P445195	-1.99731	-0.998055	1.99731	down	-1.6193	-0.695371	1.6193	down	-1.50521	-0.589962	1.50521	down	-1.65078	-0.72315	1.65078	down	-1.20444	-0.268368	1.20444	down	-1.88747	-0.916456	1.88747	down	-1.30696	-0.38622	1.30696	down	1.23344	0.302685	1.23344	up	1.32693	0.408093	1.32693	up	1.20991	0.274905	1.20991	up	1.65828	0.729688	1.65828	up	1.05819	0.0815992	1.05819	up	1.5282
A_42_P563276	-1.08798	-0.121647	1.08798	down	-1.30853	-0.387943	1.30853	down	-2.38762	-1.25557	2.38762	down	-3.27542	-1.71168	3.27542	down	-1.82271	-0.866084	1.82271	down	-2.73427	-1.45115	2.73427	down	-1.12898	-0.175021	1.12898	down	-1.20272	-0.266296	1.20272	down	-2.19455	-1.13393	2.19455	down	-3.01056	-1.59003	3.01056	down	-1.67532	-0.744437	1.67532	down	-2.51317	-1.32951	2.51317	down	-1.03769
A_42_P535608	-2.19705	-1.13557	2.19705	down	-3.05395	-1.61068	3.05395	down	-1.07669	-0.106609	1.07669	down	9.8354	3.29798	9.8354	up	5.73757	2.52044	5.73757	up	10.4812	3.38973	10.4812	up	-2.0002	-1.00015	2.0002	down	-1.39002	-0.475111	1.39002	down	2.04055	1.02896	2.04055	up	21.6088	4.43355	21.6088	up	12.6057	3.65601	12.6057	up	23.0276	4.52529	23.0276	up	1.09841
A_44_P233080	-1.59302	-0.671761	1.59302	down	-2.32075	-1.21459	2.32075	down	1.96499	0.974525	1.96499	up	3.03739	1.60283	3.03739	up	3.22545	1.6895	3.22545	up	8.94628	3.16129	8.94628	up	-1.6227	-0.698397	1.6227	down	-1.45683	-0.542829	1.45683	down	3.13027	1.64629	3.13027	up	4.83861	2.27459	4.83861	up	5.13819	2.36126	5.13819	up	14.2516	3.83305	14.2516	up	-1.01863
A_42_P548007	-1.26068	-0.334206	1.26068	down	-1.34558	-0.428229	1.34558	down	-1.23471	-0.304174	1.23471	down	-1.09254	-0.127684	1.09254	down	-1.08731	-0.120766	1.08731	down	-1.00469	-0.00675774	1.00469	down	-1.10226	-0.140465	1.10226	down	-1.06734	-0.0940237	1.06734	down	1.02103	0.0300312	1.02103	up	1.1539	0.206522	1.1539	up	1.15945	0.21344	1.15945	up	1.25479	0.327448	1.25479	up	1.14373
A_44_P282853	2.03894	1.02782	2.03894	up	1.4188	0.504676	1.4188	up	5.09147	2.34808	5.09147	up	7.02654	2.81281	7.02654	up	5.04439	2.33468	5.04439	up	8.53444	3.0933	8.53444	up	1.30692	0.386172	1.30692	up	-1.43708	-0.523143	1.43708	down	2.49712	1.32026	2.49712	up	3.44617	1.785	3.44617	up	2.47403	1.30686	2.47403	up	4.18572	2.06548	4.18572	up	-1.56011
A_42_P552341	2.21017	1.14415	2.21017	up	-1.06716	-0.0937805	1.06716	down	-1.57328	-0.653778	1.57328	down	-1.31181	-0.391563	1.31181	down	-1.03203	-0.0454874	1.03203	down	-2.3498	-1.23254	2.3498	down	-1.29837	-0.376703	1.29837	down	-2.35861	-1.23794	2.35861	down	-3.47722	-1.79793	3.47722	down	-2.89933	-1.53572	2.89933	down	-2.28096	-1.18964	2.28096	down	-5.19344	-2.37669	5.19344	down	-2.86962
A_64_P031476	-8.51461	-3.08994	8.51461	down	-1.18843	-0.249053	1.18843	down	-2.5427	-1.34636	2.5427	down	-3.55768	-1.83094	3.55768	down	-4.7326	-2.24263	4.7326	down	-15.3583	-3.94095	15.3583	down	-1.16441	-0.219602	1.16441	down	7.16461	2.84089	7.16461	up	3.34865	1.74358	3.34865	up	2.39331	1.25901	2.39331	up	1.79914	0.847307	1.79914	up	-1.80376	-0.851007	1.80376	down	7.31237
A_42_P620762	1.05126	0.0721197	1.05126	up	-1.18237	-0.241681	1.18237	down	-1.40467	-0.49023	1.40467	down	-1.76226	-0.817423	1.76226	down	-2.0484	-1.0345	2.0484	down	-3.1442	-1.65269	3.1442	down	-1.12548	-0.170535	1.12548	down	-1.24298	-0.313801	1.24298	down	-1.47667	-0.562349	1.47667	down	-1.85259	-0.889543	1.85259	down	-2.1534	-1.10662	2.1534	down	-3.30537	-1.72481	3.30537	down	-1.18317
A_64_P135370	1.54161	0.624442	1.54161	up	-1.46283	-0.548764	1.46283	down	-1.57067	-0.651381	1.57067	down	-1.96839	-0.977017	1.96839	down	-1.49833	-0.583355	1.49833	down	-1.66416	-0.73479	1.66416	down	-1.30425	-0.383225	1.30425	down	-2.25512	-1.17321	2.25512	down	-2.42137	-1.27582	2.42137	down	-3.0345	-1.60146	3.0345	down	-2.30985	-1.2078	2.30985	down	-2.56548	-1.35923	2.56548	down	-2.01066
A_42_P576202	1.54817	0.630566	1.54817	up	-1.5478	-0.630215	1.5478	down	1.10517	0.144265	1.10517	up	-1.2156	-0.281673	1.2156	down	-1.14247	-0.192156	1.14247	down	-1.11483	-0.156822	1.11483	down	-1.46353	-0.549456	1.46353	down	-2.39625	-1.26078	2.39625	down	-1.40085	-0.486301	1.40085	down	-1.88196	-0.912239	1.88196	down	-1.76874	-0.822721	1.76874	down	-1.72595	-0.787388	1.72595	down	-2.2658
A_64_P022879	-1.01921	-0.0274494	1.01921	down	1.00843	0.0121138	1.00843	up	-1.32477	-0.405738	1.32477	down	-1.231	-0.299829	1.231	down	-1.05813	-0.0815184	1.05813	down	-1.12429	-0.169018	1.12429	down	1.0241	0.0343616	1.0241	up	1.0278	0.0395632	1.0278	up	-1.2998	-0.378289	1.2998	down	-1.2078	-0.272379	1.2078	down	-1.03819	-0.054069	1.03819	down	-1.1031	-0.141568	1.1031	down	1.04378
A_42_P711589	2.71401	1.44042	2.71401	up	1.78151	0.833104	1.78151	up	3.89103	1.96015	3.89103	up	4.71656	2.23774	4.71656	up	3.3355	1.7379	3.3355	up	4.57826	2.1948	4.57826	up	1.65745	0.728965	1.65745	up	-1.52343	-0.607321	1.52343	down	1.43368	0.519726	1.43368	up	1.73786	0.797311	1.73786	up	1.22899	0.297479	1.22899	up	1.6869	0.754374	1.6869	up	-1.63746
A_64_P007244	-1.17894	-0.237492	1.17894	down	-1.3477	-0.430494	1.3477	down	-1.2181	-0.284634	1.2181	down	1.23033	0.29904	1.23033	up	1.551	0.6332	1.551	up	1.21281	0.278351	1.21281	up	-1.00003	-4.3869e-05	1.00003	down	-1.14314	-0.193003	1.14314	down	-1.03322	-0.047142	1.03322	down	1.45048	0.536531	1.45048	up	1.82854	0.870691	1.82854	up	1.42983	0.515842	1.42983	up	1.17891
A_42_P477625	2.5745	1.36429	2.5745	up	-1.1288	-0.174793	1.1288	down	-7.06025	-2.81972	7.06025	down	-13.5498	-3.7602	13.5498	down	-13.3437	-3.73808	13.3437	down	-18.5586	-4.21401	18.5586	down	-1.22297	-0.290392	1.22297	down	-2.9061	-1.53909	2.9061	down	-18.1766	-4.18401	18.1766	down	-34.8839	-5.12449	34.8839	down	-34.3533	-5.10238	34.3533	down	-47.779	-5.57831	47.779	down	-3.14854
A_64_P153091	2.40646	1.26691	2.40646	up	-2.22444	-1.15344	2.22444	down	-26.8923	-4.74912	26.8923	down	-28.8619	-4.85109	28.8619	down	-47.4704	-5.56896	47.4704	down	-41.4153	-5.37209	41.4153	down	-1.68048	-0.748876	1.68048	down	-5.35302	-2.42035	5.35302	down	-64.7154	-6.01604	64.7154	down	-69.455	-6.11801	69.455	down	-114.236	-6.83587	114.236	down	-99.6644	-6.63901	99.6644	down	-4.04402
A_64_P016347	-1.89461	-0.921904	1.89461	down	1.41179	0.497523	1.41179	up	7.13513	2.83494	7.13513	up	5.66303	2.50157	5.66303	up	6.67949	2.73974	6.67949	up	6.25413	2.64481	6.25413	up	1.65694	0.728525	1.65694	up	2.67479	1.41943	2.67479	up	13.5183	3.75684	13.5183	up	10.7293	3.42348	10.7293	up	12.6551	3.66164	12.6551	up	11.8492	3.56671	11.8492	up	3.13927
A_42_P495598	-1.01841	-0.0263185	1.01841	down	1.00571	0.00821972	1.00571	up	-1.0046	-0.00661659	1.0046	down	-1.05197	-0.0730891	1.05197	down	-1.02218	-0.0316434	1.02218	down	-1.0415	-0.0586677	1.0415	down	1.02681	0.0381715	1.02681	up	1.02423	0.0345383	1.02423	up	1.01375	0.019702	1.01375	up	-1.03295	-0.0467706	1.03295	down	-1.0037	-0.00532484	1.0037	down	-1.02268	-0.0323491	1.02268	down	1.04572
A_42_P759043	1.7699	0.823665	1.7699	up	-1.12283	-0.167146	1.12283	down	-2.4399	-1.28682	2.4399	down	-3.8504	-1.94501	3.8504	down	-3.42263	-1.77511	3.42263	down	-3.88415	-1.9576	3.88415	down	1.10893	0.149168	1.10893	up	-1.9873	-0.990811	1.9873	down	-4.31837	-2.11049	4.31837	down	-6.81481	-2.76867	6.81481	down	-6.05771	-2.59877	6.05771	down	-6.87455	-2.78126	6.87455	down	-1.59604
A_64_P071595	-1.02415	-0.0344245	1.02415	down	-1.02498	-0.0355933	1.02498	down	1.00162	0.00234079	1.00162	up	-1.26886	-0.343538	1.26886	down	-1.07502	-0.104369	1.07502	down	-1.15036	-0.202087	1.15036	down	1.03149	0.0447278	1.03149	up	-1.00081	-0.00116873	1.00081	down	1.02581	0.0367653	1.02581	up	-1.23895	-0.309113	1.23895	down	-1.04968	-0.0699449	1.04968	down	-1.12324	-0.167662	1.12324	down	1.0564
A_42_P780882	-1.23863	-0.30875	1.23863	down	-1.15178	-0.203869	1.15178	down	-2.9475	-1.55949	2.9475	down	-5.21251	-2.38198	5.21251	down	-4.29107	-2.10134	4.29107	down	-4.02582	-2.00928	4.02582	down	-1.08863	-0.122514	1.08863	down	1.07541	0.104881	1.07541	up	-2.37964	-1.25074	2.37964	down	-4.20827	-2.07323	4.20827	down	-3.46435	-1.79259	3.46435	down	-3.25021	-1.70053	3.25021	down	1.13779
A_64_P044420	-1.10729	-0.147029	1.10729	down	-2.36513	-1.24192	2.36513	down	-1.12289	-0.167223	1.12289	down	1.43738	0.523441	1.43738	up	1.53787	0.62093	1.53787	up	1.2138	0.279533	1.2138	up	-2.20366	-1.1399	2.20366	down	-2.13597	-1.09489	2.13597	down	-1.0141	-0.0201936	1.0141	down	1.59159	0.670471	1.59159	up	1.70286	0.767959	1.70286	up	1.34403	0.426562	1.34403	up	-1.99014
A_64_P000596	-1.65103	-0.72337	1.65103	down	-1.25035	-0.322327	1.25035	down	1.30864	0.388065	1.30864	up	1.27895	0.354958	1.27895	up	1.48297	0.568493	1.48297	up	1.26549	0.339693	1.26549	up	-1.0374	-0.0529785	1.0374	down	1.32046	0.401043	1.32046	up	2.1606	1.11143	2.1606	up	2.11159	1.07833	2.11159	up	2.44844	1.29186	2.44844	up	2.08936	1.06306	2.08936	up	1.5915
A_44_P468873	1.22079	0.287821	1.22079	up	1.51699	0.601215	1.51699	up	1.43258	0.518616	1.43258	up	1.66828	0.738365	1.66828	up	1.57459	0.65498	1.57459	up	1.85214	0.889193	1.85214	up	-1.04027	-0.0569556	1.04027	down	1.24263	0.313394	1.24263	up	1.17348	0.230796	1.17348	up	1.36656	0.450545	1.36656	up	1.28981	0.367159	1.28981	up	1.51716	0.601372	1.51716	up	-1.26995
A_42_P727022	5.90202	2.56121	5.90202	up	1.08272	0.114664	1.08272	up	-1.49458	-0.579739	1.49458	down	-2.93818	-1.55492	2.93818	down	-7.41267	-2.88999	7.41267	down	-9.70499	-3.27873	9.70499	down	-1.11587	-0.15817	1.11587	down	-5.45109	-2.44655	5.45109	down	-8.82103	-3.14095	8.82103	down	-17.3412	-4.11613	17.3412	down	-43.7497	-5.4512	43.7497	down	-57.2791	-5.83994	57.2791	down	-6.58589
A_64_P135604	2.42099	1.2756	2.42099	up	1.21807	0.284598	1.21807	up	1.07231	0.100718	1.07231	up	1.42307	0.509005	1.42307	up	1.63633	0.710461	1.63633	up	1.93379	0.951429	1.93379	up	1.14912	0.200529	1.14912	up	-1.98756	-0.990998	1.98756	down	-2.25774	-1.17488	2.25774	down	-1.70125	-0.766592	1.70125	down	-1.47953	-0.565136	1.47953	down	-1.25194	-0.324167	1.25194	down	-2.10682
A_64_P052494	-1.42322	-0.50916	1.42322	down	1.20091	0.264132	1.20091	up	-1.30076	-0.379354	1.30076	down	-1.00707	-0.0101702	1.00707	down	-1.28789	-0.365014	1.28789	down	-1.4003	-0.485737	1.4003	down	-1.324	-0.404901	1.324	down	1.70916	0.773292	1.70916	up	1.09415	0.129806	1.09415	up	1.41322	0.49899	1.41322	up	1.10508	0.144146	1.10508	up	1.01637	0.0234227	1.01637	up	1.07494
A_44_P323678	-2.23966	-1.16328	2.23966	down	1.00715	0.0102797	1.00715	up	-1.01136	-0.0162961	1.01136	down	-1.34617	-0.428862	1.34617	down	-1.11702	-0.159652	1.11702	down	-1.20687	-0.271272	1.20687	down	1.09152	0.126336	1.09152	up	2.25567	1.17356	2.25567	up	2.2145	1.14698	2.2145	up	1.66372	0.734416	1.66372	up	2.00503	1.00362	2.00503	up	1.85575	0.892005	1.85575	up	2.44463
A_44_P435764	-1.22572	-0.293625	1.22572	down	2.36239	1.24025	2.36239	up	-1.53062	-0.614117	1.53062	down	-1.79898	-0.847179	1.79898	down	-3.01641	-1.59283	3.01641	down	-1.42037	-0.506267	1.42037	down	1.81872	0.862925	1.81872	up	2.89562	1.53387	2.89562	up	-1.24876	-0.320492	1.24876	down	-1.4677	-0.553555	1.4677	down	-2.46094	-1.29921	2.46094	down	-1.15881	-0.212642	1.15881	down	2.22924
A_42_P798500	1.29802	0.376308	1.29802	up	1.55734	0.639082	1.55734	up	-2.52802	-1.33801	2.52802	down	-1.25305	-0.325439	1.25305	down	-1.52702	-0.610722	1.52702	down	-2.36142	-1.23966	2.36142	down	1.08048	0.111674	1.08048	up	1.19978	0.262773	1.19978	up	-3.2814	-1.71431	3.2814	down	-1.62647	-0.701747	1.62647	down	-1.9821	-0.98703	1.9821	down	-3.06517	-1.61596	3.06517	down	-1.20133
A_44_P279083	-1.05672	-0.0795965	1.05672	down	1.00661	0.0095067	1.00661	up	-1.01858	-0.0265632	1.01858	down	-1.37802	-0.462598	1.37802	down	-1.14149	-0.190919	1.14149	down	-1.2295	-0.298069	1.2295	down	1.10171	0.13975	1.10171	up	1.06371	0.0891032	1.06371	up	1.03744	0.0530334	1.03744	up	-1.30405	-0.383001	1.30405	down	-1.08022	-0.111322	1.08022	down	-1.1635	-0.218472	1.1635	down	1.16421
A_64_P129850	1.7079	0.772226	1.7079	up	1.65865	0.730013	1.65865	up	1.31754	0.397849	1.31754	up	3.65696	1.87064	3.65696	up	1.99717	0.997958	1.99717	up	2.29301	1.19724	2.29301	up	1.30994	0.389496	1.30994	up	-1.02969	-0.0422134	1.02969	down	-1.29628	-0.374377	1.29628	down	2.1412	1.09842	2.1412	up	1.16937	0.225732	1.16937	up	1.34259	0.425014	1.34259	up	-1.30381
A_64_P029468	-2.60278	-1.38005	2.60278	down	-1.31855	-0.398955	1.31855	down	1.0573	0.080384	1.0573	up	-1.27552	-0.351083	1.27552	down	-1.18972	-0.250622	1.18972	down	-1.93004	-0.94863	1.93004	down	-1.19697	-0.259385	1.19697	down	1.97397	0.981099	1.97397	up	2.75192	1.46044	2.75192	up	2.04057	1.02897	2.04057	up	2.18773	1.12943	2.18773	up	1.34856	0.431424	1.34856	up	2.17448
A_43_P18571	-1.28021	-0.356383	1.28021	down	-1.40094	-0.486391	1.40094	down	-5.21251	-2.38198	5.21251	down	-5.26397	-2.39615	5.26397	down	-4.79432	-2.26133	4.79432	down	-8.02193	-3.00395	8.02193	down	1.01764	0.025233	1.01764	up	-1.0943	-0.130008	1.0943	down	-4.0716	-2.0256	4.0716	down	-4.1118	-2.03977	4.1118	down	-3.74494	-1.90494	3.74494	down	-6.2661	-2.64757	6.2661	down	1.3028
A_44_P653701	-3.67334	-1.87709	3.67334	down	-2.86612	-1.5191	2.86612	down	1.91229	0.935304	1.91229	up	11.2015	3.48562	11.2015	up	6.85908	2.77802	6.85908	up	21.2172	4.40717	21.2172	up	-2.65852	-1.41062	2.65852	down	1.28164	0.357993	1.28164	up	7.0245	2.81239	7.0245	up	41.1468	5.36271	41.1468	up	25.1957	4.65511	25.1957	up	77.9381	6.28426	77.9381	up	1.38173
A_64_P093593	-1.73716	-0.796731	1.73716	down	1.51046	0.59499	1.51046	up	-1.85094	-0.888258	1.85094	down	1.6062	0.683648	1.6062	up	-1.67847	-0.747145	1.67847	down	1.30791	0.387261	1.30791	up	1.59178	0.670645	1.59178	up	2.62391	1.39172	2.62391	up	-1.0655	-0.091527	1.0655	down	2.79022	1.48038	2.79022	up	1.03497	0.0495863	1.03497	up	2.27205	1.18399	2.27205	up	2.76518
A_44_P1034793	1.7351	0.795021	1.7351	up	1.1607	0.214991	1.1607	up	-1.93336	-0.951109	1.93336	down	-2.95547	-1.56339	2.95547	down	-2.2495	-1.16961	2.2495	down	-3.16848	-1.66379	3.16848	down	1.09855	0.135606	1.09855	up	-1.49488	-0.58003	1.49488	down	-3.35458	-1.74613	3.35458	down	-5.12805	-2.35841	5.12805	down	-3.90312	-1.96463	3.90312	down	-5.49764	-2.45881	5.49764	down	-1.57944
A_42_P768355	1.31325	0.393139	1.31325	up	1.06744	0.0941613	1.06744	up	1.17627	0.234223	1.17627	up	-1.61532	-0.691817	1.61532	down	-1.23977	-0.310071	1.23977	down	-1.07517	-0.104568	1.07517	down	1.41207	0.497813	1.41207	up	-1.23027	-0.298977	1.23027	down	-1.11645	-0.158916	1.11645	down	-2.12131	-1.08496	2.12131	down	-1.62812	-0.703209	1.62812	down	-1.41197	-0.497707	1.41197	down	1.07525
A_44_P714581	1.34791	0.430728	1.34791	up	-1.09727	-0.133917	1.09727	down	1.40659	0.4922	1.40659	up	1.26435	0.338397	1.26435	up	1.34767	0.430466	1.34767	up	1.48727	0.57267	1.48727	up	-1.11638	-0.158822	1.11638	down	-1.47902	-0.564645	1.47902	down	1.04353	0.0614719	1.04353	up	-1.06609	-0.0923309	1.06609	down	-1.00018	-0.00026226	1.00018	down	1.10339	0.141942	1.10339	up	-1.50478
A_64_P084521	-1.0703	-0.0980205	1.0703	down	-1.29967	-0.378151	1.29967	down	-3.27447	-1.71126	3.27447	down	-5.88292	-2.55653	5.88292	down	-3.71251	-1.8924	3.71251	down	-4.76004	-2.25097	4.76004	down	-1.17557	-0.233356	1.17557	down	-1.2143	-0.28013	1.2143	down	-3.05938	-1.61324	3.05938	down	-5.49649	-2.45851	5.49649	down	-3.46866	-1.79438	3.46866	down	-4.44737	-2.15295	4.44737	down	-1.09835
A_42_P562625	1.5689	0.649751	1.5689	up	-1.16141	-0.215881	1.16141	down	-1.09153	-0.126358	1.09153	down	-1.10441	-0.143274	1.10441	down	-1.10706	-0.146738	1.10706	down	-1.2026	-0.266157	1.2026	down	-1.17968	-0.238401	1.17968	down	-1.82214	-0.865632	1.82214	down	-1.71251	-0.776109	1.71251	down	-1.7327	-0.793025	1.7327	down	-1.73687	-0.796489	1.73687	down	-1.88676	-0.915908	1.88676	down	-1.8508
A_42_P468662	1.09804	0.134926	1.09804	up	-1.40585	-0.491447	1.40585	down	-1.77545	-0.828184	1.77545	down	-1.95929	-0.970327	1.95929	down	-1.8314	-0.87295	1.8314	down	-1.93009	-0.948669	1.93009	down	-1.11723	-0.159929	1.11723	down	-1.54368	-0.626373	1.54368	down	-1.94951	-0.96311	1.94951	down	-2.15137	-1.10525	2.15137	down	-2.01095	-1.00788	2.01095	down	-2.11931	-1.0836	2.11931	down	-1.22676
A_42_P778587	1.37397	0.458347	1.37397	up	2.11149	1.07826	2.11149	up	1.26947	0.344229	1.26947	up	8.39976	3.07035	8.39976	up	1.62451	0.700001	1.62451	up	8.3312	3.05852	8.3312	up	1.82338	0.866615	1.82338	up	1.53678	0.619913	1.53678	up	-1.08231	-0.114119	1.08231	down	6.11351	2.612	6.11351	up	1.18235	0.241653	1.18235	up	6.06361	2.60018	6.06361	up	1.32709
A_64_P139957	2.54598	1.34822	2.54598	up	2.05599	1.03983	2.05599	up	-2.39335	-1.25903	2.39335	down	-4.62213	-2.20856	4.62213	down	-3.98837	-1.9958	3.98837	down	-5.32765	-2.4135	5.32765	down	1.39779	0.48315	1.39779	up	-1.23832	-0.308386	1.23832	down	-6.09341	-2.60725	6.09341	down	-11.7678	-3.55678	11.7678	down	-10.1543	-3.34402	10.1543	down	-13.5641	-3.76172	13.5641	down	-1.82143
A_44_P318402	-1.0933	-0.128694	1.0933	down	-1.00259	-0.00373244	1.00259	down	-1.04498	-0.0634699	1.04498	down	-1.48296	-0.568483	1.48296	down	-1.21038	-0.275465	1.21038	down	-1.30184	-0.380556	1.30184	down	1.13519	0.182935	1.13519	up	1.09048	0.124962	1.09048	up	1.04625	0.0652242	1.04625	up	-1.35641	-0.439789	1.35641	down	-1.10709	-0.14677	1.10709	down	-1.19074	-0.251862	1.19074	down	1.24111
A_64_P090359	-1.09695	-0.133492	1.09695	down	-1.00425	-0.00611353	1.00425	down	-1.04731	-0.066689	1.04731	down	-1.48875	-0.574099	1.48875	down	-1.21522	-0.281212	1.21522	down	-1.3119	-0.391658	1.3119	down	1.13694	0.185158	1.13694	up	1.09231	0.127379	1.09231	up	1.04739	0.0668035	1.04739	up	-1.35717	-0.440607	1.35717	down	-1.10782	-0.14772	1.10782	down	-1.19596	-0.258165	1.19596	down	1.24716
A_43_P17778	-1.65606	-0.727751	1.65606	down	-1.00592	-0.00852108	1.00592	down	-1.15031	-0.202024	1.15031	down	-1.49911	-0.584108	1.49911	down	-1.22017	-0.287081	1.22017	down	-1.31767	-0.397988	1.31767	down	1.13775	0.186182	1.13775	up	1.6463	0.71923	1.6463	up	1.43966	0.525727	1.43966	up	1.10469	0.143644	1.10469	up	1.35724	0.440671	1.35724	up	1.25681	0.329763	1.25681	up	1.88418
A_64_P093176	-1.20357	-0.267321	1.20357	down	-1.23681	-0.306628	1.23681	down	-1.42268	-0.508614	1.42268	down	-1.12776	-0.173464	1.12776	down	-2.4529	-1.29449	2.4529	down	-2.03052	-1.02185	2.03052	down	1.01394	0.0199699	1.01394	up	-1.02762	-0.0393071	1.02762	down	-1.18205	-0.241293	1.18205	down	1.06722	0.0938563	1.06722	up	-2.03802	-1.02717	2.03802	down	-1.68708	-0.754528	1.68708	down	1.22035
A_64_P100123	1.28286	0.359365	1.28286	up	1.08561	0.118511	1.08561	up	-1.07962	-0.110521	1.07962	down	1.42078	0.506683	1.42078	up	1.18655	0.246774	1.18655	up	1.33124	0.412773	1.33124	up	1.04363	0.0616045	1.04363	up	-1.18169	-0.240854	1.18169	down	-1.385	-0.469887	1.385	down	1.10751	0.147318	1.10751	up	-1.08117	-0.112592	1.08117	down	1.03771	0.0534077	1.03771	up	-1.22924
A_44_P426660	-1.10767	-0.147532	1.10767	down	-1.00865	-0.0124302	1.00865	down	-1.05667	-0.0795248	1.05667	down	-1.52071	-0.604743	1.52071	down	-1.23139	-0.300292	1.23139	down	-1.33166	-0.413223	1.33166	down	1.14235	0.192004	1.14235	up	1.09817	0.135102	1.09817	up	1.04827	0.0680072	1.04827	up	-1.37289	-0.457211	1.37289	down	-1.11169	-0.15276	1.11169	down	-1.20221	-0.265691	1.20221	down	1.26535
A_42_P696084	4.00472	2.0017	4.00472	up	1.94238	0.957827	1.94238	up	5.94501	2.57168	5.94501	up	6.21173	2.63499	6.21173	up	3.12806	1.64527	3.12806	up	10.293	3.36359	10.293	up	1.43137	0.517397	1.43137	up	-2.06176	-1.04387	2.06176	down	1.4845	0.569979	1.4845	up	1.5511	0.633293	1.5511	up	-1.28026	-0.356432	1.28026	down	2.57021	1.36189	2.57021	up	-2.79782
A_64_P118227	-1.0941	-0.129748	1.0941	down	-1.03187	-0.0452623	1.03187	down	-1.01859	-0.026572	1.01859	down	-1.2893	-0.366588	1.2893	down	-1.08557	-0.118457	1.08557	down	-1.21955	-0.28635	1.21955	down	1.02908	0.0413582	1.02908	up	1.06031	0.0844855	1.06031	up	1.07414	0.103176	1.07414	up	-1.17841	-0.23684	1.17841	down	1.00786	0.0112913	1.00786	up	-1.11466	-0.156602	1.11466	down	1.12592
A_64_P051317	-1.74757	-0.805353	1.74757	down	1.29768	0.375935	1.29768	up	-2.35569	-1.23615	2.35569	down	-2.39381	-1.25931	2.39381	down	-1.32682	-0.407968	1.32682	down	-1.81275	-0.858178	1.81275	down	1.50057	0.585515	1.50057	up	2.26779	1.18129	2.26779	up	-1.34798	-0.430799	1.34798	down	-1.36979	-0.453954	1.36979	down	1.31712	0.397385	1.31712	up	-1.03729	-0.052825	1.03729	down	2.62236
A_42_P756350	1.12224	0.166386	1.12224	up	1.12062	0.164301	1.12062	up	1.09921	0.136467	1.09921	up	1.16113	0.215533	1.16113	up	1.09013	0.124495	1.09013	up	1.09382	0.129376	1.09382	up	1.08554	0.118413	1.08554	up	-1.00145	-0.00208426	1.00145	down	-1.02095	-0.0299187	1.02095	down	1.03465	0.0491476	1.03465	up	-1.02946	-0.0418906	1.02946	down	-1.02598	-0.0370092	1.02598	down	-1.03381
A_42_P816479	-2.88222	-1.52718	2.88222	down	-1.04602	-0.0649118	1.04602	down	3.15359	1.657	3.15359	up	4.71263	2.23653	4.71263	up	4.35981	2.12426	4.35981	up	5.69387	2.50941	5.69387	up	1.08081	0.112109	1.08081	up	2.75541	1.46227	2.75541	up	9.08935	3.18418	9.08935	up	13.5828	3.76371	13.5828	up	12.5659	3.65144	12.5659	up	16.411	4.03659	16.411	up	3.11512
A_64_P351634	-3.58733	-1.84291	3.58733	down	1.18853	0.249175	1.18853	up	1.02149	0.0306706	1.02149	up	1.42009	0.505986	1.42009	up	1.2576	0.330673	1.2576	up	1.73817	0.797568	1.73817	up	1.26986	0.34467	1.26986	up	4.26364	2.09209	4.26364	up	3.66441	1.87358	3.66441	up	5.09435	2.3489	5.09435	up	4.51143	2.17358	4.51143	up	6.23539	2.64048	6.23539	up	4.55541
A_64_P136597	1.26603	0.340309	1.26603	up	1.05013	0.07057	1.05013	up	3.78663	1.92091	3.78663	up	4.20359	2.07162	4.20359	up	3.97512	1.991	3.97512	up	4.46614	2.15903	4.46614	up	1.11659	0.159094	1.11659	up	-1.20559	-0.269739	1.20559	down	2.99095	1.5806	2.99095	up	3.3203	1.73131	3.3203	up	3.13984	1.65069	3.13984	up	3.52768	1.81872	3.52768	up	-1.13384
A_64_P052017	-33.4652	-5.06459	33.4652	down	1.99027	0.992966	1.99027	up	-1.93847	-0.954918	1.93847	down	2.31129	1.2087	2.31129	up	-2.07494	-1.05307	2.07494	down	2.5782	1.36636	2.5782	up	2.28326	1.1911	2.28326	up	66.6048	6.05755	66.6048	up	17.2637	4.10967	17.2637	up	77.3477	6.27329	77.3477	up	16.1283	4.01152	16.1283	up	86.2799	6.43095	86.2799	up	76.4098
A_44_P444485	1.92783	0.946976	1.92783	up	1.24489	0.316021	1.24489	up	1.47008	0.555896	1.47008	up	1.29098	0.368465	1.29098	up	1.74487	0.803118	1.74487	up	1.37197	0.456245	1.37197	up	-1.08664	-0.119871	1.08664	down	-1.54859	-0.630955	1.54859	down	-1.31137	-0.39108	1.31137	down	-1.49331	-0.57851	1.49331	down	-1.10486	-0.143858	1.10486	down	-1.40516	-0.49073	1.40516	down	-2.09485
A_44_P147373	-1.12409	-0.168752	1.12409	down	-1.53288	-0.616243	1.53288	down	-1.93261	-0.950554	1.93261	down	-1.98837	-0.991583	1.98837	down	-2.10704	-1.07522	2.10704	down	-2.72281	-1.44509	2.72281	down	-1.26194	-0.33564	1.26194	down	-1.36367	-0.447492	1.36367	down	-1.71928	-0.781802	1.71928	down	-1.76887	-0.822831	1.76887	down	-1.87445	-0.906465	1.87445	down	-2.42224	-1.27634	2.42224	down	-1.12263
A_64_P059939	1.48013	0.565722	1.48013	up	1.10932	0.149682	1.10932	up	1.39823	0.483604	1.39823	up	1.78192	0.83343	1.78192	up	1.47932	0.564931	1.47932	up	1.87365	0.905854	1.87365	up	-1.08434	-0.116817	1.08434	down	-1.33426	-0.41604	1.33426	down	-1.05857	-0.082118	1.05857	down	1.20389	0.267708	1.20389	up	-1.00055	-0.00079155	1.00055	down	1.26587	0.340132	1.26587	up	-1.60496
A_42_P637279	-1.074	-0.102997	1.074	down	1.01312	0.0188119	1.01312	up	-1.07855	-0.109095	1.07855	down	-1.07112	-0.0991161	1.07112	down	-1.01916	-0.0273745	1.01916	down	-1.11106	-0.151931	1.11106	down	-1.04196	-0.0593021	1.04196	down	1.0881	0.121809	1.0881	up	-1.00424	-0.00609779	1.00424	down	1.00269	0.00388122	1.00269	up	1.05382	0.0756228	1.05382	up	-1.0345	-0.0489337	1.0345	down	1.03075
A_42_P771570	1.00184	0.00265741	1.00184	up	1.29991	0.378414	1.29991	up	-2.35601	-1.23635	2.35601	down	1.73028	0.791008	1.73028	up	-1.36586	-0.449807	1.36586	down	4.01768	2.00636	4.01768	up	1.17477	0.232375	1.17477	up	1.29752	0.375757	1.29752	up	-2.36036	-1.23901	2.36036	down	1.7271	0.788351	1.7271	up	-1.36838	-0.452465	1.36838	down	4.01029	2.00371	4.01029	up	1.17261
A_43_P12942	-1.05199	-0.0731158	1.05199	down	-1.01216	-0.0174427	1.01216	down	-1.17464	-0.232217	1.17464	down	-1.22734	-0.295539	1.22734	down	-1.06518	-0.0911026	1.06518	down	-1.14441	-0.194604	1.14441	down	1.03563	0.050508	1.03563	up	1.03934	0.0556731	1.03934	up	-1.11659	-0.159101	1.11659	down	-1.16669	-0.222423	1.16669	down	-1.01255	-0.0179868	1.01255	down	-1.08786	-0.121489	1.08786	down	1.08947
A_64_P053307	-1.04892	-0.0689075	1.04892	down	-1.01114	-0.0159817	1.01114	down	-1.37381	-0.45818	1.37381	down	-2.24855	-1.169	2.24855	down	-1.06394	-0.0894208	1.06394	down	-1.14158	-0.191027	1.14158	down	1.03675	0.0520711	1.03675	up	1.03737	0.0529258	1.03737	up	-1.30973	-0.389273	1.30973	down	-2.14368	-1.10009	2.14368	down	-1.01432	-0.0205133	1.01432	down	-1.08833	-0.122119	1.08833	down	1.08747
A_42_P595630	1.2872	0.364242	1.2872	up	-1.20615	-0.270413	1.20615	down	1.1507	0.20251	1.1507	up	-1.12275	-0.167031	1.12275	down	-1.06289	-0.0879936	1.06289	down	-1.55128	-0.63346	1.55128	down	-1.30494	-0.383981	1.30494	down	-1.55257	-0.634655	1.55257	down	-1.11863	-0.161732	1.11863	down	-1.4452	-0.531273	1.4452	down	-1.36816	-0.452235	1.36816	down	-1.99682	-0.997702	1.99682	down	-1.67972
A_64_P154760	1.69791	0.763759	1.69791	up	-1.19374	-0.255484	1.19374	down	-5.41591	-2.4372	5.41591	down	-5.7202	-2.51606	5.7202	down	-5.72929	-2.51836	5.72929	down	-7.61739	-2.9293	7.61739	down	-1.0848	-0.117428	1.0848	down	-2.02685	-1.01924	2.02685	down	-9.19573	-3.20096	9.19573	down	-9.71237	-3.27982	9.71237	down	-9.72781	-3.28211	9.72781	down	-12.9336	-3.69306	12.9336	down	-1.84189
A_42_P764359	-2.11499	-1.08065	2.11499	down	-1.50628	-0.590994	1.50628	down	1.18044	0.239323	1.18044	up	1.05179	0.0728493	1.05179	up	1.25259	0.324915	1.25259	up	-1.03685	-0.0522118	1.03685	down	-1.38924	-0.474299	1.38924	down	1.40411	0.489659	1.40411	up	2.49662	1.31998	2.49662	up	2.22453	1.1535	2.22453	up	2.64922	1.40557	2.64922	up	2.03982	1.02844	2.03982	up	1.52241
A_43_P10405	1.08305	0.115096	1.08305	up	-1.47694	-0.562613	1.47694	down	1.0464	0.0654306	1.0464	up	-1.04204	-0.0594063	1.04204	down	2.07524	1.05328	2.07524	up	2.89472	1.53342	2.89472	up	1.25317	0.325578	1.25317	up	-1.5996	-0.67771	1.5996	down	-1.03502	-0.0496654	1.03502	down	-1.12858	-0.174502	1.12858	down	1.91611	0.938183	1.91611	up	2.67275	1.41833	2.67275	up	1.15707
A_44_P269950	1.40742	0.493052	1.40742	up	2.01243	1.00894	2.01243	up	1.12753	0.17316	1.12753	up	-1.25703	-0.330016	1.25703	down	1.74741	0.805218	1.74741	up	1.02206	0.0314837	1.02206	up	1.50078	0.585714	1.50078	up	1.42987	0.515886	1.42987	up	-1.24824	-0.319892	1.24824	down	-1.76916	-0.823068	1.76916	down	1.24157	0.312166	1.24157	up	-1.37704	-0.461568	1.37704	down	1.06634
A_44_P160763	-1.8744	-0.906429	1.8744	down	1.05001	0.0704098	1.05001	up	-1.28239	-0.358837	1.28239	down	-1.46433	-0.550238	1.46433	down	-1.10486	-0.143866	1.10486	down	-2.10421	-1.07328	2.10421	down	1.02423	0.0345411	1.02423	up	1.96815	0.976839	1.96815	up	1.46164	0.547592	1.46164	up	1.28004	0.356192	1.28004	up	1.6965	0.762564	1.6965	up	-1.1226	-0.166846	1.1226	down	1.91982
A_64_P127678	-2.78393	-1.47713	2.78393	down	-1.82587	-0.868586	1.82587	down	-1.38612	-0.47105	1.38612	down	-1.44319	-0.529261	1.44319	down	1.75323	0.810019	1.75323	up	1.37317	0.457506	1.37317	up	1.11386	0.155561	1.11386	up	1.52472	0.60854	1.52472	up	2.00844	1.00607	2.00844	up	1.92902	0.947865	1.92902	up	4.88089	2.28714	4.88089	up	3.8228	1.93463	3.8228	up	3.1009
A_42_P684885	-4.59926	-2.2014	4.59926	down	-8.6139	-3.10667	8.6139	down	90.8673	6.50569	90.8673	up	111.877	6.80577	111.877	up	120.941	6.91816	120.941	up	75.5186	6.23876	75.5186	up	-9.23281	-3.20677	9.23281	down	-1.87289	-0.905266	1.87289	down	417.922	8.70709	417.922	up	514.55	9.00717	514.55	up	556.239	9.11956	556.239	up	347.329	8.44016	347.329	up	-2.00746
A_64_P102708	-2.57425	-1.36415	2.57425	down	1.41772	0.503569	1.41772	up	1.4872	0.572594	1.4872	up	-1.01525	-0.0218329	1.01525	down	-1.74588	-0.803956	1.74588	down	-1.89242	-0.920235	1.89242	down	-1.02931	-0.0416799	1.02931	down	3.64956	1.86772	3.64956	up	3.82841	1.93675	3.82841	up	2.53559	1.34232	2.53559	up	1.47447	0.560196	1.47447	up	1.36029	0.443917	1.36029	up	2.50094
A_42_P547629	-2.27568	-1.1863	2.27568	down	-8.07684	-3.01379	8.07684	down	-2.52041	-1.33366	2.52041	down	-1.12434	-0.169084	1.12434	down	-1.18798	-0.248515	1.18798	down	1.274	0.349363	1.274	up	-8.52077	-3.09098	8.52077	down	-3.5492	-1.82749	3.5492	down	-1.10754	-0.147363	1.10754	down	2.02401	1.01721	2.02401	up	1.91558	0.937783	1.91558	up	2.89921	1.53566	2.89921	up	-3.74427
A_42_P522285	1.85621	0.892356	1.85621	up	-1.27923	-0.355272	1.27923	down	-1.50523	-0.589983	1.50523	down	-1.74639	-0.804373	1.74639	down	-1.3104	-0.390007	1.3104	down	-1.78362	-0.834808	1.78362	down	1.02213	0.03158	1.02213	up	-2.37451	-1.24763	2.37451	down	-2.79401	-1.48234	2.79401	down	-3.24165	-1.69673	3.24165	down	-2.43237	-1.28236	2.43237	down	-3.31077	-1.72716	3.31077	down	-1.81602
A_64_P164423	-2.02132	-1.0153	2.02132	down	-1.24487	-0.315993	1.24487	down	-3.57723	-1.83884	3.57723	down	-1.21239	-0.277856	1.21239	down	-1.62233	-0.698067	1.62233	down	-1.11729	-0.159997	1.11729	down	-1.02029	-0.0289855	1.02029	down	1.62372	0.699306	1.62372	up	-1.76975	-0.823544	1.76975	down	1.66722	0.737443	1.66722	up	1.24594	0.317232	1.24594	up	1.80914	0.855302	1.80914	up	1.98112
A_44_P256143	-1.20939	-0.274282	1.20939	down	1.19226	0.253695	1.19226	up	-2.00173	-1.00125	2.00173	down	-3.08073	-1.62327	3.08073	down	-3.80634	-1.92841	3.80634	down	-3.79773	-1.92514	3.79773	down	-1.13745	-0.1858	1.13745	down	1.4419	0.527976	1.4419	up	-1.65516	-0.726969	1.65516	down	-2.54734	-1.34899	2.54734	down	-3.14732	-1.65412	3.14732	down	-3.1402	-1.65086	3.1402	down	1.06325
A_44_P727294	-1.02006	-0.0286529	1.02006	down	-1.91413	-0.936686	1.91413	down	-1.14647	-0.197193	1.14647	down	-1.21608	-0.282238	1.21608	down	-1.05453	-0.0765984	1.05453	down	-1.11659	-0.159106	1.11659	down	1.05649	0.0792787	1.05649	up	-1.87648	-0.908033	1.87648	down	-1.12392	-0.16854	1.12392	down	-1.19217	-0.253585	1.19217	down	-1.03379	-0.0479455	1.03379	down	-1.09464	-0.130453	1.09464	down	1.07768
A_64_P108404	-2.54244	-1.34621	2.54244	down	-1.6343	-0.708671	1.6343	down	1.36701	0.451021	1.36701	up	1.41018	0.49588	1.41018	up	1.62812	0.70321	1.62812	up	1.52646	0.61019	1.52646	up	-1.10044	-0.138087	1.10044	down	1.55567	0.63754	1.55567	up	3.47553	1.79723	3.47553	up	3.58529	1.84209	3.58529	up	4.1394	2.04942	4.1394	up	3.88093	1.9564	3.88093	up	2.31037
A_44_P520829	1.76192	0.817146	1.76192	up	-1.18016	-0.238987	1.18016	down	-1.0341	-0.0483799	1.0341	down	1.0672	0.0938282	1.0672	up	1.35796	0.441437	1.35796	up	1.29147	0.369015	1.29147	up	-1.05229	-0.0735321	1.05229	down	-2.07935	-1.05613	2.07935	down	-1.822	-0.865526	1.822	down	-1.65097	-0.723318	1.65097	down	-1.29748	-0.37571	1.29748	down	-1.36427	-0.448132	1.36427	down	-1.85405
A_44_P229677	1.50726	0.591931	1.50726	up	1.08588	0.118869	1.08588	up	3.56641	1.83447	3.56641	up	7.37918	2.88346	7.37918	up	6.99888	2.80712	6.99888	up	20.1179	4.33041	20.1179	up	1.62484	0.700301	1.62484	up	-1.38805	-0.473062	1.38805	down	2.36615	1.24254	2.36615	up	4.89575	2.29153	4.89575	up	4.64344	2.21519	4.64344	up	13.3473	3.73848	13.3473	up	1.07801
A_64_P126215	-1.01738	-0.0248563	1.01738	down	1.00959	0.0137692	1.00959	up	1.00582	0.00836539	1.00582	up	-1.22983	-0.29846	1.22983	down	-1.05712	-0.0801439	1.05712	down	-1.12162	-0.165578	1.12162	down	1.06324	0.0884659	1.06324	up	1.02713	0.0386255	1.02713	up	1.02329	0.0332217	1.02329	up	-1.20882	-0.273604	1.20882	down	-1.03907	-0.0552876	1.03907	down	-1.10246	-0.140722	1.10246	down	1.08172
A_64_P090035	2.82771	1.49963	2.82771	up	5.12742	2.35823	5.12742	up	5.64285	2.49642	5.64285	up	3.66977	1.87569	3.66977	up	4.52751	2.17872	4.52751	up	3.08053	1.62318	3.08053	up	3.02469	1.59679	3.02469	up	1.81328	0.858602	1.81328	up	1.99556	0.996792	1.99556	up	1.29779	0.376059	1.29779	up	1.60112	0.679084	1.60112	up	1.08941	0.123548	1.08941	up	1.06966
A_64_P089330	-1.56241	-0.643775	1.56241	down	-1.06306	-0.0882254	1.06306	down	1.13368	0.181007	1.13368	up	-1.09887	-0.136015	1.09887	down	1.06388	0.0893405	1.06388	up	-1.00037	-0.000532389	1.00037	down	-1.01287	-0.0184546	1.01287	down	1.46973	0.55555	1.46973	up	1.77127	0.824783	1.77127	up	1.42184	0.507761	1.42184	up	1.66223	0.733116	1.66223	up	1.56184	0.643243	1.56184	up	1.54255
A_44_P454429	-3.26556	-1.70733	3.26556	down	1.49245	0.577683	1.49245	up	1.97919	0.984912	1.97919	up	-1.13291	-0.180037	1.13291	down	1.4377	0.52376	1.4377	up	-1.06214	-0.0869708	1.06214	down	1.61216	0.688998	1.61216	up	4.87369	2.28501	4.87369	up	6.46318	2.69224	6.46318	up	2.88245	1.52729	2.88245	up	4.69489	2.23109	4.69489	up	3.07452	1.62036	3.07452	up	5.26462
A_42_P759843	1.14483	0.195133	1.14483	up	1.08077	0.112055	1.08077	up	6.09788	2.60831	6.09788	up	33.4978	5.06599	33.4978	up	14.2929	3.83723	14.2929	up	60.2505	5.9129	60.2505	up	1.4608	0.546757	1.4608	up	-1.05928	-0.0830784	1.05928	down	5.32645	2.41317	5.32645	up	29.26	4.87086	29.26	up	12.4848	3.6421	12.4848	up	52.6284	5.71777	52.6284	up	1.276
A_43_P14264	11.4886	3.52213	11.4886	up	1.31573	0.395865	1.31573	up	1.28303	0.359559	1.28303	up	1.20854	0.273264	1.20854	up	-1.0779	-0.108221	1.0779	down	1.74597	0.804028	1.74597	up	1.32143	0.402096	1.32143	up	-8.7317	-3.12626	8.7317	down	-8.95422	-3.16257	8.95422	down	-9.50616	-3.24886	9.50616	down	-12.3835	-3.63035	12.3835	down	-6.58005	-2.7181	6.58005	down	-8.69407
A_64_P011223	3.17678	1.66757	3.17678	up	3.24113	1.6965	3.24113	up	1.14977	0.201343	1.14977	up	-1.32928	-0.41065	1.32928	down	-1.78877	-0.838968	1.78877	down	-1.39508	-0.480348	1.39508	down	2.02125	1.01524	2.02125	up	1.02026	0.0289307	1.02026	up	-2.76298	-1.46622	2.76298	down	-4.22285	-2.07822	4.22285	down	-5.68254	-2.50654	5.68254	down	-4.43187	-2.14792	4.43187	down	-1.5717
A_42_P701169	1.38229	0.467062	1.38229	up	1.05625	0.0789518	1.05625	up	1.20716	0.271614	1.20716	up	1.7075	0.771883	1.7075	up	1.43923	0.525294	1.43923	up	1.30704	0.386305	1.30704	up	1.06387	0.0893154	1.06387	up	-1.30868	-0.38811	1.30868	down	-1.14508	-0.195448	1.14508	down	1.23527	0.304821	1.23527	up	1.04119	0.0582323	1.04119	up	-1.05757	-0.0807571	1.05757	down	-1.29931
A_64_P143307	-2.07931	-1.0561	2.07931	down	1.23992	0.310245	1.23992	up	-1.52231	-0.606265	1.52231	down	-2.12799	-1.08949	2.12799	down	-2.0593	-1.04215	2.0593	down	-2.20475	-1.14061	2.20475	down	1.23354	0.302801	1.23354	up	2.57817	1.36635	2.57817	up	1.36589	0.449837	1.36589	up	-1.02341	-0.0333891	1.02341	down	1.00972	0.0139494	1.00972	up	-1.06033	-0.0845127	1.06033	down	2.5649
A_44_P480636	-2.71771	-1.44239	2.71771	down	-1.29755	-0.375789	1.29755	down	-1.78625	-0.836935	1.78625	down	-2.09895	-1.06967	2.09895	down	-1.46706	-0.552925	1.46706	down	-2.11654	-1.08171	2.11654	down	-1.02992	-0.0425386	1.02992	down	2.09449	1.0666	2.09449	up	1.52146	0.605455	1.52146	up	1.2948	0.372725	1.2948	up	1.85249	0.889465	1.85249	up	1.28403	0.360682	1.28403	up	2.63874
A_64_P163564	2.25943	1.17596	2.25943	up	-1.18312	-0.24259	1.18312	down	-1.05826	-0.0816999	1.05826	down	-1.60589	-0.683377	1.60589	down	-1.55288	-0.634943	1.55288	down	-2.00133	-1.00096	2.00133	down	1.343	0.425455	1.343	up	-2.67317	-1.41855	2.67317	down	-2.39108	-1.25766	2.39108	down	-3.62841	-1.85934	3.62841	down	-3.50862	-1.8109	3.50862	down	-4.52187	-2.17692	4.52187	down	-1.68238
A_42_P774028	1.68717	0.754609	1.68717	up	1.02161	0.030838	1.02161	up	-4.45945	-2.15687	4.45945	down	-7.9349	-2.98821	7.9349	down	-6.27429	-2.64945	6.27429	down	-8.79739	-3.13708	8.79739	down	1.01593	0.0228	1.01593	up	-1.65149	-0.723771	1.65149	down	-7.52387	-2.91148	7.52387	down	-13.3876	-3.74282	13.3876	down	-10.5858	-3.40406	10.5858	down	-14.8427	-3.89168	14.8427	down	-1.66072
A_43_P20110	-3.47101	-1.79536	3.47101	down	-1.20101	-0.264243	1.20101	down	-2.46512	-1.30166	2.46512	down	-3.06951	-1.61801	3.06951	down	-2.06894	-1.04889	2.06894	down	-3.44398	-1.78408	3.44398	down	1.06023	0.0843711	1.06023	up	2.89009	1.53111	2.89009	up	1.40805	0.493696	1.40805	up	1.1308	0.177349	1.1308	up	1.67768	0.746467	1.67768	up	1.00785	0.0112791	1.00785	up	3.68005
A_44_P552865	1.23176	0.300725	1.23176	up	1.29183	0.369417	1.29183	up	1.26907	0.34377	1.26907	up	-1.03091	-0.0439138	1.03091	down	1.15777	0.211347	1.15777	up	1.08014	0.111214	1.08014	up	1.3894	0.474462	1.3894	up	1.04877	0.068692	1.04877	up	1.03029	0.0430453	1.03029	up	-1.26983	-0.344639	1.26983	down	-1.06391	-0.0893779	1.06391	down	-1.14038	-0.189511	1.14038	down	1.12798
A_43_P17428	1.30822	0.387602	1.30822	up	-1.73065	-0.791311	1.73065	down	-1.59312	-0.671851	1.59312	down	-1.51471	-0.599041	1.51471	down	-1.08603	-0.11907	1.08603	down	-1.59428	-0.672901	1.59428	down	-1.35375	-0.436963	1.35375	down	-2.26406	-1.17891	2.26406	down	-2.08414	-1.05945	2.08414	down	-1.98157	-0.986643	1.98157	down	-1.42077	-0.506672	1.42077	down	-2.08566	-1.0605	2.08566	down	-1.771
A_64_P146222	-1.76612	-0.82058	1.76612	down	1.1266	0.171977	1.1266	up	1.99639	0.997395	1.99639	up	1.80362	0.850898	1.80362	up	2.00815	1.00587	2.00815	up	1.69338	0.759907	1.69338	up	1.16346	0.218418	1.16346	up	1.98971	0.992557	1.98971	up	3.52586	1.81797	3.52586	up	3.18541	1.67148	3.18541	up	3.54663	1.82645	3.54663	up	2.99071	1.58049	2.99071	up	2.0548
A_64_P054856	1.3881	0.473106	1.3881	up	1.21415	0.279945	1.21415	up	1.08609	0.119145	1.08609	up	1.2975	0.375732	1.2975	up	1.17604	0.233939	1.17604	up	1.32146	0.402127	1.32146	up	1.13658	0.184698	1.13658	up	-1.14327	-0.193161	1.14327	down	-1.27806	-0.353961	1.27806	down	-1.06982	-0.097374	1.06982	down	-1.18031	-0.239167	1.18031	down	-1.05043	-0.0709791	1.05043	down	-1.22129
A_64_P154982	-2.07803	-1.05522	2.07803	down	1.18012	0.238932	1.18012	up	-23.0491	-4.52664	23.0491	down	-40.2552	-5.3311	40.2552	down	-38.3064	-5.25951	38.3064	down	-31.8093	-4.99138	31.8093	down	-1.15696	-0.210343	1.15696	down	2.45233	1.29415	2.45233	up	-11.0918	-3.47142	11.0918	down	-19.3718	-4.27589	19.3718	down	-18.434	-4.2043	18.434	down	-15.3074	-3.93616	15.3074	down	1.79611
A_42_P726363	1.20671	0.27108	1.20671	up	1.30601	0.38517	1.30601	up	1.38384	0.468681	1.38384	up	1.30664	0.385867	1.30664	up	1.17516	0.232856	1.17516	up	1.32224	0.402981	1.32224	up	-1.00084	-0.00120735	1.00084	down	1.08229	0.114089	1.08229	up	1.14679	0.197601	1.14679	up	1.08281	0.114787	1.08281	up	-1.02685	-0.0382242	1.02685	down	1.09574	0.131901	1.09574	up	-1.20772
A_64_P139685	-1.05491	-0.0771148	1.05491	down	-1.01129	-0.016202	1.01129	down	-1.01825	-0.0260987	1.01825	down	-1.36948	-0.453626	1.36948	down	-1.13697	-0.185194	1.13697	down	-1.22351	-0.291029	1.22351	down	1.09795	0.134815	1.09795	up	1.04313	0.0609128	1.04313	up	1.03599	0.0510161	1.03599	up	-1.2982	-0.376511	1.2982	down	-1.07779	-0.108079	1.07779	down	-1.15983	-0.213914	1.15983	down	1.15824
A_64_P114104	1.58483	0.66433	1.58483	up	1.02055	0.0293484	1.02055	up	-1.69085	-0.757746	1.69085	down	-2.53655	-1.34287	2.53655	down	-2.27119	-1.18345	2.27119	down	-2.22619	-1.15458	2.22619	down	-1.02696	-0.0383816	1.02696	down	-1.55292	-0.634981	1.55292	down	-2.67971	-1.42208	2.67971	down	-4.02001	-2.0072	4.02001	down	-3.59945	-1.84778	3.59945	down	-3.52814	-1.81891	3.52814	down	-1.62756
A_42_P480273	1.66108	0.732121	1.66108	up	1.21694	0.283253	1.21694	up	-1.93959	-0.955753	1.93959	down	-2.46623	-1.30231	2.46623	down	-3.0572	-1.61221	3.0572	down	-2.66891	-1.41625	2.66891	down	1.23204	0.301052	1.23204	up	-1.36497	-0.448869	1.36497	down	-3.22182	-1.68787	3.22182	down	-4.09661	-2.03443	4.09661	down	-5.07825	-2.34433	5.07825	down	-4.43327	-2.14837	4.43327	down	-1.34823
A_64_P004344	5.54486	2.47115	5.54486	up	1.22545	0.293315	1.22545	up	1.94137	0.957074	1.94137	up	1.56549	0.646613	1.56549	up	1.44347	0.529541	1.44347	up	1.07157	0.0997257	1.07157	up	1.25871	0.331941	1.25871	up	-4.52474	-2.17784	4.52474	down	-2.85616	-1.51408	2.85616	down	-3.54193	-1.82454	3.54193	down	-3.84134	-1.94161	3.84134	down	-5.17452	-2.37142	5.17452	down	-4.40521
A_42_P723584	1.71163	0.775368	1.71163	up	-1.11318	-0.154693	1.11318	down	-1.22254	-0.289886	1.22254	down	-1.9196	-0.940809	1.9196	down	-1.82226	-0.865731	1.82226	down	-2.41387	-1.27135	2.41387	down	-1.17305	-0.230263	1.17305	down	-1.90536	-0.93006	1.90536	down	-2.09254	-1.06525	2.09254	down	-3.28565	-1.71618	3.28565	down	-3.11903	-1.6411	3.11903	down	-4.13164	-2.04671	4.13164	down	-2.00782
A_64_P114813	-1.27411	-0.349488	1.27411	down	1.05086	0.0715668	1.05086	up	-1.4016	-0.487075	1.4016	down	-1.72206	-0.784131	1.72206	down	-1.19775	-0.260322	1.19775	down	-1.49198	-0.577231	1.49198	down	1.16097	0.215332	1.16097	up	1.33891	0.421055	1.33891	up	-1.10006	-0.137587	1.10006	down	-1.35158	-0.434644	1.35158	down	1.06375	0.0891657	1.06375	up	-1.171	-0.227743	1.171	down	1.4792
A_64_P034551	-2.48352	-1.31239	2.48352	down	-1.58351	-0.663123	1.58351	down	2.19797	1.13617	2.19797	up	1.86935	0.902538	1.86935	up	2.92758	1.54971	2.92758	up	3.96998	1.98913	3.96998	up	-1.03878	-0.0548859	1.03878	down	1.56837	0.649265	1.56837	up	5.4587	2.44856	5.4587	up	4.64258	2.21493	4.64258	up	7.27071	2.8621	7.27071	up	9.85955	3.30152	9.85955	up	2.39081
A_64_P141799	-1.65927	-0.730546	1.65927	down	-1.03438	-0.0487719	1.03438	down	-1.58212	-0.661859	1.58212	down	-2.05742	-1.04084	2.05742	down	-2.03979	-1.02842	2.03979	down	-3.0218	-1.59541	3.0218	down	-1.01226	-0.0175848	1.01226	down	1.60411	0.681774	1.60411	up	1.04876	0.0686874	1.04876	up	-1.23996	-0.310293	1.23996	down	-1.22933	-0.297875	1.22933	down	-1.82117	-0.864864	1.82117	down	1.63917
A_44_P337088	-1.47224	-0.558012	1.47224	down	-5.11643	-2.35514	5.11643	down	-1.64928	-0.72184	1.64928	down	-2.29741	-1.20001	2.29741	down	-1.48583	-0.571272	1.48583	down	-2.16519	-1.1145	2.16519	down	-3.06122	-1.61411	3.06122	down	-3.47527	-1.79713	3.47527	down	-1.12026	-0.163828	1.12026	down	-1.56049	-0.641998	1.56049	down	-1.00923	-0.0132599	1.00923	down	-1.47068	-0.556484	1.47068	down	-2.07929
A_64_P137961	-1.48643	-0.571854	1.48643	down	-2.38393	-1.25334	2.38393	down	-2.08208	-1.05803	2.08208	down	-2.02698	-1.01933	2.02698	down	-2.10072	-1.07088	2.10072	down	-3.04997	-1.6088	3.04997	down	-1.24675	-0.318172	1.24675	down	-1.6038	-0.68149	1.6038	down	-1.40073	-0.486174	1.40073	down	-1.36365	-0.447475	1.36365	down	-1.41326	-0.499027	1.41326	down	-2.05187	-1.03694	2.05187	down	1.19225
A_64_P053822	-1.07974	-0.110689	1.07974	down	1.25315	0.325558	1.25315	up	-1.34466	-0.427246	1.34466	down	-1.54202	-0.62482	1.54202	down	-1.77434	-0.82728	1.77434	down	-2.1034	-1.07272	2.1034	down	1.1272	0.17274	1.1272	up	1.35308	0.436247	1.35308	up	-1.24535	-0.316556	1.24535	down	-1.42813	-0.514131	1.42813	down	-1.64329	-0.716591	1.64329	down	-1.94805	-0.962032	1.94805	down	1.21708
A_42_P484456	1.47785	0.563499	1.47785	up	-1.09432	-0.130035	1.09432	down	-2.96971	-1.57032	2.96971	down	-5.50795	-2.46151	5.50795	down	-4.99446	-2.32033	4.99446	down	-5.58625	-2.48188	5.58625	down	-1.04948	-0.0696812	1.04948	down	-1.61724	-0.693535	1.61724	down	-4.38879	-2.13382	4.38879	down	-8.13992	-3.02501	8.13992	down	-7.38107	-2.88383	7.38107	down	-8.25564	-3.04538	8.25564	down	-1.55098
A_44_P508632	3.80024	1.92609	3.80024	up	4.91986	2.29862	4.91986	up	5.39828	2.4325	5.39828	up	4.95905	2.31006	4.95905	up	6.05217	2.59745	6.05217	up	3.06679	1.61673	3.06679	up	4.51993	2.1763	4.51993	up	1.29462	0.372527	1.29462	up	1.42051	0.50641	1.42051	up	1.30493	0.383973	1.30493	up	1.59258	0.671363	1.59258	up	-1.23916	-0.309358	1.23916	down	1.18938
A_64_P080598	1.48675	0.572164	1.48675	up	1.54753	0.629969	1.54753	up	1.38648	0.471426	1.38648	up	-1.19961	-0.262562	1.19961	down	-1.39261	-0.477792	1.39261	down	-2.00293	-1.00211	2.00293	down	1.91772	0.939389	1.91772	up	1.04088	0.0578053	1.04088	up	-1.07232	-0.100738	1.07232	down	-1.78352	-0.834725	1.78352	down	-2.07047	-1.04996	2.07047	down	-2.97786	-1.57428	2.97786	down	1.28987
A_64_P144243	-1.21578	-0.28188	1.21578	down	-1.0015	-0.00216413	1.0015	down	-1.04208	-0.0594664	1.04208	down	-1.47364	-0.559387	1.47364	down	-1.20682	-0.271214	1.20682	down	-1.29591	-0.373964	1.29591	down	1.13321	0.180421	1.13321	up	1.21396	0.279716	1.21396	up	1.16668	0.222413	1.16668	up	-1.2121	-0.277507	1.2121	down	1.00742	0.0106659	1.00742	up	-1.06591	-0.0920844	1.06591	down	1.37774
A_44_P479917	-2.38556	-1.25433	2.38556	down	-1.15936	-0.213333	1.15936	down	-2.16826	-1.11654	2.16826	down	-2.37118	-1.2456	2.37118	down	-1.65159	-0.723855	1.65159	down	-3.52605	-1.81805	3.52605	down	1.03172	0.0450478	1.03172	up	2.05764	1.04099	2.05764	up	1.10022	0.137786	1.10022	up	1.00606	0.0087223	1.00606	up	1.4444	0.530471	1.4444	up	-1.47808	-0.563726	1.47808	down	2.46122
A_44_P974524	-1.20102	-0.264255	1.20102	down	1.29665	0.374792	1.29665	up	1.2425	0.313242	1.2425	up	-1.343	-0.425458	1.343	down	1.02006	0.0286593	1.02006	up	-1.00576	-0.00828075	1.00576	down	1.47058	0.556381	1.47058	up	1.5573	0.639047	1.5573	up	1.49226	0.577497	1.49226	up	-1.11822	-0.161203	1.11822	down	1.22511	0.292914	1.22511	up	1.19414	0.255974	1.19414	up	1.76618
A_42_P522899	-1.08965	-0.123868	1.08965	down	1.04376	0.0617933	1.04376	up	-1.90821	-0.932219	1.90821	down	1.13819	0.186745	1.13819	up	-1.54357	-0.626275	1.54357	down	2.3423	1.22792	2.3423	up	1.21021	0.27526	1.21021	up	1.13734	0.185661	1.13734	up	-1.75121	-0.808351	1.75121	down	1.24023	0.310612	1.24023	up	-1.41658	-0.502408	1.41658	down	2.55229	1.35179	2.55229	up	1.31871
A_64_P069892	1.47648	0.562166	1.47648	up	1.08813	0.121856	1.08813	up	-1.10067	-0.138384	1.10067	down	-1.19336	-0.255025	1.19336	down	-1.59049	-0.669475	1.59049	down	-1.68421	-0.752076	1.68421	down	-1.08579	-0.118745	1.08579	down	-1.3569	-0.44031	1.3569	down	-1.62512	-0.70055	1.62512	down	-1.76197	-0.817191	1.76197	down	-2.34834	-1.23164	2.34834	down	-2.48672	-1.31424	2.48672	down	-1.60315
A_44_P415199	1.44445	0.530521	1.44445	up	1.06158	0.0862074	1.06158	up	-1.58792	-0.667139	1.58792	down	-2.59939	-1.37817	2.59939	down	-1.58736	-0.666629	1.58736	down	-2.808	-1.48954	2.808	down	1.11764	0.16045	1.11764	up	-1.36067	-0.444314	1.36067	down	-2.29367	-1.19766	2.29367	down	-3.75469	-1.90869	3.75469	down	-2.29286	-1.19715	2.29286	down	-4.05602	-2.02006	4.05602	down	-1.29242
A_64_P034610	-3.22835	-1.6908	3.22835	down	-1.33666	-0.418636	1.33666	down	1.27312	0.348369	1.27312	up	3.66988	1.87573	3.66988	up	3.38418	1.75881	3.38418	up	4.20601	2.07245	4.20601	up	-1.14028	-0.18939	1.14028	down	2.41523	1.27216	2.41523	up	4.11007	2.03916	4.11007	up	11.8476	3.56653	11.8476	up	10.9253	3.4496	10.9253	up	13.5785	3.76325	13.5785	up	2.83118
A_42_P473828	1.40491	0.490479	1.40491	up	1.13474	0.182362	1.13474	up	-1.19251	-0.254004	1.19251	down	1.20842	0.273117	1.20842	up	-1.27493	-0.350414	1.27493	down	-1.27921	-0.35525	1.27921	down	1.19237	0.253831	1.19237	up	-1.23809	-0.308118	1.23809	down	-1.67537	-0.744483	1.67537	down	-1.16261	-0.217362	1.16261	down	-1.79116	-0.840894	1.79116	down	-1.79717	-0.84573	1.79717	down	-1.17825
A_64_P029912	-1.3475	-0.430285	1.3475	down	-1.0606	-0.0848846	1.0606	down	1.37386	0.458236	1.37386	up	1.53348	0.616809	1.53348	up	1.63182	0.706483	1.63182	up	1.21469	0.280593	1.21469	up	-1.0567	-0.0795684	1.0567	down	1.2705	0.345401	1.2705	up	1.85128	0.888521	1.85128	up	2.06636	1.04709	2.06636	up	2.19888	1.13677	2.19888	up	1.6368	0.710879	1.6368	up	1.27519
A_42_P574731	-1.03436	-0.0487423	1.03436	down	-1.1483	-0.199495	1.1483	down	1.92892	0.947795	1.92892	up	2.62493	1.39228	2.62493	up	2.18754	1.12931	2.18754	up	2.8877	1.52992	2.8877	up	-1.08236	-0.11418	1.08236	down	-1.11015	-0.150753	1.11015	down	1.99521	0.996537	1.99521	up	2.71513	1.44102	2.71513	up	2.26271	1.17805	2.26271	up	2.98693	1.57866	2.98693	up	-1.0464
A_44_P137448	1.3668	0.450806	1.3668	up	1.66499	0.735516	1.66499	up	2.25949	1.17599	2.25949	up	6.71925	2.7483	6.71925	up	3.0376	1.60293	3.0376	up	6.65561	2.73457	6.65561	up	1.95524	0.967348	1.95524	up	1.21817	0.28471	1.21817	up	1.65312	0.725189	1.65312	up	4.91603	2.2975	4.91603	up	2.22241	1.15213	2.22241	up	4.86947	2.28376	4.86947	up	1.43052
A_42_P770614	1.7364	0.796099	1.7364	up	1.02736	0.0389481	1.02736	up	-1.81033	-0.856256	1.81033	down	-2.1994	-1.13711	2.1994	down	-2.17524	-1.12117	2.17524	down	-2.31035	-1.20811	2.31035	down	-1.02936	-0.0417461	1.02936	down	-1.69015	-0.757151	1.69015	down	-3.14346	-1.65236	3.14346	down	-3.81903	-1.93321	3.81903	down	-3.77708	-1.91727	3.77708	down	-4.01169	-2.00421	4.01169	down	-1.78738
A_42_P785419	-1.22194	-0.289177	1.22194	down	1.07008	0.097723	1.07008	up	2.9019	1.537	2.9019	up	5.02213	2.3283	5.02213	up	4.35847	2.12382	4.35847	up	7.01805	2.81107	7.01805	up	-1.03302	-0.0468636	1.03302	down	1.30758	0.3869	1.30758	up	3.54596	1.82618	3.54596	up	6.13675	2.61748	6.13675	up	5.3258	2.413	5.3258	up	8.57566	3.10025	8.57566	up	1.18289
A_42_P581043	1.19879	0.261583	1.19879	up	-1.09131	-0.126062	1.09131	down	-1.12483	-0.169706	1.12483	down	1.01374	0.0196915	1.01374	up	1.00096	0.00138092	1.00096	up	-1.23636	-0.306099	1.23636	down	-1.03863	-0.0546837	1.03863	down	-1.30826	-0.387646	1.30826	down	-1.34844	-0.43129	1.34844	down	-1.18254	-0.241892	1.18254	down	-1.19765	-0.260202	1.19765	down	-1.48214	-0.567682	1.48214	down	-1.2451
A_64_P098532	-1.07395	-0.102924	1.07395	down	-1.07915	-0.1099	1.07915	down	-1.20028	-0.263371	1.20028	down	-1.25116	-0.323269	1.25116	down	-1.0746	-0.103796	1.0746	down	-1.17437	-0.231887	1.17437	down	-1.00588	-0.00845146	1.00588	down	-1.00485	-0.00697565	1.00485	down	-1.11763	-0.160447	1.11763	down	-1.16501	-0.220345	1.16501	down	-1.0006	-0.000871897	1.0006	down	-1.09351	-0.128963	1.09351	down	1.06767
A_64_P090758	-1.53673	-0.61986	1.53673	down	1.00259	0.00373268	1.00259	up	1.77439	0.827323	1.77439	up	1.31468	0.394707	1.31468	up	1.93352	0.951227	1.93352	up	1.45783	0.543821	1.45783	up	1.1646	0.21983	1.1646	up	1.54071	0.623592	1.54071	up	2.72675	1.44718	2.72675	up	2.0203	1.01457	2.0203	up	2.97128	1.57109	2.97128	up	2.24028	1.16368	2.24028	up	1.78966
A_43_P12079	-3.52468	-1.81749	3.52468	down	-1.42252	-0.508452	1.42252	down	4.66861	2.22299	4.66861	up	2.90574	1.53891	2.90574	up	3.40204	1.7664	3.40204	up	5.65584	2.49974	5.65584	up	2.29826	1.20054	2.29826	up	2.47776	1.30904	2.47776	up	16.4554	4.04049	16.4554	up	10.2418	3.3564	10.2418	up	11.9911	3.58389	11.9911	up	19.935	4.31723	19.935	up	8.10062
A_64_P001947	-1.26205	-0.335769	1.26205	down	-1.01713	-0.0244975	1.01713	down	-1.01202	-0.0172434	1.01202	down	-1.23465	-0.304098	1.23465	down	-1.06881	-0.0960093	1.06881	down	-1.15662	-0.209913	1.15662	down	1.03148	0.0447111	1.03148	up	1.2408	0.311272	1.2408	up	1.24706	0.318526	1.24706	up	1.0222	0.031671	1.0222	up	1.1808	0.23976	1.1808	up	1.09115	0.125856	1.09115	up	1.30178
A_64_P064461	1.41053	0.496236	1.41053	up	1.19122	0.252444	1.19122	up	-1.01326	-0.0189977	1.01326	down	-1.83072	-0.872408	1.83072	down	-1.16316	-0.218047	1.16316	down	-1.76115	-0.816515	1.76115	down	1.5754	0.655715	1.5754	up	-1.1841	-0.243793	1.1841	down	-1.42923	-0.515234	1.42923	down	-2.58228	-1.36864	2.58228	down	-1.64067	-0.714283	1.64067	down	-2.48415	-1.31275	2.48415	down	1.11688
A_42_P575398	301.742	8.23717	301.742	up	23.3763	4.54697	23.3763	up	761.056	9.57186	761.056	up	529.306	9.04796	529.306	up	752.892	9.5563	752.892	up	741.319	9.53395	741.319	up	1.51229	0.596738	1.51229	up	-12.908	-3.6902	12.908	down	2.52221	1.33469	2.52221	up	1.75417	0.810787	1.75417	up	2.49515	1.31913	2.49515	up	2.4568	1.29678	2.4568	up	-199.526
A_42_P482623	3.05078	1.60918	3.05078	up	1.49985	0.584821	1.49985	up	2.15379	1.10688	2.15379	up	1.62444	0.69994	1.62444	up	1.63507	0.709353	1.63507	up	1.87136	0.904084	1.87136	up	1.37784	0.462407	1.37784	up	-2.03406	-1.02436	2.03406	down	-1.41647	-0.502305	1.41647	down	-1.87806	-0.909241	1.87806	down	-1.86584	-0.899827	1.86584	down	-1.63025	-0.705096	1.63025	down	-2.21418
A_44_P1027780	-1.67772	-0.746498	1.67772	down	1.27118	0.346172	1.27118	up	-1.60787	-0.685154	1.60787	down	-1.9823	-0.987179	1.9823	down	-1.75417	-0.810788	1.75417	down	-2.74251	-1.4555	2.74251	down	-1.03974	-0.056222	1.03974	down	2.13268	1.09267	2.13268	up	1.04344	0.0613441	1.04344	up	-1.18155	-0.240681	1.18155	down	-1.04557	-0.0642901	1.04557	down	-1.63467	-0.708998	1.63467	down	1.61359
A_42_P479802	1.22765	0.2959	1.22765	up	-1.08851	-0.122354	1.08851	down	-1.36691	-0.450916	1.36691	down	-2.94877	-1.56012	2.94877	down	-2.88727	-1.52971	2.88727	down	-3.08259	-1.62414	3.08259	down	-1.06859	-0.0957127	1.06859	down	-1.33631	-0.418254	1.33631	down	-1.67809	-0.746817	1.67809	down	-3.62007	-1.85602	3.62007	down	-3.54456	-1.82561	3.54456	down	-3.78434	-1.92004	3.78434	down	-1.31186
A_44_P496624	-1.13432	-0.181827	1.13432	down	1.08401	0.116383	1.08401	up	3.02245	1.59572	3.02245	up	2.5141	1.33004	2.5141	up	1.58159	0.661375	1.58159	up	1.74543	0.803583	1.74543	up	1.47623	0.561918	1.47623	up	1.22962	0.29821	1.22962	up	3.42843	1.77755	3.42843	up	2.8518	1.51187	2.8518	up	1.79403	0.843202	1.79403	up	1.97988	0.98541	1.97988	up	1.67452
A_44_P229299	1.28886	0.366097	1.28886	up	1.20619	0.270452	1.20619	up	-1.1157	-0.15795	1.1157	down	-1.53279	-0.61616	1.53279	down	-1.0105	-0.0150719	1.0105	down	-1.83658	-0.87702	1.83658	down	1.50343	0.588256	1.50343	up	-1.06854	-0.0956459	1.06854	down	-1.43798	-0.524048	1.43798	down	-1.97555	-0.982258	1.97555	down	-1.3024	-0.381169	1.3024	down	-2.36709	-1.24312	2.36709	down	1.16648
A_42_P488904	1.47429	0.56002	1.47429	up	1.22011	0.28701	1.22011	up	-1.26361	-0.337549	1.26361	down	-1.43427	-0.520313	1.43427	down	-1.52292	-0.606843	1.52292	down	-1.87296	-0.905321	1.87296	down	1.08358	0.11581	1.08358	up	-1.20833	-0.27301	1.20833	down	-1.86292	-0.89757	1.86292	down	-2.11452	-1.08033	2.11452	down	-2.24523	-1.16686	2.24523	down	-2.76129	-1.46534	2.76129	down	-1.36057
A_42_P458494	-1.71365	-0.777076	1.71365	down	-1.61112	-0.688062	1.61112	down	-4.08177	-2.0292	4.08177	down	-2.60654	-1.38213	2.60654	down	-2.39049	-1.25731	2.39049	down	-3.15399	-1.65718	3.15399	down	-1.92356	-0.943777	1.92356	down	1.06364	0.0890136	1.06364	up	-2.38191	-1.25212	2.38191	down	-1.52104	-0.605059	1.52104	down	-1.39497	-0.480232	1.39497	down	-1.8405	-0.880101	1.8405	down	-1.12249
A_64_P100331	-1.23335	-0.302582	1.23335	down	1.00112	0.00161076	1.00112	up	1.08251	0.114379	1.08251	up	-1.18761	-0.248062	1.18761	down	-1.25671	-0.329649	1.25671	down	-1.02983	-0.0424051	1.02983	down	1.01115	0.0159969	1.01115	up	1.23473	0.304193	1.23473	up	1.33511	0.416961	1.33511	up	1.03851	0.0545194	1.03851	up	-1.01894	-0.0270674	1.01894	down	1.19763	0.260177	1.19763	up	1.2471
A_64_P113989	-1.19887	-0.261681	1.19887	down	-1.04266	-0.0602655	1.04266	down	1.35086	0.433879	1.35086	up	1.25024	0.322201	1.25024	up	1.11946	0.162808	1.11946	up	1.07102	0.098979	1.07102	up	-1.17907	-0.237655	1.17907	down	1.14983	0.201415	1.14983	up	1.61951	0.695559	1.61951	up	1.49888	0.583881	1.49888	up	1.3421	0.424489	1.3421	up	1.28401	0.36066	1.28401	up	1.01679
A_64_P042105	-20.8462	-4.38171	20.8462	down	-2746.78	-11.4235	2746.78	down	-1.05559	-0.0780482	1.05559	down	1.01824	0.0260835	1.01824	up	-1.12065	-0.164336	1.12065	down	-3.33101	-1.73596	3.33101	down	-4680.48	-12.1924	4680.48	down	-131.764	-7.04181	131.764	down	19.7484	4.30366	19.7484	up	21.2265	4.4078	21.2265	up	18.6019	4.21738	18.6019	up	6.25821	2.64575	6.25821	up	-224.524
A_64_P044435	-1.16658	-0.222287	1.16658	down	1.35183	0.434916	1.35183	up	3.27404	1.71107	3.27404	up	5.99755	2.58437	5.99755	up	3.62393	1.85755	3.62393	up	6.81044	2.76775	6.81044	up	1.08554	0.118418	1.08554	up	1.57702	0.657204	1.57702	up	3.81943	1.93336	3.81943	up	6.99663	2.80666	6.99663	up	4.22761	2.07984	4.22761	up	7.94494	2.99004	7.94494	up	1.26638
A_64_P149011	-2.18596	-1.12827	2.18596	down	-1.27824	-0.35416	1.27824	down	1.18042	0.239302	1.18042	up	4.50958	2.17299	4.50958	up	3.36959	1.75257	3.36959	up	6.36611	2.67041	6.36611	up	-1.17963	-0.23834	1.17963	down	1.71013	0.774107	1.71013	up	2.58035	1.36757	2.58035	up	9.85777	3.30126	9.85777	up	7.36579	2.88084	7.36579	up	13.9161	3.79868	13.9161	up	1.85308
A_42_P580844	-2.11619	-1.08147	2.11619	down	-2.75225	-1.46061	2.75225	down	2.15386	1.10692	2.15386	up	12.7136	3.6683	12.7136	up	8.02566	3.00462	8.02566	up	20.7304	4.37368	20.7304	up	-2.35387	-1.23504	2.35387	down	-1.30057	-0.379143	1.30057	down	4.55797	2.18839	4.55797	up	26.9044	4.74977	26.9044	up	16.9838	4.08609	16.9838	up	43.8695	5.45515	43.8695	up	-1.11231
A_64_P052972	-2.4053	-1.26622	2.4053	down	-3.33042	-1.7357	3.33042	down	-1.2979	-0.376182	1.2979	down	-1.8245	-0.867499	1.8245	down	1.01549	0.0221729	1.01549	up	-1.36621	-0.45018	1.36621	down	-2.8313	-1.50147	2.8313	down	-1.38462	-0.469486	1.38462	down	1.85322	0.890037	1.85322	up	1.31834	0.398719	1.31834	up	2.44256	1.28839	2.44256	up	1.76056	0.816038	1.76056	up	-1.17711
A_44_P454300	-1.01763	-0.0252066	1.01763	down	1.00864	0.0124104	1.00864	up	1.00579	0.00833249	1.00579	up	-1.21256	-0.278058	1.21256	down	-1.05349	-0.0751834	1.05349	down	-1.1141	-0.155879	1.1141	down	1.05814	0.0815248	1.05814	up	1.02642	0.037617	1.02642	up	1.02352	0.0335391	1.02352	up	-1.19156	-0.252851	1.19156	down	-1.03525	-0.0499768	1.03525	down	-1.0948	-0.130672	1.0948	down	1.07679
A_44_P149743	-3.10051	-1.63251	3.10051	down	-1.26993	-0.344744	1.26993	down	-1.15696	-0.210335	1.15696	down	1.04943	0.0696073	1.04943	up	1.61315	0.68988	1.61315	up	1.62112	0.696991	1.62112	up	-1.59854	-0.676757	1.59854	down	2.44149	1.28776	2.44149	up	2.67989	1.42217	2.67989	up	3.25378	1.70211	3.25378	up	5.00159	2.32239	5.00159	up	5.0263	2.3295	5.0263	up	1.93959
A_42_P841017	-1.34028	-0.42253	1.34028	down	-1.08302	-0.115061	1.08302	down	-1.12377	-0.168349	1.12377	down	-1.21923	-0.285965	1.21923	down	-1.05468	-0.0768023	1.05468	down	-1.37489	-0.459317	1.37489	down	-1.02956	-0.0420332	1.02956	down	1.23754	0.30747	1.23754	up	1.19266	0.254182	1.19266	up	1.09929	0.136566	1.09929	up	1.27079	0.345728	1.27079	up	-1.02583	-0.036787	1.02583	down	1.30179
A_44_P206844	-1.01661	-0.0237637	1.01661	down	1.01031	0.0147948	1.01031	up	1.00714	0.0102673	1.00714	up	-1.22536	-0.2932	1.22536	down	-1.05579	-0.0783296	1.05579	down	-1.1192	-0.162467	1.1192	down	1.06315	0.0883384	1.06315	up	1.02709	0.0385585	1.02709	up	1.02387	0.0340309	1.02387	up	-1.20534	-0.269436	1.20534	down	-1.03855	-0.0545659	1.03855	down	-1.10092	-0.138704	1.10092	down	1.0808
A_64_P073400	-1.06371	-0.0890994	1.06371	down	-1.18665	-0.246892	1.18665	down	-1.04011	-0.0567307	1.04011	down	-1.31384	-0.393787	1.31384	down	-1.03899	-0.0551753	1.03899	down	-1.41646	-0.50229	1.41646	down	-1.12561	-0.170707	1.12561	down	-1.11558	-0.157793	1.11558	down	1.02269	0.0323687	1.02269	up	-1.23515	-0.304688	1.23515	down	1.02379	0.0339241	1.02379	up	-1.33163	-0.41319	1.33163	down	-1.0582
A_64_P066676	-1.11367	-0.155323	1.11367	down	1.01144	0.0164111	1.01144	up	-6.49443	-2.6992	6.49443	down	-15.7115	-3.97375	15.7115	down	-4.4345	-2.14877	4.4345	down	-24.5427	-4.61722	24.5427	down	1.04286	0.060539	1.04286	up	1.12641	0.171734	1.12641	up	-5.83155	-2.54388	5.83155	down	-14.1078	-3.81842	14.1078	down	-3.98188	-1.99345	3.98188	down	-22.0377	-4.4619	22.0377	down	1.1614
A_44_P386965	-1.01554	-0.0222464	1.01554	down	1.01205	0.0172877	1.01205	up	1.00703	0.0101097	1.00703	up	-1.23996	-0.310298	1.23996	down	-1.05938	-0.0832198	1.05938	down	-1.12671	-0.172115	1.12671	down	1.06808	0.0950232	1.06808	up	1.02778	0.0395341	1.02778	up	1.02268	0.032356	1.02268	up	-1.22099	-0.288052	1.22099	down	-1.04317	-0.0609734	1.04317	down	-1.10947	-0.149868	1.10947	down	1.08468
A_64_P095895	-1.06504	-0.0909047	1.06504	down	-1.64643	-0.719344	1.64643	down	1.37501	0.459443	1.37501	up	1.3015	0.38017	1.3015	up	1.1751	0.232783	1.1751	up	1.43836	0.524426	1.43836	up	-1.08575	-0.118692	1.08575	down	-1.54589	-0.628439	1.54589	down	1.46444	0.550348	1.46444	up	1.38614	0.471075	1.38614	up	1.25153	0.323688	1.25153	up	1.53191	0.615331	1.53191	up	-1.01945
A_42_P541625	-1.08007	-0.111124	1.08007	down	-1.25204	-0.32428	1.25204	down	-1.18244	-0.241766	1.18244	down	-1.3107	-0.390341	1.3107	down	-1.47764	-0.563295	1.47764	down	-1.41233	-0.498077	1.41233	down	-1.20653	-0.270868	1.20653	down	-1.15922	-0.213156	1.15922	down	-1.09478	-0.130642	1.09478	down	-1.21354	-0.279217	1.21354	down	-1.3681	-0.452171	1.3681	down	-1.30763	-0.386953	1.30763	down	-1.11709
A_64_P033895	-6.69904	-2.74396	6.69904	down	-7612.72	-12.8942	7612.72	down	6.13332	2.61667	6.13332	up	4.50388	2.17117	4.50388	up	4.49058	2.1669	4.49058	up	-1.4983	-0.583323	1.4983	down	-5307.82	-12.3739	5307.82	down	-1136.39	-10.1502	1136.39	down	41.0874	5.36062	41.0874	up	30.1717	4.91512	30.1717	up	30.0826	4.91086	30.0826	up	4.47111	2.16063	4.47111	up	-792.326
A_64_P012546	-1.8344	-0.875309	1.8344	down	-4.45573	-2.15566	4.45573	down	-2.24369	-1.16587	2.24369	down	1.35105	0.43408	1.35105	up	-3.12268	-1.64278	3.12268	down	2.94547	1.5585	2.94547	up	-3.49225	-1.80416	3.49225	down	-2.42898	-1.28035	2.42898	down	-1.22312	-0.290564	1.22312	down	2.47837	1.30939	2.47837	up	-1.70229	-0.767475	1.70229	down	5.40318	2.43381	5.40318	up	-1.90376
A_42_P483463	1.1645	0.219709	1.1645	up	-1.04715	-0.0664635	1.04715	down	-3.41407	-1.77149	3.41407	down	-5.07399	-2.34312	5.07399	down	-4.50621	-2.17191	4.50621	down	-4.7061	-2.23453	4.7061	down	1.05075	0.071413	1.05075	up	-1.2194	-0.286173	1.2194	down	-3.97568	-1.9912	3.97568	down	-5.90866	-2.56283	5.90866	down	-5.24748	-2.39162	5.24748	down	-5.48025	-2.45424	5.48025	down	-1.10826
A_42_P575104	2.9606	1.56589	2.9606	up	1.20042	0.263544	1.20042	up	203.489	7.66881	203.489	up	340.639	8.4121	340.639	up	107.639	6.75006	107.639	up	74.9855	6.22854	74.9855	up	1.03549	0.0503101	1.03549	up	-2.46629	-1.30235	2.46629	down	68.7325	6.10292	68.7325	up	115.058	6.84621	115.058	up	36.3573	5.18417	36.3573	up	25.3278	4.66265	25.3278	up	-2.85914
A_42_P461726	-1.57112	-0.651792	1.57112	down	-1.17698	-0.235088	1.17698	down	-1.19065	-0.251747	1.19065	down	-1.1982	-0.260869	1.1982	down	-1.27046	-0.345349	1.27046	down	-1.7906	-0.84044	1.7906	down	-1.1397	-0.188656	1.1397	down	1.33487	0.416704	1.33487	up	1.31955	0.400045	1.31955	up	1.31123	0.390923	1.31123	up	1.23665	0.306443	1.23665	up	-1.13969	-0.188648	1.13969	down	1.37853
A_64_P098688	1.16063	0.214912	1.16063	up	-1.07004	-0.097662	1.07004	down	1.53981	0.622753	1.53981	up	2.10642	1.07479	2.10642	up	1.76652	0.820909	1.76652	up	2.13387	1.09348	2.13387	up	-1.08476	-0.117382	1.08476	down	-1.24192	-0.312574	1.24192	down	1.3267	0.407841	1.3267	up	1.81489	0.859879	1.81489	up	1.52203	0.605997	1.52203	up	1.83854	0.878563	1.83854	up	-1.25901
A_64_P105797	11.8935	3.5721	11.8935	up	5.04684	2.33538	5.04684	up	6.76622	2.75835	6.76622	up	4.79229	2.26071	4.79229	up	3.8034	1.92729	3.8034	up	1.84414	0.882945	1.84414	up	3.92392	1.9723	3.92392	up	-2.35663	-1.23672	2.35663	down	-1.75778	-0.813753	1.75778	down	-2.4818	-1.31139	2.4818	down	-3.12707	-1.64481	3.12707	down	-6.44937	-2.68916	6.44937	down	-3.03103
A_42_P545943	-1.32159	-0.402274	1.32159	down	-1.86401	-0.898407	1.86401	down	-1.14726	-0.198192	1.14726	down	-1.32537	-0.406396	1.32537	down	1.00315	0.00453568	1.00315	up	-1.6386	-0.712464	1.6386	down	-1.80871	-0.854962	1.80871	down	-1.41043	-0.496133	1.41043	down	1.15195	0.204082	1.15195	up	-1.00286	-0.00412178	1.00286	down	1.32575	0.40681	1.32575	up	-1.23987	-0.31019	1.23987	down	-1.36859
A_44_P520045	1.467	0.55287	1.467	up	-1.63368	-0.708121	1.63368	down	1.40659	0.492197	1.40659	up	1.92958	0.94829	1.92958	up	1.5785	0.658552	1.5785	up	1.83708	0.877418	1.83708	up	-1.28105	-0.357331	1.28105	down	-2.3966	-1.26099	2.3966	down	-1.04295	-0.0606728	1.04295	down	1.31533	0.39542	1.31533	up	1.076	0.105682	1.076	up	1.25227	0.324548	1.25227	up	-1.87931
A_44_P306964	-3.13972	-1.65064	3.13972	down	-1.19121	-0.252423	1.19121	down	1.17825	0.23665	1.17825	up	1.38626	0.471195	1.38626	up	1.67607	0.745087	1.67607	up	1.69897	0.764658	1.69897	up	-1.05634	-0.0790749	1.05634	down	2.63575	1.39821	2.63575	up	3.69939	1.88729	3.69939	up	4.35246	2.12183	4.35246	up	5.26241	2.39572	5.26241	up	5.33428	2.41529	5.33428	up	2.97226
A_44_P156043	1.21331	0.278946	1.21331	up	-1.11123	-0.152151	1.11123	down	-1.01922	-0.0274687	1.01922	down	-1.09166	-0.126526	1.09166	down	1.09178	0.126677	1.09178	up	-1.23031	-0.299017	1.23031	down	1.12845	0.174349	1.12845	up	-1.34826	-0.431097	1.34826	down	-1.23663	-0.306415	1.23663	down	-1.32452	-0.405472	1.32452	down	-1.11132	-0.152269	1.11132	down	-1.49274	-0.577963	1.49274	down	-1.07519
A_64_P054686	1.93664	0.953559	1.93664	up	1.29506	0.373015	1.29506	up	-1.12284	-0.167153	1.12284	down	-2.07959	-1.0563	2.07959	down	-2.43483	-1.28382	2.43483	down	-2.14347	-1.09995	2.14347	down	1.23409	0.303453	1.23409	up	-1.49541	-0.580543	1.49541	down	-2.17454	-1.12071	2.17454	down	-4.02743	-2.00986	4.02743	down	-4.7154	-2.23738	4.7154	down	-4.15114	-2.05351	4.15114	down	-1.56928
A_64_P142194	-1.5754	-0.655717	1.5754	down	1.12935	0.175498	1.12935	up	-1.02399	-0.0342073	1.02399	down	-1.14822	-0.199398	1.14822	down	-1.07947	-0.110321	1.07947	down	-1.36566	-0.449598	1.36566	down	-1.15793	-0.21155	1.15793	down	1.77918	0.831214	1.77918	up	1.53848	0.62151	1.53848	up	1.37204	0.456319	1.37204	up	1.45942	0.545396	1.45942	up	1.15358	0.206119	1.15358	up	1.36053
A_64_P043314	1.31135	0.391055	1.31135	up	1.39565	0.480936	1.39565	up	-109.854	-6.77945	109.854	down	-153.867	-7.26554	153.867	down	-160.084	-7.32269	160.084	down	-171.768	-7.42432	171.768	down	-1.66392	-0.734588	1.66392	down	1.06428	0.0898807	1.06428	up	-144.058	-7.1705	144.058	down	-201.774	-7.65659	201.774	down	-209.926	-7.71374	209.926	down	-225.248	-7.81537	225.248	down	-2.18199
A_44_P684315	-1.05376	-0.075541	1.05376	down	-1.2952	-0.373175	1.2952	down	-3.16549	-1.66243	3.16549	down	-1.46491	-0.550808	1.46491	down	-2.11961	-1.0838	2.11961	down	-1.4524	-0.538442	1.4524	down	1.03822	0.0541067	1.03822	up	-1.22913	-0.297634	1.22913	down	-3.004	-1.58689	3.004	down	-1.39017	-0.475266	1.39017	down	-2.01148	-1.00826	2.01148	down	-1.37831	-0.462901	1.37831	down	1.09403
A_64_P142620	2.98341	1.57696	2.98341	up	1.4635	0.549427	1.4635	up	1.54539	0.627968	1.54539	up	1.16532	0.22072	1.16532	up	-1.25507	-0.327771	1.25507	down	-1.4534	-0.539434	1.4534	down	1.68041	0.748812	1.68041	up	-2.03854	-1.02754	2.03854	down	-1.93053	-0.948997	1.93053	down	-2.56018	-1.35624	2.56018	down	-3.7444	-1.90474	3.7444	down	-4.3361	-2.1164	4.3361	down	-1.77541
A_42_P568419	-1.26827	-0.342861	1.26827	down	-1.69158	-0.758371	1.69158	down	-1.92611	-0.94569	1.92611	down	-2.01823	-1.01309	2.01823	down	-1.75619	-0.812449	1.75619	down	-2.19078	-1.13144	2.19078	down	-1.44708	-0.533147	1.44708	down	-1.33377	-0.41551	1.33377	down	-1.51869	-0.602829	1.51869	down	-1.59133	-0.670229	1.59133	down	-1.38471	-0.469588	1.38471	down	-1.72737	-0.788581	1.72737	down	-1.14099
A_42_P519868	-3.01143	-1.59045	3.01143	down	1.22403	0.291635	1.22403	up	-1.22424	-0.291885	1.22424	down	-1.48681	-0.57222	1.48681	down	-2.34117	-1.22723	2.34117	down	-1.35839	-0.441903	1.35839	down	1.35305	0.436217	1.35305	up	3.68607	1.88208	3.68607	up	2.45984	1.29856	2.45984	up	2.02543	1.01823	2.02543	up	1.28629	0.363216	1.28629	up	2.2169	1.14855	2.2169	up	4.07462
A_43_P12346	1.14634	0.197035	1.14634	up	1.88388	0.913704	1.88388	up	1.74948	0.806924	1.74948	up	4.7883	2.25951	4.7883	up	3.3512	1.74468	3.3512	up	15.8491	3.98633	15.8491	up	2.78482	1.47759	2.78482	up	1.64338	0.71667	1.64338	up	1.52614	0.609889	1.52614	up	4.17704	2.06248	4.17704	up	2.92339	1.54764	2.92339	up	13.8259	3.7893	13.8259	up	2.42932
A_44_P556989	5.89046	2.55838	5.89046	up	1.22389	0.291479	1.22389	up	2.89368	1.5329	2.89368	up	2.6538	1.40806	2.6538	up	2.23617	1.16103	2.23617	up	6.05716	2.59864	6.05716	up	1.64138	0.714911	1.64138	up	-4.81289	-2.2669	4.81289	down	-2.03563	-1.02548	2.03563	down	-2.21963	-1.15032	2.21963	down	-2.63418	-1.39735	2.63418	down	1.0283	0.0402613	1.0283	up	-3.58872
A_64_P113079	-1.0807	-0.111973	1.0807	down	-1.00079	-0.0011456	1.00079	down	-1.03266	-0.0463698	1.03266	down	-1.67557	-0.744652	1.67557	down	-1.18355	-0.243115	1.18355	down	-1.27543	-0.350978	1.27543	down	1.12189	0.165933	1.12189	up	1.07985	0.110827	1.07985	up	1.04652	0.0656028	1.04652	up	-1.55044	-0.632679	1.55044	down	-1.09516	-0.131142	1.09516	down	-1.18018	-0.239006	1.18018	down	1.21243
A_64_P003937	-1.27841	-0.354353	1.27841	down	-1.11244	-0.153727	1.11244	down	1.10923	0.149555	1.10923	up	4.50034	2.17003	4.50034	up	2.79169	1.48114	2.79169	up	6.01262	2.58799	6.01262	up	1.05906	0.0827866	1.05906	up	1.1492	0.200626	1.1492	up	1.41805	0.503908	1.41805	up	5.75329	2.52439	5.75329	up	3.56892	1.83549	3.56892	up	7.68661	2.94235	7.68661	up	1.35392
A_42_P771337	-1.01252	-0.0179558	1.01252	down	-1.15122	-0.203161	1.15122	down	-1.12825	-0.174084	1.12825	down	-1.11692	-0.159529	1.11692	down	-1.00782	-0.0112381	1.00782	down	-1.02918	-0.0414972	1.02918	down	1.0564	0.0791502	1.0564	up	-1.13698	-0.185205	1.13698	down	-1.11429	-0.156128	1.11429	down	-1.10311	-0.141573	1.10311	down	1.00467	0.00671768	1.00467	up	-1.01645	-0.0235414	1.01645	down	1.06963
A_44_P401035	1.57238	0.652952	1.57238	up	1.7035	0.768503	1.7035	up	-1.0142	-0.0203414	1.0142	down	1.17009	0.226623	1.17009	up	1.19087	0.252015	1.19087	up	1.32571	0.406766	1.32571	up	1.60871	0.685908	1.60871	up	1.08339	0.115551	1.08339	up	-1.59471	-0.673293	1.59471	down	-1.34381	-0.426328	1.34381	down	-1.32036	-0.400937	1.32036	down	-1.18607	-0.246185	1.18607	down	1.02311
A_42_P536292	-2.84466	-1.50826	2.84466	down	1.41285	0.498608	1.41285	up	1.82766	0.869996	1.82766	up	1.46023	0.546199	1.46023	up	1.65956	0.730799	1.65956	up	1.21446	0.280312	1.21446	up	1.37379	0.458167	1.37379	up	4.01908	2.00687	4.01908	up	5.19907	2.37825	5.19907	up	4.15387	2.05446	4.15387	up	4.72089	2.23906	4.72089	up	3.45472	1.78857	3.45472	up	3.90799
A_44_P128564	-7.27539	-2.86302	7.27539	down	-1.2883	-0.365473	1.2883	down	-1.6024	-0.680231	1.6024	down	-1.77862	-0.830759	1.77862	down	-2.01398	-1.01005	2.01398	down	-2.05141	-1.03661	2.05141	down	-1.08274	-0.114691	1.08274	down	5.64726	2.49755	5.64726	up	4.54032	2.18279	4.54032	up	4.09047	2.03227	4.09047	up	3.61243	1.85297	3.61243	up	3.54653	1.82641	3.54653	up	6.7194
A_64_P069957	-1.10717	-0.146875	1.10717	down	1.41297	0.498732	1.41297	up	1.02223	0.0317216	1.02223	up	-1.37818	-0.462766	1.37818	down	-1.46524	-0.55114	1.46524	down	-2.01245	-1.00896	2.01245	down	1.40644	0.49205	1.40644	up	1.5644	0.645607	1.5644	up	1.13178	0.178597	1.13178	up	-1.24478	-0.315891	1.24478	down	-1.32341	-0.404265	1.32341	down	-1.81766	-0.862081	1.81766	down	1.55717
A_44_P538691	1.14418	0.194311	1.14418	up	-1.7719	-0.825299	1.7719	down	-2.68799	-1.42653	2.68799	down	-3.16436	-1.66192	3.16436	down	-2.77205	-1.47096	2.77205	down	-2.82073	-1.49607	2.82073	down	-1.14038	-0.18951	1.14038	down	-2.02737	-1.01961	2.02737	down	-3.07553	-1.62084	3.07553	down	-3.6206	-1.85623	3.6206	down	-3.17172	-1.66527	3.17172	down	-3.22741	-1.69038	3.22741	down	-1.30479
A_44_P499231	-1.44155	-0.527619	1.44155	down	1.48818	0.573553	1.48818	up	-1.96854	-0.977125	1.96854	down	1.83988	0.879612	1.83988	up	1.60292	0.680703	1.60292	up	-1.17224	-0.229271	1.17224	down	1.36062	0.444267	1.36062	up	2.14529	1.10117	2.14529	up	-1.36557	-0.449506	1.36557	down	2.65228	1.40723	2.65228	up	2.31069	1.20832	2.31069	up	1.22974	0.298348	1.22974	up	1.9614
A_64_P121489	-1.10343	-0.142001	1.10343	down	-1.00668	-0.00961161	1.00668	down	-1.05309	-0.0746236	1.05309	down	-1.50614	-0.590854	1.50614	down	-1.22526	-0.293085	1.22526	down	-1.32355	-0.404415	1.32355	down	1.13888	0.187619	1.13888	up	1.09611	0.13239	1.09611	up	1.04781	0.0673776	1.04781	up	-1.36495	-0.448853	1.36495	down	-1.1104	-0.151084	1.1104	down	-1.19948	-0.262414	1.19948	down	1.25668
A_64_P120075	1.31486	0.394909	1.31486	up	-1.23514	-0.304674	1.23514	down	-1.1822	-0.241478	1.1822	down	-1.57006	-0.650824	1.57006	down	-2.73638	-1.45227	2.73638	down	4.10028	2.03572	4.10028	up	1.07058	0.0983906	1.07058	up	-1.62404	-0.699583	1.62404	down	-1.55443	-0.636387	1.55443	down	-2.06441	-1.04573	2.06441	down	-3.59796	-1.84718	3.59796	down	3.11842	1.64081	3.11842	up	-1.22818
A_44_P1007362	-1.21413	-0.279919	1.21413	down	-1.43809	-0.52415	1.43809	down	-1.78871	-0.838917	1.78871	down	-1.54839	-0.630771	1.54839	down	-1.08331	-0.115451	1.08331	down	-1.49253	-0.577757	1.49253	down	-1.01978	-0.0282593	1.01978	down	-1.18446	-0.244231	1.18446	down	-1.47325	-0.558998	1.47325	down	-1.27531	-0.350852	1.27531	down	1.12075	0.164467	1.12075	up	-1.2293	-0.297838	1.2293	down	1.19058
A_64_P151415	-1.11651	-0.158997	1.11651	down	1.33061	0.412091	1.33061	up	1.22043	0.287391	1.22043	up	1.44221	0.528281	1.44221	up	1.19646	0.258766	1.19646	up	-1.07042	-0.0981779	1.07042	down	-1.01046	-0.0150194	1.01046	down	1.48564	0.571088	1.48564	up	1.36262	0.446387	1.36262	up	1.61024	0.687278	1.61024	up	1.33585	0.417763	1.33585	up	1.04306	0.0608187	1.04306	up	1.10495
A_42_P475623	-1.32677	-0.407918	1.32677	down	1.34729	0.430064	1.34729	up	10.2056	3.35128	10.2056	up	4.89044	2.28996	4.89044	up	2.38899	1.2564	2.38899	up	6.8599	2.77819	6.8599	up	1.40232	0.487818	1.40232	up	1.78755	0.837982	1.78755	up	13.5404	3.7592	13.5404	up	6.48849	2.69788	6.48849	up	3.16964	1.66432	3.16964	up	9.10151	3.18611	9.10151	up	1.86056
A_44_P123636	-1.0836	-0.115833	1.0836	down	-1.21218	-0.277609	1.21218	down	-2.91541	-1.5437	2.91541	down	-1.26565	-0.339876	1.26565	down	-2.16819	-1.11649	2.16819	down	-1.19363	-0.255357	1.19363	down	1.02532	0.036068	1.02532	up	-1.11866	-0.161775	1.11866	down	-2.69049	-1.42787	2.69049	down	-1.168	-0.224043	1.168	down	-2.00091	-1.00065	2.00091	down	-1.10154	-0.139523	1.10154	down	1.11103
A_64_P135207	-1.15074	-0.202556	1.15074	down	2.292	1.19661	2.292	up	-3.13626	-1.64905	3.13626	down	-10.2498	-3.35753	10.2498	down	2.21374	1.14648	2.21374	up	1.32715	0.408331	1.32715	up	1.70507	0.76983	1.70507	up	2.63749	1.39916	2.63749	up	-2.72544	-1.44649	2.72544	down	-8.90719	-3.15497	8.90719	down	2.54742	1.34904	2.54742	up	1.5272	0.610887	1.5272	up	1.96208
A_42_P516693	2.01449	1.01041	2.01449	up	-1.53149	-0.614935	1.53149	down	260.312	8.0241	260.312	up	275.616	8.10652	275.616	up	284.504	8.15231	284.504	up	281.333	8.13614	281.333	up	-1.86895	-0.902229	1.86895	down	-3.08516	-1.62535	3.08516	down	129.22	7.01369	129.22	up	136.817	7.0961	136.817	up	141.229	7.14189	141.229	up	139.655	7.12572	139.655	up	-3.76498
A_64_P125447	1.68708	0.754528	1.68708	up	-1.247	-0.318465	1.247	down	-3.30235	-1.72349	3.30235	down	-6.10312	-2.60955	6.10312	down	-4.15523	-2.05493	4.15523	down	-8.29744	-3.05267	8.29744	down	-1.03364	-0.0477359	1.03364	down	-2.10379	-1.07299	2.10379	down	-5.57132	-2.47802	5.57132	down	-10.2965	-3.36408	10.2965	down	-7.0102	-2.80946	7.0102	down	-13.9984	-3.80719	13.9984	down	-1.74384
A_42_P701756	-1.16471	-0.219973	1.16471	down	1.03209	0.0455742	1.03209	up	-1.00634	-0.00911236	1.00634	down	1.23487	0.304356	1.23487	up	1.12566	0.17077	1.12566	up	1.05347	0.0751495	1.05347	up	1.02066	0.0294971	1.02066	up	1.20209	0.265547	1.20209	up	1.15738	0.21086	1.15738	up	1.43826	0.524328	1.43826	up	1.31107	0.390742	1.31107	up	1.22699	0.295122	1.22699	up	1.18877
A_44_P344181	4.1114	2.03963	4.1114	up	1.06329	0.0885334	1.06329	up	1.55811	0.639793	1.55811	up	2.66663	1.41502	2.66663	up	1.98019	0.985641	1.98019	up	2.32061	1.21451	2.32061	up	1.18042	0.2393	1.18042	up	-3.86668	-1.9511	3.86668	down	-2.63871	-1.39984	2.63871	down	-1.5418	-0.624611	1.5418	down	-2.07626	-1.05399	2.07626	down	-1.77169	-0.825122	1.77169	down	-3.483
A_64_P035330	-2.93386	-1.5528	2.93386	down	-1.19348	-0.255178	1.19348	down	-1.66918	-0.739139	1.66918	down	-1.78606	-0.836782	1.78606	down	-1.32901	-0.410351	1.32901	down	-1.74651	-0.804478	1.74651	down	1.08464	0.117213	1.08464	up	2.45824	1.29762	2.45824	up	1.75767	0.813663	1.75767	up	1.64264	0.71602	1.64264	up	2.20756	1.14245	2.20756	up	1.67984	0.748324	1.67984	up	3.18218
A_42_P837533	1.41667	0.502504	1.41667	up	-1.08757	-0.12111	1.08757	down	1.88548	0.914931	1.88548	up	1.82864	0.870774	1.82864	up	1.8062	0.852954	1.8062	up	1.79393	0.843122	1.79393	up	-1.30342	-0.382307	1.30342	down	-1.54073	-0.623614	1.54073	down	1.33092	0.412427	1.33092	up	1.2908	0.36827	1.2908	up	1.27496	0.35045	1.27496	up	1.2663	0.340618	1.2663	up	-1.84652
A_42_P744291	3.85163	1.94547	3.85163	up	1.07644	0.106274	1.07644	up	-1.69211	-0.758827	1.69211	down	-1.42742	-0.513408	1.42742	down	-1.64454	-0.717686	1.64454	down	-1.40548	-0.491066	1.40548	down	-1.08974	-0.123982	1.08974	down	-3.5781	-1.83919	3.5781	down	-6.51739	-2.7043	6.51739	down	-5.49788	-2.45888	5.49788	down	-6.33417	-2.66315	6.33417	down	-5.4134	-2.43653	5.4134	down	-4.19727
A_44_P149267	1.55269	0.634774	1.55269	up	1.00158	0.00228119	1.00158	up	-1.09521	-0.131207	1.09521	down	1.29702	0.375202	1.29702	up	1.2179	0.284397	1.2179	up	1.42017	0.506062	1.42017	up	1.06766	0.0944514	1.06766	up	-1.55024	-0.632493	1.55024	down	-1.70053	-0.765981	1.70053	down	-1.19712	-0.259572	1.19712	down	-1.27489	-0.350377	1.27489	down	-1.09332	-0.128712	1.09332	down	-1.4543
A_64_P002546	372.311	8.54036	372.311	up	2.80943	1.49028	2.80943	up	114.425	6.83826	114.425	up	26.6046	4.7336	26.6046	up	11.9794	3.58249	11.9794	up	162.47	7.34403	162.47	up	2.79504	1.48287	2.79504	up	-132.522	-7.05009	132.522	down	-3.25375	-1.7021	3.25375	down	-13.9943	-3.80676	13.9943	down	-31.0793	-4.95788	31.0793	down	-2.29157	-1.19633	2.29157	down	-133.204
A_42_P808236	4.63464	2.21246	4.63464	up	6.96615	2.80036	6.96615	up	2.71981	1.4435	2.71981	up	75.6579	6.24142	75.6579	up	1.03811	0.0539627	1.03811	up	72.29	6.17572	72.29	up	1.72881	0.789778	1.72881	up	1.50306	0.587902	1.50306	up	-1.70403	-0.768954	1.70403	down	16.3244	4.02896	16.3244	up	-4.46449	-2.1585	4.46449	down	15.5977	3.96327	15.5977	up	-2.68083
A_44_P425848	6.58541	2.71927	6.58541	up	1.85664	0.892697	1.85664	up	1.37086	0.455076	1.37086	up	-1.34594	-0.428613	1.34594	down	-1.57858	-0.65863	1.57858	down	-1.74043	-0.79944	1.74043	down	1.29801	0.376307	1.29801	up	-3.54694	-1.82658	3.54694	down	-4.80387	-2.2642	4.80387	down	-8.86356	-3.14789	8.86356	down	-10.3956	-3.3779	10.3956	down	-11.4614	-3.51871	11.4614	down	-5.07345
A_43_P17405	-1.69215	-0.758859	1.69215	down	-1.02642	-0.0376182	1.02642	down	2.73472	1.45139	2.73472	up	1.46303	0.548962	1.46303	up	2.03226	1.02309	2.03226	up	1.05083	0.0715265	1.05083	up	1.56068	0.642178	1.56068	up	1.6486	0.721241	1.6486	up	4.62755	2.21025	4.62755	up	2.47567	1.30782	2.47567	up	3.4389	1.78195	3.4389	up	1.77816	0.830386	1.77816	up	2.64091
A_64_P022402	-1.29026	-0.367661	1.29026	down	1.53006	0.613586	1.53006	up	-2.74309	-1.4558	2.74309	down	2.52698	1.33741	2.52698	up	-3.91708	-1.96978	3.91708	down	3.43309	1.77951	3.43309	up	1.64839	0.721054	1.64839	up	1.97417	0.981247	1.97417	up	-2.126	-1.08814	2.126	down	3.26045	1.70507	3.26045	up	-3.03589	-1.60212	3.03589	down	4.42958	2.14717	4.42958	up	2.12684
A_44_P1019726	1.87094	0.903765	1.87094	up	1.6458	0.718785	1.6458	up	1.87844	0.909536	1.87844	up	2.66226	1.41265	2.66226	up	2.12534	1.08769	2.12534	up	3.29979	1.72237	3.29979	up	1.58188	0.661644	1.58188	up	-1.1368	-0.184979	1.1368	down	1.00401	0.00577164	1.00401	up	1.42295	0.508886	1.42295	up	1.13597	0.183929	1.13597	up	1.76371	0.81861	1.76371	up	-1.18273
A_44_P128186	-1.02018	-0.0288305	1.02018	down	-1.21686	-0.283162	1.21686	down	-3.21551	-1.68505	3.21551	down	-6.05615	-2.5984	6.05615	down	-4.94699	-2.30655	4.94699	down	-10.4347	-3.38331	10.4347	down	1.03456	0.0490201	1.03456	up	-1.19278	-0.254331	1.19278	down	-3.15189	-1.65622	3.15189	down	-5.93632	-2.56957	5.93632	down	-4.84911	-2.27772	4.84911	down	-10.2282	-3.35448	10.2282	down	1.05544
A_44_P203665	-2.77138	-1.4706	2.77138	down	2.07546	1.05343	2.07546	up	1.95571	0.96769	1.95571	up	1.38922	0.47427	1.38922	up	1.33949	0.421689	1.33949	up	1.75206	0.80905	1.75206	up	1.86251	0.897246	1.86251	up	5.75188	2.52403	5.75188	up	5.42	2.43829	5.42	up	3.85004	1.94487	3.85004	up	3.71225	1.89229	3.71225	up	4.85561	2.27965	4.85561	up	5.16171
A_42_P688802	9.35416	3.22561	9.35416	up	1.34129	0.423624	1.34129	up	-2.50353	-1.32396	2.50353	down	-3.16289	-1.66124	3.16289	down	-3.68246	-1.88067	3.68246	down	-4.06045	-2.02164	4.06045	down	1.16138	0.215839	1.16138	up	-6.97399	-2.80198	6.97399	down	-23.4184	-4.54957	23.4184	down	-29.5861	-4.88685	29.5861	down	-34.4463	-5.10628	34.4463	down	-37.9821	-5.24725	37.9821	down	-8.05435
A_64_P129943	-1.028	-0.03984	1.028	down	1.00055	0.000795126	1.00055	up	-1.00113	-0.00163388	1.00113	down	-1.1967	-0.259058	1.1967	down	-1.32665	-0.407788	1.32665	down	-1.11177	-0.152858	1.11177	down	1.04482	0.0632491	1.04482	up	1.02857	0.0406351	1.02857	up	1.02684	0.0382061	1.02684	up	-1.1641	-0.219218	1.1641	down	-1.29052	-0.367948	1.29052	down	-1.08149	-0.113018	1.08149	down	1.07407
A_64_P017577	-1.03998	-0.0565491	1.03998	down	-4.92401	-2.29984	4.92401	down	168.724	7.39852	168.724	up	405.323	8.66293	405.323	up	116.583	6.86522	116.583	up	170.754	7.41577	170.754	up	-3.64564	-1.86617	3.64564	down	-4.73474	-2.24329	4.73474	down	175.469	7.45507	175.469	up	421.526	8.71948	421.526	up	121.244	6.92177	121.244	up	177.579	7.47232	177.579	up	-3.50551
A_44_P235926	-2.25181	-1.17109	2.25181	down	-1.17807	-0.236421	1.17807	down	1.4512	0.537251	1.4512	up	1.2117	0.277027	1.2117	up	-1.03346	-0.0474803	1.03346	down	-1.13174	-0.178541	1.13174	down	1.02448	0.0348887	1.02448	up	1.91145	0.934665	1.91145	up	3.26784	1.70834	3.26784	up	2.72851	1.44811	2.72851	up	2.17891	1.12361	2.17891	up	1.98969	0.992545	1.98969	up	2.30693
A_42_P611638	-1.11734	-0.160062	1.11734	down	1.48385	0.569349	1.48385	up	-1.39258	-0.477761	1.39258	down	2.06811	1.04831	2.06811	up	1.71059	0.774495	1.71059	up	3.96538	1.98746	3.96538	up	1.3817	0.466443	1.3817	up	1.65796	0.729411	1.65796	up	-1.24634	-0.317699	1.24634	down	2.31077	1.20837	2.31077	up	1.9113	0.934557	1.9113	up	4.43066	2.14752	4.43066	up	1.54382
A_42_P654878	2.86751	1.5198	2.86751	up	1.45708	0.543076	1.45708	up	-2.85497	-1.51347	2.85497	down	-5.82807	-2.54302	5.82807	down	-5.16848	-2.36974	5.16848	down	-9.40223	-3.233	9.40223	down	1.14167	0.191151	1.14167	up	-1.96799	-0.976724	1.96799	down	-8.18666	-3.03327	8.18666	down	-16.7121	-4.06282	16.7121	down	-14.8207	-3.88954	14.8207	down	-26.961	-4.7528	26.961	down	-2.51168
A_64_P017464	-1.13479	-0.182426	1.13479	down	1.39583	0.481122	1.39583	up	-2.31905	-1.21353	2.31905	down	1.91024	0.933752	1.91024	up	5.98979	2.58251	5.98979	up	5.67304	2.50412	5.67304	up	1.67193	0.741511	1.67193	up	1.58397	0.663547	1.58397	up	-2.04359	-1.03111	2.04359	down	2.16772	1.11618	2.16772	up	6.79716	2.76493	6.79716	up	6.43771	2.68655	6.43771	up	1.89729
A_64_P152873	1.47669	0.562365	1.47669	up	1.38408	0.46893	1.38408	up	1.54552	0.628097	1.54552	up	1.05398	0.0758524	1.05398	up	1.45546	0.541478	1.45546	up	-1.03271	-0.0464349	1.03271	down	1.78198	0.83348	1.78198	up	-1.06691	-0.0934343	1.06691	down	1.04662	0.065732	1.04662	up	-1.40105	-0.486512	1.40105	down	-1.01458	-0.0208869	1.01458	down	-1.52499	-0.608799	1.52499	down	1.20674
A_64_P013243	-1.62933	-0.704283	1.62933	down	-2.33796	-1.22525	2.33796	down	10.052	3.3294	10.052	up	27.6861	4.79109	27.6861	up	13.7185	3.77805	13.7185	up	79.9243	6.32056	79.9243	up	-1.60389	-0.68158	1.60389	down	-1.43492	-0.520968	1.43492	down	16.378	4.03369	16.378	up	45.1099	5.49537	45.1099	up	22.352	4.48233	22.352	up	130.223	7.02485	130.223	up	1.01586
A_64_P029720	1.17452	0.232075	1.17452	up	1.05612	0.0787706	1.05612	up	-1.20706	-0.271496	1.20706	down	-1.81658	-0.861225	1.81658	down	-1.3405	-0.422772	1.3405	down	-2.18927	-1.13045	2.18927	down	1.34883	0.431709	1.34883	up	-1.11211	-0.153305	1.11211	down	-1.41772	-0.503571	1.41772	down	-2.13362	-1.0933	2.13362	down	-1.57445	-0.654848	1.57445	down	-2.57135	-1.36253	2.57135	down	1.14841
A_43_P13459	-1.13549	-0.18332	1.13549	down	1.44561	0.531678	1.44561	up	1.98955	0.992445	1.98955	up	2.00066	1.00048	2.00066	up	1.74244	0.801107	1.74244	up	1.63324	0.707737	1.63324	up	1.12004	0.163551	1.12004	up	1.64148	0.714997	1.64148	up	2.25913	1.17576	2.25913	up	2.27174	1.1838	2.27174	up	1.97853	0.984427	1.97853	up	1.85453	0.891057	1.85453	up	1.2718
A_64_P053923	1.65128	0.723583	1.65128	up	-1.0317	-0.0450206	1.0317	down	-1.13772	-0.186141	1.13772	down	-1.11891	-0.162097	1.11891	down	1.27737	0.353176	1.27737	up	-1.27824	-0.354157	1.27824	down	1.087	0.12035	1.087	up	-1.70362	-0.768603	1.70362	down	-1.87869	-0.909723	1.87869	down	-1.84764	-0.88568	1.84764	down	-1.29272	-0.370407	1.29272	down	-2.11073	-1.07774	2.11073	down	-1.51912
A_44_P1005199	3.29781	1.72151	3.29781	up	-1.14445	-0.194657	1.14445	down	4.24414	2.08547	4.24414	up	3.45736	1.78967	3.45736	up	3.99534	1.99832	3.99534	up	3.77661	1.91709	3.77661	up	-1.50362	-0.588441	1.50362	down	-3.77419	-1.91617	3.77419	down	1.28696	0.363964	1.28696	up	1.04838	0.0681639	1.04838	up	1.21151	0.276808	1.21151	up	1.14519	0.195582	1.14519	up	-4.95866
A_44_P104821	1.18637	0.246548	1.18637	up	1.13266	0.179718	1.13266	up	-1.04152	-0.0586863	1.04152	down	1.51312	0.597523	1.51312	up	-1.22845	-0.296839	1.22845	down	3.56911	1.83557	3.56911	up	1.38784	0.472839	1.38784	up	-1.04741	-0.0668302	1.04741	down	-1.23562	-0.305234	1.23562	down	1.27542	0.350975	1.27542	up	-1.45739	-0.543387	1.45739	down	3.00844	1.58902	3.00844	up	1.16982
A_64_P009956	-1.01387	-0.0198777	1.01387	down	1.01217	0.0174525	1.01217	up	-1.1521	-0.204261	1.1521	down	-1.22954	-0.298113	1.22954	down	-1.05568	-0.0781765	1.05568	down	-1.11867	-0.161788	1.11867	down	1.06696	0.0935042	1.06696	up	1.02621	0.0373301	1.02621	up	-1.13633	-0.184383	1.13633	down	-1.21271	-0.278235	1.21271	down	-1.04124	-0.0582988	1.04124	down	-1.10337	-0.141911	1.10337	down	1.08176
A_64_P060947	-1.54466	-0.627289	1.54466	down	-1.09695	-0.133494	1.09695	down	1.38205	0.466807	1.38205	up	1.24222	0.312917	1.24222	up	1.45138	0.537421	1.45138	up	1.36793	0.451997	1.36793	up	1.06079	0.0851424	1.06079	up	1.40814	0.493795	1.40814	up	2.13479	1.0941	2.13479	up	1.9188	0.940205	1.9188	up	2.24188	1.16471	2.24188	up	2.11299	1.07929	2.11299	up	1.63856
A_64_P103419	4.42241	2.14483	4.42241	up	-1.00521	-0.00749874	1.00521	down	89.5395	6.48445	89.5395	up	82.1459	6.36012	82.1459	up	66.1547	6.04777	66.1547	up	90.7173	6.50331	90.7173	up	1.42269	0.508619	1.42269	up	-4.44545	-2.15233	4.44545	down	20.2468	4.33962	20.2468	up	18.5749	4.21528	18.5749	up	14.959	3.90294	14.959	up	20.5131	4.35847	20.5131	up	-3.10849
A_44_P220827	-1.36716	-0.451187	1.36716	down	-1.44064	-0.526711	1.44064	down	-2.26674	-1.18062	2.26674	down	-1.67327	-0.742667	1.67327	down	-2.14052	-1.09796	2.14052	down	-2.55355	-1.35251	2.55355	down	-1.28464	-0.361366	1.28464	down	-1.05374	-0.0755243	1.05374	down	-1.65799	-0.729432	1.65799	down	-1.2239	-0.291481	1.2239	down	-1.56566	-0.646774	1.56566	down	-1.86777	-0.90132	1.86777	down	1.06424
A_42_P719478	-2.62934	-1.3947	2.62934	down	-1.45441	-0.540431	1.45441	down	-1.21086	-0.276035	1.21086	down	-1.04077	-0.0576463	1.04077	down	1.18337	0.242899	1.18337	up	-1.42386	-0.509809	1.42386	down	-1.47619	-0.561881	1.47619	down	1.80785	0.854271	1.80785	up	2.17146	1.11867	2.17146	up	2.52635	1.33706	2.52635	up	3.11148	1.6376	3.11148	up	1.84663	0.884894	1.84663	up	1.78117
A_42_P462257	5.42236	2.43892	5.42236	up	1.24987	0.321774	1.24987	up	7.17601	2.84318	7.17601	up	8.38202	3.0673	8.38202	up	1.47687	0.562541	1.47687	up	7.166	2.84117	7.166	up	1.96699	0.975993	1.96699	up	-4.33835	-2.11715	4.33835	down	1.32341	0.404262	1.32341	up	1.54583	0.628377	1.54583	up	-3.67153	-1.87638	3.67153	down	1.32156	0.402247	1.32156	up	-2.75667
A_44_P105634	-1.60216	-0.680016	1.60216	down	-1.21716	-0.283522	1.21716	down	-2.89983	-1.53597	2.89983	down	-2.95443	-1.56288	2.95443	down	-2.44275	-1.28851	2.44275	down	-3.99237	-1.99724	3.99237	down	1.05103	0.0718021	1.05103	up	1.31631	0.396494	1.31631	up	-1.80995	-0.855954	1.80995	down	-1.84403	-0.882866	1.84403	down	-1.52466	-0.608491	1.52466	down	-2.49187	-1.31723	2.49187	down	1.68391
A_64_P100594	-1.35082	-0.433836	1.35082	down	-1.79623	-0.844975	1.79623	down	1.18706	0.247395	1.18706	up	-1.01823	-0.0260658	1.01823	down	-1.31444	-0.394452	1.31444	down	-1.28341	-0.359978	1.28341	down	-1.69878	-0.764497	1.69878	down	-1.32973	-0.411139	1.32973	down	1.60351	0.681231	1.60351	up	1.32663	0.407771	1.32663	up	1.02768	0.0393846	1.02768	up	1.05253	0.0738585	1.05253	up	-1.25759
A_64_P004266	-1.58761	-0.666856	1.58761	down	-1.12074	-0.164458	1.12074	down	-3.46941	-1.79469	3.46941	down	1.28208	0.358489	1.28208	up	-2.58984	-1.37286	2.58984	down	1.3358	0.417709	1.3358	up	1.28382	0.360444	1.28382	up	1.41657	0.502398	1.41657	up	-2.1853	-1.12783	2.1853	down	2.03545	1.02534	2.03545	up	-1.63128	-0.706008	1.63128	down	2.12074	1.08457	2.12074	up	2.03821
A_44_P156343	-1.03313	-0.047019	1.03313	down	1.00995	0.0142832	1.00995	up	-1.00353	-0.00508547	1.00353	down	-1.30032	-0.378871	1.30032	down	-1.48555	-0.570992	1.48555	down	-1.16931	-0.225657	1.16931	down	1.08186	0.113513	1.08186	up	1.04341	0.0613022	1.04341	up	1.02949	0.0419335	1.02949	up	-1.25863	-0.331852	1.25863	down	-1.43791	-0.523973	1.43791	down	-1.13182	-0.178638	1.13182	down	1.1177
A_42_P504358	-1.80926	-0.855396	1.80926	down	-1.23796	-0.307962	1.23796	down	190.129	7.57083	190.129	up	216.906	7.76093	216.906	up	154.115	7.26786	154.115	up	144.791	7.17783	144.791	up	-1.21024	-0.275294	1.21024	down	1.46148	0.547434	1.46148	up	343.991	8.42623	343.991	up	392.438	8.61632	392.438	up	278.834	8.12326	278.834	up	261.964	8.03322	261.964	up	1.49496
A_44_P281468	-1.03787	-0.0536325	1.03787	down	-1.13064	-0.177146	1.13064	down	-1.06757	-0.0943303	1.06757	down	-1.31614	-0.39631	1.31614	down	-1.10337	-0.141915	1.10337	down	-1.18092	-0.239908	1.18092	down	1.00831	0.0119348	1.00831	up	-1.08938	-0.123513	1.08938	down	-1.02861	-0.0406978	1.02861	down	-1.26811	-0.342678	1.26811	down	-1.0631	-0.0882823	1.0631	down	-1.13782	-0.186275	1.13782	down	1.0465
A_43_P12785	-1.04059	-0.0573988	1.04059	down	1.00892	0.0128121	1.00892	up	-1.00873	-0.0125346	1.00873	down	-1.32539	-0.406412	1.32539	down	-1.10741	-0.14719	1.10741	down	-1.18909	-0.249861	1.18909	down	1.08724	0.120673	1.08724	up	1.04987	0.0702109	1.04987	up	1.03159	0.0448642	1.03159	up	-1.27369	-0.349013	1.27369	down	-1.06422	-0.0897913	1.06422	down	-1.14271	-0.192462	1.14271	down	1.13137
A_64_P053297	1.24775	0.319334	1.24775	up	1.38132	0.466049	1.38132	up	1.00225	0.00323868	1.00225	up	1.75256	0.809467	1.75256	up	1.45994	0.545905	1.45994	up	2.09923	1.06986	2.09923	up	1.26378	0.337745	1.26378	up	1.10705	0.146715	1.10705	up	-1.24496	-0.316095	1.24496	down	1.40457	0.490133	1.40457	up	1.17005	0.226571	1.17005	up	1.68241	0.750526	1.68241	up	1.01284
A_64_P062986	-1.0464	-0.065428	1.0464	down	1.00801	0.0115101	1.00801	up	-1.01073	-0.0154006	1.01073	down	-1.34074	-0.423029	1.34074	down	-1.11648	-0.158964	1.11648	down	-1.20249	-0.26602	1.20249	down	1.09131	0.126061	1.09131	up	1.05478	0.0769381	1.05478	up	1.03528	0.0500274	1.03528	up	-1.28129	-0.357601	1.28129	down	-1.06698	-0.0935357	1.06698	down	-1.14917	-0.200592	1.14917	down	1.14194
A_44_P529226	-1.77515	-0.827943	1.77515	down	-1.42746	-0.51345	1.42746	down	-1.0405	-0.0572741	1.0405	down	-1.34935	-0.43227	1.34935	down	-1.12239	-0.16658	1.12239	down	-1.20985	-0.274832	1.20985	down	-1.07981	-0.110775	1.07981	down	1.24357	0.314493	1.24357	up	1.70606	0.770669	1.70606	up	1.31556	0.395674	1.31556	up	1.58158	0.661363	1.58158	up	1.46725	0.553111	1.46725	up	1.64395
A_42_P559737	-2.42225	-1.27635	2.42225	down	-1.29319	-0.370933	1.29319	down	-3.39727	-1.76438	3.39727	down	-1.32186	-0.402564	1.32186	down	-1.01471	-0.0210714	1.01471	down	1.21604	0.282195	1.21604	up	-1.0509	-0.0716238	1.0509	down	1.87308	0.905415	1.87308	up	-1.40253	-0.48803	1.40253	down	1.83246	0.873783	1.83246	up	2.38713	1.25528	2.38713	up	2.94556	1.55854	2.94556	up	2.30493
A_44_P1017458	1.00186	0.00268221	1.00186	up	1.04462	0.0629759	1.04462	up	-7.88828	-2.97971	7.88828	down	-16.4253	-4.03785	16.4253	down	-27.7058	-4.79211	27.7058	down	-79.6458	-6.31553	79.6458	down	-1.16562	-0.221103	1.16562	down	1.04268	0.0602937	1.04268	up	-7.90296	-2.98239	7.90296	down	-16.4559	-4.04053	16.4559	down	-27.7573	-4.7948	27.7573	down	-79.794	-6.31821	79.794	down	-1.16779
A_44_P407750	1.13957	0.188487	1.13957	up	-1.25108	-0.323178	1.25108	down	-1.61268	-0.689459	1.61268	down	-1.50659	-0.591282	1.50659	down	-1.84514	-0.883728	1.84514	down	-1.75165	-0.808711	1.75165	down	-1.251	-0.323086	1.251	down	-1.42569	-0.511664	1.42569	down	-1.83776	-0.877946	1.83776	down	-1.71686	-0.779769	1.71686	down	-2.10266	-1.07221	2.10266	down	-1.99612	-0.997197	1.99612	down	-1.4256
A_64_P033872	-2.23072	-1.15751	2.23072	down	1.79506	0.844033	1.79506	up	-1.28769	-0.364789	1.28769	down	1.69601	0.762147	1.69601	up	1.7591	0.81484	1.7591	up	2.22318	1.15263	2.22318	up	1.58776	0.666993	1.58776	up	4.00428	2.00154	4.00428	up	1.73234	0.79272	1.73234	up	3.78333	1.91966	3.78333	up	3.92407	1.97235	3.92407	up	4.95929	2.31013	4.95929	up	3.54185
A_42_P472699	-4.50189	-2.17053	4.50189	down	-1.29627	-0.374366	1.29627	down	1.01526	0.0218422	1.01526	up	1.61592	0.692358	1.61592	up	1.50147	0.586372	1.50147	up	1.70712	0.771566	1.70712	up	-1.45358	-0.539609	1.45358	down	3.47296	1.79616	3.47296	up	4.57057	2.19237	4.57057	up	7.2747	2.86289	7.2747	up	6.75943	2.7569	6.75943	up	7.68527	2.9421	7.68527	up	3.09711
A_44_P201215	-1.06377	-0.0891905	1.06377	down	1.00554	0.00796795	1.00554	up	-2.98485	-1.57766	2.98485	down	-8.25897	-3.04596	8.25897	down	-5.57343	-2.47857	5.57343	down	-10.3959	-3.37794	10.3959	down	1.07565	0.105205	1.07565	up	1.06966	0.0971584	1.06966	up	-2.80591	-1.48847	2.80591	down	-7.76385	-2.95677	7.76385	down	-5.23931	-2.38938	5.23931	down	-9.77266	-3.28875	9.77266	down	1.14424
A_64_P129910	-1.12217	-0.166288	1.12217	down	-1.58782	-0.66705	1.58782	down	-3.34155	-1.74052	3.34155	down	-5.41929	-2.4381	5.41929	down	-3.55321	-1.82912	3.55321	down	-5.70513	-2.51226	5.70513	down	-1.18235	-0.241656	1.18235	down	-1.41496	-0.500762	1.41496	down	-2.97777	-1.57423	2.97777	down	-4.82931	-2.27182	4.82931	down	-3.16638	-1.66284	3.16638	down	-5.08403	-2.34597	5.08403	down	-1.05363
A_64_P027927	-1.37552	-0.459981	1.37552	down	-1.1866	-0.246837	1.1866	down	1.06614	0.0923939	1.06614	up	1.18629	0.246456	1.18629	up	1.08069	0.111957	1.08069	up	-1.01044	-0.0149837	1.01044	down	-1.08993	-0.124236	1.08993	down	1.15921	0.213144	1.15921	up	1.4665	0.552375	1.4665	up	1.63177	0.706437	1.63177	up	1.48652	0.571938	1.48652	up	1.36131	0.444998	1.36131	up	1.26203
A_64_P101623	1.04165	0.0588722	1.04165	up	-1.0128	-0.0183449	1.0128	down	1.88023	0.910907	1.88023	up	2.07496	1.05308	2.07496	up	1.88505	0.914604	1.88505	up	2.03128	1.02239	2.03128	up	-1.06476	-0.0905266	1.06476	down	-1.05498	-0.0772171	1.05498	down	1.80504	0.852035	1.80504	up	1.99199	0.994209	1.99199	up	1.80968	0.855732	1.80968	up	1.95005	0.963514	1.95005	up	-1.10911
A_42_P645110	1.26611	0.340398	1.26611	up	-1.0664	-0.0927439	1.0664	down	-1.08358	-0.115806	1.08358	down	-1.07543	-0.104918	1.07543	down	-1.34985	-0.432798	1.34985	down	-1.16946	-0.225837	1.16946	down	-1.04905	-0.0690775	1.04905	down	-1.35017	-0.433142	1.35017	down	-1.37193	-0.456203	1.37193	down	-1.36161	-0.445316	1.36161	down	-1.70905	-0.773196	1.70905	down	-1.48065	-0.566235	1.48065	down	-1.3282
A_64_P017781	1.52681	0.61052	1.52681	up	-2.9483	-1.55988	2.9483	down	1.41914	0.505014	1.41914	up	1.8288	0.870895	1.8288	up	1.95542	0.967479	1.95542	up	1.24745	0.318987	1.24745	up	-2.77569	-1.47285	2.77569	down	-4.50149	-2.1704	4.50149	down	-1.07587	-0.105505	1.07587	down	1.19779	0.260375	1.19779	up	1.28072	0.356959	1.28072	up	-1.22394	-0.291533	1.22394	down	-4.23795
A_64_P057106	1.4056	0.491182	1.4056	up	2.67686	1.42054	2.67686	up	2.98061	1.57561	2.98061	up	2.14412	1.10038	2.14412	up	1.8517	0.888853	1.8517	up	1.8568	0.89282	1.8568	up	1.70421	0.769104	1.70421	up	1.90443	0.929359	1.90443	up	2.12053	1.08442	2.12053	up	1.52542	0.609202	1.52542	up	1.31738	0.397671	1.31738	up	1.32101	0.401638	1.32101	up	1.21245
A_44_P187005	1.41552	0.501337	1.41552	up	-1.16593	-0.221478	1.16593	down	-2.48672	-1.31424	2.48672	down	-13.7788	-3.78438	13.7788	down	-4.39482	-2.13581	4.39482	down	-6.73463	-2.7516	6.73463	down	1.12562	0.170723	1.12562	up	-1.6504	-0.722816	1.6504	down	-3.52002	-1.81558	3.52002	down	-19.5042	-4.28571	19.5042	down	-6.22098	-2.63714	6.22098	down	-9.53303	-3.25294	9.53303	down	-1.25755
A_42_P779933	2.47103	1.30511	2.47103	up	1.94392	0.958972	1.94392	up	-140.872	-7.13824	140.872	down	-274.48	-8.10055	274.48	down	-197.784	-7.62778	197.784	down	-299.44	-8.22612	299.44	down	-2.94672	-1.55911	2.94672	down	-1.27115	-0.346139	1.27115	down	-348.099	-8.44335	348.099	down	-678.247	-9.40567	678.247	down	-488.73	-8.93289	488.73	down	-739.924	-9.53123	739.924	down	-7.28142
A_42_P555701	2.28999	1.19534	2.28999	up	1.26373	0.337683	1.26373	up	3.45737	1.78968	3.45737	up	3.81728	1.93254	3.81728	up	3.09815	1.63141	3.09815	up	5.15754	2.36668	5.15754	up	1.1386	0.187262	1.1386	up	-1.81209	-0.857657	1.81209	down	1.50978	0.594337	1.50978	up	1.66694	0.737204	1.66694	up	1.35291	0.436066	1.35291	up	2.25221	1.17134	2.25221	up	-2.01123
A_64_P015435	1.03422	0.048542	1.03422	up	-1.2405	-0.310919	1.2405	down	2.15481	1.10756	2.15481	up	3.19356	1.67517	3.19356	up	2.54633	1.34842	2.54633	up	3.42767	1.77723	3.42767	up	-1.18692	-0.247221	1.18692	down	-1.28295	-0.359461	1.28295	down	2.08351	1.05902	2.08351	up	3.0879	1.62663	3.0879	up	2.46208	1.29988	2.46208	up	3.31426	1.72869	3.31426	up	-1.22753
A_64_P036217	-1.09536	-0.131406	1.09536	down	-1.00252	-0.00362945	1.00252	down	-1.11529	-0.157413	1.11529	down	-1.59866	-0.676865	1.59866	down	-1.32878	-0.410098	1.32878	down	-1.51346	-0.597855	1.51346	down	1.11512	0.157203	1.11512	up	1.09261	0.127776	1.09261	up	-1.01819	-0.0260074	1.01819	down	-1.45949	-0.54546	1.45949	down	-1.21309	-0.278692	1.21309	down	-1.3817	-0.466449	1.3817	down	1.22146
A_44_P543511	1.02918	0.0414987	1.02918	up	1.27237	0.347514	1.27237	up	1.11307	0.154547	1.11307	up	1.10738	0.147146	1.10738	up	-1.23275	-0.301886	1.23275	down	-1.4628	-0.548729	1.4628	down	1.00711	0.0102148	1.00711	up	1.23629	0.306015	1.23629	up	1.08151	0.113048	1.08151	up	1.07598	0.105648	1.07598	up	-1.26873	-0.343384	1.26873	down	-1.50548	-0.590228	1.50548	down	-1.02192
A_42_P679982	1.72515	0.786719	1.72515	up	1.29442	0.372303	1.29442	up	-1.14936	-0.200829	1.14936	down	-1.38832	-0.473337	1.38832	down	-1.20493	-0.268948	1.20493	down	-1.23578	-0.305428	1.23578	down	1.29138	0.368913	1.29138	up	-1.33276	-0.414416	1.33276	down	-1.98281	-0.987549	1.98281	down	-2.39505	-1.26006	2.39505	down	-2.07868	-1.05567	2.07868	down	-2.13191	-1.09215	2.13191	down	-1.3359
A_43_P18064	-4.27109	-2.09461	4.27109	down	-1.03426	-0.0486059	1.03426	down	1.53039	0.613901	1.53039	up	1.48075	0.566325	1.48075	up	1.50206	0.586947	1.50206	up	3.05795	1.61257	3.05795	up	-1.07091	-0.0988369	1.07091	down	4.12959	2.046	4.12959	up	6.53645	2.70851	6.53645	up	6.32441	2.66093	6.32441	up	6.41546	2.68155	6.41546	up	13.0608	3.70717	13.0608	up	3.98828
A_64_P092143	-1.12959	-0.175797	1.12959	down	-1.20265	-0.266214	1.20265	down	-1.44986	-0.535911	1.44986	down	-1.48994	-0.575255	1.48994	down	-1.38795	-0.47296	1.38795	down	-1.29098	-0.368469	1.29098	down	1.28205	0.358458	1.28205	up	-1.06468	-0.0904179	1.06468	down	-1.28353	-0.360114	1.28353	down	-1.31901	-0.399459	1.31901	down	-1.22873	-0.297163	1.22873	down	-1.14288	-0.192673	1.14288	down	1.44819
A_64_P102886	-1.11436	-0.15622	1.11436	down	-1.01046	-0.0150127	1.01046	down	-1.06065	-0.084949	1.06065	down	-1.52569	-0.609464	1.52569	down	-1.23529	-0.304851	1.23529	down	-1.33556	-0.417445	1.33556	down	-2.13197	-1.09218	2.13197	down	1.10283	0.141207	1.10283	up	1.05064	0.0712712	1.05064	up	-1.36912	-0.453244	1.36912	down	-1.10852	-0.14863	1.10852	down	-1.1985	-0.261225	1.1985	down	-1.91317
A_44_P451392	1.7976	0.846075	1.7976	up	-1.29497	-0.37292	1.29497	down	1.44288	0.528948	1.44288	up	1.84945	0.887093	1.84945	up	1.48999	0.575306	1.48999	up	1.64862	0.721257	1.64862	up	-1.15646	-0.209712	1.15646	down	-2.32784	-1.219	2.32784	down	-1.24585	-0.317127	1.24585	down	1.02884	0.041018	1.02884	up	-1.20645	-0.270769	1.20645	down	-1.09037	-0.124818	1.09037	down	-2.07885
A_64_P012661	-1.44416	-0.53023	1.44416	down	2.79036	1.48045	2.79036	up	2.82801	1.49979	2.82801	up	2.27995	1.189	2.27995	up	2.73323	1.4506	2.73323	up	2.43619	1.28463	2.43619	up	1.75073	0.807953	1.75073	up	4.02972	2.01068	4.02972	up	4.08409	2.03002	4.08409	up	3.29261	1.71923	3.29261	up	3.94721	1.98083	3.94721	up	3.51825	1.81486	3.51825	up	2.52833
A_42_P546058	1.69048	0.757435	1.69048	up	1.01019	0.0146227	1.01019	up	1.26371	0.337666	1.26371	up	1.45299	0.539024	1.45299	up	1.38341	0.468227	1.38341	up	1.2161	0.282267	1.2161	up	1.12102	0.164813	1.12102	up	-1.67343	-0.742812	1.67343	down	-1.33771	-0.419769	1.33771	down	-1.16345	-0.21841	1.16345	down	-1.22197	-0.289207	1.22197	down	-1.39008	-0.475168	1.39008	down	-1.50798
A_42_P695401	-3.00526	-1.58749	3.00526	down	-1.48183	-0.567379	1.48183	down	-3.20495	-1.6803	3.20495	down	2.76143	1.46542	2.76143	up	1.2993	0.377736	1.2993	up	7.02323	2.81213	7.02323	up	2.06329	1.04495	2.06329	up	2.02808	1.02011	2.02808	up	-1.06645	-0.0928135	1.06645	down	8.29882	3.05291	8.29882	up	3.90474	1.96523	3.90474	up	21.1066	4.39963	21.1066	up	6.20072
A_44_P192193	-1.33435	-0.416132	1.33435	down	-1.00749	-0.0107698	1.00749	down	-3.77901	-1.91801	3.77901	down	-8.80106	-3.13768	8.80106	down	-5.91337	-2.56398	5.91337	down	-12.1614	-3.60423	12.1614	down	-1.17913	-0.237729	1.17913	down	1.32442	0.405363	1.32442	up	-2.83211	-1.50188	2.83211	down	-6.59579	-2.72155	6.59579	down	-4.43167	-2.14785	4.43167	down	-9.11411	-3.1881	9.11411	down	1.13163
A_42_P473886	1.01529	0.0218925	1.01529	up	-1.358	-0.441488	1.358	down	1.14364	0.193631	1.14364	up	1.10251	0.140789	1.10251	up	1.05571	0.0782146	1.05571	up	1.01466	0.020999	1.01466	up	-1.13854	-0.187183	1.13854	down	-1.37877	-0.463381	1.37877	down	1.12642	0.171739	1.12642	up	1.0859	0.118896	1.0859	up	1.03981	0.0563221	1.03981	up	-1.00062	-0.000893593	1.00062	down	-1.15595
A_42_P576953	1.46053	0.546493	1.46053	up	1.50088	0.585811	1.50088	up	-3.65645	-1.87044	3.65645	down	-1.50268	-0.587536	1.50268	down	-2.07832	-1.05542	2.07832	down	-1.09797	-0.134836	1.09797	down	1.03218	0.0456896	1.03218	up	1.02763	0.0393181	1.02763	up	-5.34036	-2.41694	5.34036	down	-2.19471	-1.13403	2.19471	down	-3.03545	-1.60191	3.03545	down	-1.60362	-0.681329	1.60362	down	-1.415
A_44_P260227	-2.57143	-1.36257	2.57143	down	-1.14512	-0.195498	1.14512	down	-1.8265	-0.869081	1.8265	down	-2.40718	-1.26734	2.40718	down	-1.26806	-0.342625	1.26806	down	-2.23182	-1.15822	2.23182	down	1.18938	0.250209	1.18938	up	2.24556	1.16707	2.24556	up	1.40785	0.493491	1.40785	up	1.06823	0.0952263	1.06823	up	2.02784	1.01995	2.02784	up	1.15217	0.204351	1.15217	up	3.05841
A_44_P276435	1.1533	0.205772	1.1533	up	1.37469	0.459111	1.37469	up	1.58174	0.661512	1.58174	up	2.51291	1.32936	2.51291	up	1.8539	0.890565	1.8539	up	2.73137	1.44962	2.73137	up	1.31424	0.39423	1.31424	up	1.19196	0.253339	1.19196	up	1.37149	0.45574	1.37149	up	2.17888	1.12358	2.17888	up	1.60747	0.684793	1.60747	up	2.3683	1.24385	2.3683	up	1.13954
A_43_P19066	-2.20013	-1.13759	2.20013	down	-1.09639	-0.132759	1.09639	down	1.05793	0.0812387	1.05793	up	-1.26902	-0.343714	1.26902	down	1.13454	0.182101	1.13454	up	-1.45983	-0.545804	1.45983	down	1.11845	0.161499	1.11845	up	2.00671	1.00483	2.00671	up	2.32758	1.21883	2.32758	up	1.73373	0.793875	1.73373	up	2.49613	1.31969	2.49613	up	1.50711	0.591785	1.50711	up	2.46073
A_64_P113200	-2.6707	-1.41722	2.6707	down	-1.01549	-0.0221829	1.01549	down	-6.56019	-2.71374	6.56019	down	-19.6323	-4.29516	19.6323	down	-16.5357	-4.04751	16.5357	down	-26.5702	-4.73174	26.5702	down	-1.00331	-0.00477457	1.00331	down	2.62995	1.39503	2.62995	up	-2.45636	-1.29652	2.45636	down	-7.35099	-2.87794	7.35099	down	-6.19153	-2.6303	6.19153	down	-9.94879	-3.31452	9.94879	down	2.66187
A_42_P480108	-1.03756	-0.0532007	1.03756	down	-1.08545	-0.118292	1.08545	down	-2.57958	-1.36714	2.57958	down	-3.70919	-1.8911	3.70919	down	-3.00965	-1.58959	3.00965	down	-3.28585	-1.71627	3.28585	down	-1.08344	-0.115624	1.08344	down	-1.04615	-0.0650911	1.04615	down	-2.48619	-1.31394	2.48619	down	-3.5749	-1.8379	3.5749	down	-2.90068	-1.53639	2.90068	down	-3.16689	-1.66307	3.16689	down	-1.04422
A_44_P420046	-44.5014	-5.47578	44.5014	down	1.03648	0.0516944	1.03648	up	-1.20535	-0.269447	1.20535	down	-2.20889	-1.14332	2.20889	down	-1.21604	-0.282193	1.21604	down	-1.77896	-0.831032	1.77896	down	1.23522	0.304763	1.23522	up	46.1249	5.52747	46.1249	up	36.92	5.20633	36.92	up	20.1465	4.33246	20.1465	up	36.5953	5.19359	36.5953	up	25.0154	4.64475	25.0154	up	54.9688
A_64_P077021	-2.11196	-1.07859	2.11196	down	-1.0829	-0.114896	1.0829	down	-1.41686	-0.502697	1.41686	down	-2.35301	-1.23451	2.35301	down	-1.31411	-0.394089	1.31411	down	-1.45132	-0.537361	1.45132	down	1.3934	0.478614	1.3934	up	1.95029	0.963689	1.95029	up	1.49059	0.575888	1.49059	up	-1.11413	-0.155922	1.11413	down	1.60714	0.684497	1.60714	up	1.45521	0.541224	1.45521	up	2.94282
A_44_P292558	1.55997	0.641517	1.55997	up	-1.372	-0.456284	1.372	down	-1.31272	-0.392559	1.31272	down	-1.62625	-0.701553	1.62625	down	-1.12112	-0.164944	1.12112	down	-1.89961	-0.925703	1.89961	down	-1.14814	-0.199295	1.14814	down	-2.14028	-1.0978	2.14028	down	-2.0478	-1.03408	2.0478	down	-2.53691	-1.34307	2.53691	down	-1.74892	-0.80646	1.74892	down	-2.96333	-1.56722	2.96333	down	-1.79106
A_42_P471653	-1.15002	-0.201661	1.15002	down	1.64541	0.718445	1.64541	up	634.953	9.31051	634.953	up	56.7237	5.82588	56.7237	up	107.805	6.75228	107.805	up	951.001	9.8933	951.001	up	1.54832	0.630703	1.54832	up	1.89225	0.920106	1.89225	up	730.21	9.51217	730.21	up	65.2335	6.02754	65.2335	up	123.978	6.95395	123.978	up	1093.67	10.095	1093.67	up	1.7806
A_43_P12000	-1.12766	-0.173328	1.12766	down	1.33427	0.416047	1.33427	up	-4.92906	-2.30131	4.92906	down	-2.77216	-1.47101	2.77216	down	-2.48222	-1.31163	2.48222	down	-3.40955	-1.76958	3.40955	down	1.14594	0.196536	1.14594	up	1.50459	0.589375	1.50459	up	-4.37106	-2.12798	4.37106	down	-2.45834	-1.29769	2.45834	down	-2.20122	-1.1383	2.20122	down	-3.02357	-1.59626	3.02357	down	1.29223
A_64_P131395	-1.03354	-0.0475993	1.03354	down	-1.00305	-0.00439835	1.00305	down	-1.00371	-0.00534821	1.00371	down	-1.19297	-0.254563	1.19297	down	-1.05195	-0.07307	1.05195	down	-1.2284	-0.296786	1.2284	down	-1.03306	-0.0469182	1.03306	down	1.0304	0.043201	1.0304	up	1.02972	0.0422511	1.02972	up	-1.15426	-0.206964	1.15426	down	-1.01781	-0.0254707	1.01781	down	-1.18854	-0.249187	1.18854	down	1.00047
A_42_P682853	1.14068	0.189894	1.14068	up	-1.02565	-0.0365436	1.02565	down	-1.39757	-0.482918	1.39757	down	1.10066	0.138366	1.10066	up	-1.05474	-0.0768831	1.05474	down	-2.33374	-1.22264	2.33374	down	1.13835	0.186939	1.13835	up	-1.16994	-0.226437	1.16994	down	-1.59418	-0.672811	1.59418	down	-1.03636	-0.0515282	1.03636	down	-1.20312	-0.266777	1.20312	down	-2.66205	-1.41254	2.66205	down	-1.00205
A_42_P647505	1.24206	0.312734	1.24206	up	-1.011	-0.0157814	1.011	down	-1.07187	-0.100124	1.07187	down	-1.00452	-0.00650692	1.00452	down	1.00559	0.0080452	1.00559	up	-1.25215	-0.324406	1.25215	down	-1.12861	-0.174545	1.12861	down	-1.25572	-0.328515	1.25572	down	-1.33132	-0.412858	1.33132	down	-1.24767	-0.319241	1.24767	down	-1.23515	-0.304688	1.23515	down	-1.55524	-0.637139	1.55524	down	-1.4018
A_44_P682959	-1.02765	-0.0393534	1.02765	down	1.00078	0.00111842	1.00078	up	-1.00096	-0.00137854	1.00096	down	-1.18975	-0.250656	1.18975	down	-1.04969	-0.0699568	1.04969	down	-1.10656	-0.146087	1.10656	down	1.04387	0.0619364	1.04387	up	1.02845	0.0404718	1.02845	up	1.02667	0.0379748	1.02667	up	-1.15773	-0.211302	1.15773	down	-1.02144	-0.0306034	1.02144	down	-1.07679	-0.106734	1.07679	down	1.07273
A_64_P249426	-1.02615	-0.037241	1.02615	down	1.0018	0.00259638	1.0018	up	-1.36717	-0.451189	1.36717	down	-1.19019	-0.251187	1.19019	down	-1.04904	-0.0690672	1.04904	down	-1.10647	-0.145967	1.10647	down	1.04499	0.0634847	1.04499	up	1.028	0.0398374	1.028	up	-1.33233	-0.413948	1.33233	down	-1.15986	-0.213946	1.15986	down	-1.02231	-0.0318263	1.02231	down	-1.07828	-0.108727	1.07828	down	1.07231
A_64_P133430	1.46167	0.547615	1.46167	up	1.03437	0.048748	1.03437	up	1.1219	0.165949	1.1219	up	1.06116	0.085638	1.06116	up	-1.09536	-0.131407	1.09536	down	1.01024	0.014698	1.01024	up	-1.06581	-0.0919504	1.06581	down	-1.4131	-0.498867	1.4131	down	-1.30285	-0.381666	1.30285	down	-1.37743	-0.461977	1.37743	down	-1.60105	-0.679022	1.60105	down	-1.44685	-0.532917	1.44685	down	-1.55786
A_42_P635611	1.51911	0.603231	1.51911	up	-1.90071	-0.926537	1.90071	down	-8.61319	-3.10655	8.61319	down	2.58534	1.37036	2.58534	up	-4.52851	-2.17904	4.52851	down	2.26143	1.17724	2.26143	up	-1.09668	-0.133141	1.09668	down	-2.88739	-1.52977	2.88739	down	-13.0844	-3.70978	13.0844	down	1.70188	0.767125	1.70188	up	-6.87932	-2.78227	6.87932	down	1.48865	0.574005	1.48865	up	-1.66598
A_42_P592013	-1.38497	-0.469851	1.38497	down	1.04572	0.0645027	1.04572	up	-1.31436	-0.394356	1.31436	down	1.50114	0.58606	1.50114	up	1.317	0.397261	1.317	up	1.56318	0.644481	1.56318	up	1.12337	0.167835	1.12337	up	1.44829	0.534353	1.44829	up	1.05372	0.0754948	1.05372	up	2.07903	1.05591	2.07903	up	1.82401	0.867111	1.82401	up	2.16495	1.11433	2.16495	up	1.55583
A_42_P608478	-1.28541	-0.362226	1.28541	down	-1.04089	-0.0578194	1.04089	down	-1.04491	-0.0633728	1.04491	down	-1.04589	-0.0647342	1.04589	down	-1.02245	-0.0320284	1.02245	down	-1.04616	-0.0651004	1.04616	down	-1.08221	-0.113983	1.08221	down	1.23491	0.304406	1.23491	up	1.23017	0.298853	1.23017	up	1.22901	0.297492	1.22901	up	1.25719	0.330197	1.25719	up	1.22869	0.297125	1.22869	up	1.18776
A_44_P137397	1.03211	0.0455971	1.03211	up	-1.20722	-0.271693	1.20722	down	-2.04619	-1.03294	2.04619	down	-2.65902	-1.4109	2.65902	down	-2.3109	-1.20846	2.3109	down	-2.67095	-1.41735	2.67095	down	-1.16532	-0.220726	1.16532	down	-1.24599	-0.31729	1.24599	down	-2.1119	-1.07854	2.1119	down	-2.7444	-1.45649	2.7444	down	-2.38511	-1.25405	2.38511	down	-2.75671	-1.46295	2.75671	down	-1.20274
A_64_P110789	-4.87261	-2.2847	4.87261	down	-2.69961	-1.43275	2.69961	down	-4.27743	-2.09674	4.27743	down	-17.0972	-4.09569	17.0972	down	1.02268	0.0323541	1.02268	up	-1.65161	-0.723872	1.65161	down	1.02892	0.0411322	1.02892	up	1.80493	0.851946	1.80493	up	1.13915	0.187953	1.13915	up	-3.50884	-1.81099	3.50884	down	4.98312	2.31705	4.98312	up	2.95022	1.56082	2.95022	up	5.01353
A_64_P061562	-1.39057	-0.475681	1.39057	down	1.50736	0.592022	1.50736	up	1.65797	0.729422	1.65797	up	1.17738	0.235578	1.17738	up	2.46345	1.30068	2.46345	up	1.21903	0.28573	1.21903	up	1.35655	0.439938	1.35655	up	2.09609	1.0677	2.09609	up	2.30554	1.2051	2.30554	up	1.63723	0.711259	1.63723	up	3.42561	1.77636	3.42561	up	1.69515	0.761411	1.69515	up	1.88638
A_44_P511359	1.66481	0.735358	1.66481	up	1.12517	0.170138	1.12517	up	-1.31611	-0.396276	1.31611	down	-1.57804	-0.658135	1.57804	down	-1.1847	-0.24452	1.1847	down	-2.28492	-1.19214	2.28492	down	1.12709	0.172602	1.12709	up	-1.47961	-0.565219	1.47961	down	-2.19107	-1.13163	2.19107	down	-2.62714	-1.39349	2.62714	down	-1.9723	-0.979878	1.9723	down	-3.80395	-1.9275	3.80395	down	-1.47709
A_42_P479096	1.09534	0.131378	1.09534	up	-1.05306	-0.0745869	1.05306	down	-2.29599	-1.19911	2.29599	down	-3.8631	-1.94976	3.8631	down	-2.98941	-1.57986	2.98941	down	-5.14023	-2.36183	5.14023	down	-1.01467	-0.0210099	1.01467	down	-1.15346	-0.205965	1.15346	down	-2.51488	-1.33049	2.51488	down	-4.2314	-2.08114	4.2314	down	-3.27442	-1.71124	3.27442	down	-5.6303	-2.49321	5.6303	down	-1.11141
A_64_P275280	-1.45406	-0.540091	1.45406	down	-1.1301	-0.176448	1.1301	down	1.57568	0.655976	1.57568	up	1.48835	0.573712	1.48835	up	1.5198	0.603883	1.5198	up	1.72152	0.783681	1.72152	up	-1.04436	-0.0626249	1.04436	down	1.28667	0.363643	1.28667	up	2.29114	1.19607	2.29114	up	2.16415	1.1138	2.16415	up	2.20989	1.14397	2.20989	up	2.5032	1.32377	2.5032	up	1.3923
A_42_P785926	-1.12603	-0.171239	1.12603	down	-1.49606	-0.581168	1.49606	down	-2.99161	-1.58092	2.99161	down	-4.31051	-2.10786	4.31051	down	-3.3313	-1.73608	3.3313	down	-4.95997	-2.31033	4.95997	down	-1.24293	-0.313744	1.24293	down	-1.32862	-0.409929	1.32862	down	-2.65679	-1.40968	2.65679	down	-3.82807	-1.93662	3.82807	down	-2.95846	-1.56485	2.95846	down	-4.40485	-2.13909	4.40485	down	-1.10382
A_64_P005238	-2.27795	-1.18774	2.27795	down	-1.47533	-0.561037	1.47533	down	-1.84379	-0.882675	1.84379	down	-2.986	-1.57822	2.986	down	-1.93135	-0.949608	1.93135	down	-2.82323	-1.49735	2.82323	down	-1.48218	-0.567718	1.48218	down	1.54403	0.626702	1.54403	up	1.23547	0.305064	1.23547	up	-1.31083	-0.390477	1.31083	down	1.17946	0.238131	1.17946	up	-1.23937	-0.309606	1.23937	down	1.5369
A_42_P555753	1.95501	0.967176	1.95501	up	1.09339	0.128807	1.09339	up	1.54391	0.626593	1.54391	up	1.99562	0.996834	1.99562	up	1.78471	0.835692	1.78471	up	2.15135	1.10524	2.15135	up	1.12901	0.17506	1.12901	up	-1.78803	-0.838369	1.78803	down	-1.26627	-0.340584	1.26627	down	1.02077	0.0296574	1.02077	up	-1.09542	-0.131484	1.09542	down	1.10043	0.138067	1.10043	up	-1.73161
A_44_P506124	-1.96697	-0.975971	1.96697	down	1.58602	0.66541	1.58602	up	-1.7853	-0.836165	1.7853	down	1.76838	0.822427	1.76838	up	1.72336	0.785228	1.72336	up	1.30299	0.381825	1.30299	up	1.50975	0.594314	1.50975	up	3.11964	1.64138	3.11964	up	1.10176	0.139806	1.10176	up	3.47834	1.7984	3.47834	up	3.3898	1.7612	3.3898	up	2.56293	1.3578	2.56293	up	2.96963
A_44_P441947	-1.91482	-0.937211	1.91482	down	-1.72952	-0.790371	1.72952	down	-1.28643	-0.363368	1.28643	down	-1.2877	-0.364797	1.2877	down	-1.17191	-0.22886	1.17191	down	-1.21331	-0.27895	1.21331	down	-1.32881	-0.410132	1.32881	down	1.10714	0.14684	1.10714	up	1.48848	0.573843	1.48848	up	1.48701	0.572414	1.48701	up	1.63394	0.708351	1.63394	up	1.57818	0.658261	1.57818	up	1.44101
A_64_P127659	1.38312	0.467928	1.38312	up	-1.07547	-0.104972	1.07547	down	-1.37481	-0.45923	1.37481	down	-1.72721	-0.788446	1.72721	down	-1.28799	-0.365124	1.28799	down	-1.58448	-0.664014	1.58448	down	1.07154	0.09968	1.07154	up	-1.48751	-0.5729	1.48751	down	-1.90153	-0.927158	1.90153	down	-2.38894	-1.25637	2.38894	down	-1.78145	-0.833052	1.78145	down	-2.19154	-1.13194	2.19154	down	-1.29078
A_42_P733076	-1.95359	-0.966129	1.95359	down	-1.14821	-0.199388	1.14821	down	1.06704	0.0936174	1.06704	up	1.03359	0.0476637	1.03359	up	1.3285	0.409803	1.3285	up	1.40743	0.493064	1.40743	up	1.00104	0.00150681	1.00104	up	1.70142	0.766741	1.70142	up	2.08457	1.05975	2.08457	up	2.01921	1.01379	2.01921	up	2.59536	1.37593	2.59536	up	2.74955	1.45919	2.74955	up	1.95563
A_64_P145939	-1.63238	-0.706977	1.63238	down	1.66649	0.736811	1.66649	up	-1.1994	-0.262318	1.1994	down	1.21286	0.278418	1.21286	up	-1.43151	-0.517537	1.43151	down	-1.22717	-0.295335	1.22717	down	-1.14536	-0.195796	1.14536	down	2.72034	1.44379	2.72034	up	1.36099	0.444659	1.36099	up	1.97985	0.985394	1.97985	up	1.14032	0.18944	1.14032	up	1.3302	0.411642	1.3302	up	1.42522
A_44_P1040796	-1.05945	-0.0833206	1.05945	down	-1.25248	-0.32479	1.25248	down	-1.33671	-0.418682	1.33671	down	-1.25355	-0.326023	1.25355	down	-1.09141	-0.126189	1.09141	down	-1.19358	-0.255291	1.19358	down	-1.15689	-0.210253	1.15689	down	-1.1822	-0.241469	1.1822	down	-1.26169	-0.335361	1.26169	down	-1.18321	-0.242702	1.18321	down	-1.03016	-0.0428686	1.03016	down	-1.1266	-0.17197	1.1266	down	-1.09197
A_42_P588072	-1.99586	-0.997014	1.99586	down	-1.37384	-0.458211	1.37384	down	-1.61746	-0.693726	1.61746	down	-1.76007	-0.815634	1.76007	down	-1.36991	-0.454083	1.36991	down	-2.00021	-1.00015	2.00021	down	-1.17061	-0.227257	1.17061	down	1.45277	0.538803	1.45277	up	1.23395	0.303288	1.23395	up	1.13397	0.18138	1.13397	up	1.45693	0.542931	1.45693	up	-1.00218	-0.00313759	1.00218	down	1.70498
A_64_P045823	-1.89787	-0.924384	1.89787	down	1.52713	0.610821	1.52713	up	-3.44555	-1.78473	3.44555	down	-4.82461	-2.27041	4.82461	down	-6.59783	-2.72199	6.59783	down	-7.36167	-2.88003	7.36167	down	1.26024	0.333698	1.26024	up	2.8983	1.5352	2.8983	up	-1.81548	-0.860351	1.81548	down	-2.54212	-1.34603	2.54212	down	-3.47643	-1.79761	3.47643	down	-3.87891	-1.95565	3.87891	down	2.39178
A_42_P591344	1.63565	0.709863	1.63565	up	1.01971	0.0281563	1.01971	up	-2.23064	-1.15746	2.23064	down	3.1911	1.67406	3.1911	up	-2.67557	-1.41985	2.67557	down	6.73603	2.7519	6.73603	up	1.38687	0.47183	1.38687	up	-1.60404	-0.681706	1.60404	down	-3.64854	-1.86732	3.64854	down	1.95097	0.964193	1.95097	up	-4.37629	-2.12971	4.37629	down	4.11826	2.04204	4.11826	up	-1.17938
A_64_P120322	-1.92895	-0.947819	1.92895	down	1.63227	0.706876	1.63227	up	1.6353	0.709559	1.6353	up	1.27007	0.344904	1.27007	up	1.28671	0.363691	1.28671	up	1.46278	0.548717	1.46278	up	1.70326	0.768296	1.70326	up	3.14857	1.65469	3.14857	up	3.15443	1.65738	3.15443	up	2.4499	1.29272	2.4499	up	2.48201	1.31151	2.48201	up	2.82164	1.49654	2.82164	up	3.2855
A_64_P062665	-1.04742	-0.0668449	1.04742	down	1.00844	0.0121212	1.00844	up	-1.01037	-0.0148773	1.01037	down	-1.33834	-0.420446	1.33834	down	-1.11636	-0.158801	1.11636	down	-1.20133	-0.264638	1.20133	down	1.09142	0.126212	1.09142	up	1.05626	0.0789661	1.05626	up	1.03668	0.0519676	1.03668	up	-1.27775	-0.353601	1.27775	down	-1.06581	-0.0919557	1.06581	down	-1.14694	-0.197793	1.14694	down	1.14318
A_44_P398300	1.17204	0.229018	1.17204	up	-1.20626	-0.270536	1.20626	down	-1.14965	-0.201194	1.14965	down	-1.48726	-0.572655	1.48726	down	-1.42907	-0.515074	1.42907	down	-1.82621	-0.868854	1.82621	down	-1.16246	-0.217187	1.16246	down	-1.41378	-0.499555	1.41378	down	-1.34743	-0.430212	1.34743	down	-1.74312	-0.801673	1.74312	down	-1.67492	-0.744092	1.67492	down	-2.14039	-1.09787	2.14039	down	-1.36245
A_64_P001545	-1.19667	-0.259022	1.19667	down	1.30572	0.384841	1.30572	up	-8.42598	-3.07485	8.42598	down	-11.1227	-3.47543	11.1227	down	-12.233	-3.6127	12.233	down	-11.0663	-3.4681	11.0663	down	-1.28461	-0.361325	1.28461	down	1.56251	0.643863	1.56251	up	-7.04121	-2.81582	7.04121	down	-9.29472	-3.21641	9.29472	down	-10.2225	-3.35368	10.2225	down	-9.24762	-3.20908	9.24762	down	-1.07349
A_44_P1010653	2.30639	1.20564	2.30639	up	1.37531	0.459755	1.37531	up	1.00118	0.00170517	1.00118	up	-1.07974	-0.110683	1.07974	down	-1.25425	-0.326823	1.25425	down	-1.37283	-0.457149	1.37283	down	1.23043	0.299161	1.23043	up	-1.677	-0.745884	1.677	down	-2.30367	-1.20393	2.30367	down	-2.4903	-1.31632	2.4903	down	-2.89279	-1.53246	2.89279	down	-3.16628	-1.66279	3.16628	down	-1.87446
A_44_P398969	1.27876	0.354748	1.27876	up	-2.33206	-1.2216	2.33206	down	-2.89162	-1.53188	2.89162	down	-3.64877	-1.86741	3.64877	down	-1.75823	-0.814126	1.75823	down	-3.42761	-1.7772	3.42761	down	-1.74839	-0.806024	1.74839	down	-2.98215	-1.57635	2.98215	down	-3.69769	-1.88663	3.69769	down	-4.66591	-2.22216	4.66591	down	-2.24836	-1.16887	2.24836	down	-4.3831	-2.13195	4.3831	down	-2.23577
A_64_P059495	1.45803	0.544023	1.45803	up	1.73452	0.794535	1.73452	up	1.25654	0.329458	1.25654	up	-1.02286	-0.0326118	1.02286	down	1.09911	0.136337	1.09911	up	1.55943	0.64102	1.55943	up	2.06126	1.04352	2.06126	up	1.18963	0.250512	1.18963	up	-1.16035	-0.214564	1.16035	down	-1.49137	-0.576634	1.49137	down	-1.32656	-0.407685	1.32656	down	1.06954	0.0969973	1.06954	up	1.41372
A_64_P037040	-1.64631	-0.719239	1.64631	down	-1.29832	-0.376643	1.29832	down	-1.1409	-0.190171	1.1409	down	-1.73543	-0.795291	1.73543	down	-1.26396	-0.337955	1.26396	down	-1.6269	-0.702127	1.6269	down	1.05478	0.0769477	1.05478	up	1.26804	0.342596	1.26804	up	1.443	0.529068	1.443	up	-1.05413	-0.0760517	1.05413	down	1.3025	0.381284	1.3025	up	1.01193	0.0171118	1.01193	up	1.73651
A_64_P051446	1.13518	0.182927	1.13518	up	-1.42747	-0.513463	1.42747	down	-1.75239	-0.809328	1.75239	down	-2.16898	-1.11702	2.16898	down	-1.62933	-0.704281	1.62933	down	-1.9614	-0.971883	1.9614	down	-1.34867	-0.431537	1.34867	down	-1.62045	-0.69639	1.62045	down	-1.98929	-0.992255	1.98929	down	-2.4622	-1.29995	2.4622	down	-1.84959	-0.887208	1.84959	down	-2.22655	-1.15481	2.22655	down	-1.53099
A_44_P172604	-1.5475	-0.62994	1.5475	down	1.33702	0.419025	1.33702	up	1.15489	0.207759	1.15489	up	3.26087	1.70526	3.26087	up	1.85074	0.8881	1.85074	up	3.81566	1.93193	3.81566	up	1.18984	0.250767	1.18984	up	2.06905	1.04897	2.06905	up	1.7872	0.837699	1.7872	up	5.04619	2.3352	5.04619	up	2.86402	1.51804	2.86402	up	5.90474	2.56187	5.90474	up	1.84128
A_64_P152000	-1.12599	-0.171188	1.12599	down	-1.34335	-0.425835	1.34335	down	-1.64003	-0.713724	1.64003	down	-1.41593	-0.501753	1.41593	down	-1.16782	-0.223813	1.16782	down	-1.2582	-0.331361	1.2582	down	-1.48142	-0.566978	1.48142	down	-1.19304	-0.254647	1.19304	down	-1.45653	-0.542536	1.45653	down	-1.25751	-0.330565	1.25751	down	-1.03715	-0.0526252	1.03715	down	-1.11742	-0.160173	1.11742	down	-1.31566
A_44_P339008	10.0326	3.32663	10.0326	up	-1.79112	-0.840859	1.79112	down	-1.22755	-0.295786	1.22755	down	-1.52076	-0.604796	1.52076	down	-1.38379	-0.468623	1.38379	down	-2.33717	-1.22476	2.33717	down	-1.2428	-0.313591	1.2428	down	-17.9696	-4.16749	17.9696	down	-12.3156	-3.62241	12.3156	down	-15.2573	-3.93142	15.2573	down	-13.883	-3.79525	13.883	down	-23.4479	-4.55139	23.4479	down	-12.4685
A_44_P560070	-1.67582	-0.744871	1.67582	down	-1.58183	-0.661594	1.58183	down	-1.28805	-0.365184	1.28805	down	-1.8485	-0.886358	1.8485	down	-1.16506	-0.220401	1.16506	down	-2.65165	-1.40689	2.65165	down	-1.1527	-0.20502	1.1527	down	1.05942	0.0832772	1.05942	up	1.30106	0.379687	1.30106	up	-1.10304	-0.141487	1.10304	down	1.4384	0.52447	1.4384	up	-1.58229	-0.662017	1.58229	down	1.45382
A_44_P520509	1.63741	0.711414	1.63741	up	1.30123	0.379879	1.30123	up	1.35139	0.434439	1.35139	up	1.74687	0.804775	1.74687	up	1.65482	0.726671	1.65482	up	1.58198	0.66173	1.58198	up	1.46099	0.546946	1.46099	up	-1.25835	-0.331535	1.25835	down	-1.21165	-0.276976	1.21165	down	1.06685	0.0933609	1.06685	up	1.01063	0.0152569	1.01063	up	-1.03504	-0.0496845	1.03504	down	-1.12075
A_42_P643349	2.95092	1.56116	2.95092	up	-4.88481	-2.2883	4.88481	down	-12.4328	-3.63608	12.4328	down	-25.4068	-4.66714	25.4068	down	-61.1198	-5.93357	61.1198	down	-80.279	-6.32695	80.279	down	-3.57944	-1.83973	3.57944	down	-14.4147	-3.84947	14.4147	down	-36.6883	-5.19725	36.6883	down	-74.9734	-6.22831	74.9734	down	-180.359	-7.49473	180.359	down	-236.897	-7.88811	236.897	down	-10.5626
A_44_P215075	18.8034	4.23292	18.8034	up	3.49492	1.80526	3.49492	up	12.0708	3.59345	12.0708	up	14.5828	3.86619	14.5828	up	3.03177	1.60016	3.03177	up	8.87775	3.15019	8.87775	up	1.86403	0.898421	1.86403	up	-5.38021	-2.42766	5.38021	down	-1.55776	-0.639469	1.55776	down	-1.28942	-0.366727	1.28942	down	-6.20211	-2.63276	6.20211	down	-2.11804	-1.08273	2.11804	down	-10.0875
A_44_P560363	-1.98042	-0.985804	1.98042	down	-1.1622	-0.21686	1.1622	down	-9.83701	-3.29822	9.83701	down	-2.79344	-1.48204	2.79344	down	-5.11937	-2.35597	5.11937	down	-4.34061	-2.1179	4.34061	down	1.11092	0.151758	1.11092	up	1.70402	0.768944	1.70402	up	-4.96714	-2.31242	4.96714	down	-1.41053	-0.496239	1.41053	down	-2.585	-1.37016	2.585	down	-2.19177	-1.1321	2.19177	down	2.20009
A_44_P553158	1.21666	0.282923	1.21666	up	-1.16588	-0.221422	1.16588	down	-1.70576	-0.770414	1.70576	down	-2.03814	-1.02725	2.03814	down	-1.37223	-0.45652	1.37223	down	-2.28391	-1.1915	2.28391	down	-1.0118	-0.0169201	1.0118	down	-1.41848	-0.504345	1.41848	down	-2.07532	-1.05334	2.07532	down	-2.47971	-1.31017	2.47971	down	-1.66953	-0.739443	1.66953	down	-2.77873	-1.47443	2.77873	down	-1.23101
A_64_P165277	-1.74803	-0.805726	1.74803	down	-1.00211	-0.00304747	1.00211	down	-1.04263	-0.0602295	1.04263	down	-1.47166	-0.557449	1.47166	down	-1.2073	-0.271784	1.2073	down	-1.29433	-0.372203	1.29433	down	1.1325	0.179517	1.1325	up	1.74434	0.802679	1.74434	up	1.67655	0.745497	1.67655	up	1.18779	0.248277	1.18779	up	1.44788	0.533942	1.44788	up	1.35053	0.433523	1.35053	up	1.97965
A_64_P138187	-1.77107	-0.82462	1.77107	down	1.22637	0.294392	1.22637	up	-1.31148	-0.391201	1.31148	down	1.02007	0.0286627	1.02007	up	1.12749	0.17311	1.12749	up	1.06641	0.0927558	1.06641	up	1.33065	0.412131	1.33065	up	2.17198	1.11901	2.17198	up	1.35043	0.433419	1.35043	up	1.80661	0.853283	1.80661	up	1.99686	0.99773	1.99686	up	1.88868	0.917376	1.88868	up	2.35667
A_44_P429041	-3.8927	-1.96077	3.8927	down	-1.51181	-0.596279	1.51181	down	-8.1696	-3.03026	8.1696	down	-24.4647	-4.61263	24.4647	down	-12.2787	-3.61808	12.2787	down	-24.943	-4.64056	24.943	down	-1.44711	-0.533175	1.44711	down	2.57485	1.36449	2.57485	up	-2.0987	-1.06949	2.0987	down	-6.28476	-2.65186	6.28476	down	-3.15428	-1.65731	3.15428	down	-6.40763	-2.67979	6.40763	down	2.68998
A_44_P465880	2.09664	1.06808	2.09664	up	-1.09467	-0.130501	1.09467	down	-2.38124	-1.25171	2.38124	down	-3.92388	-1.97228	3.92388	down	-3.20461	-1.68015	3.20461	down	-3.9269	-1.97339	3.9269	down	-1.0842	-0.116632	1.0842	down	-2.29513	-1.19858	2.29513	down	-4.9926	-2.31979	4.9926	down	-8.22695	-3.04036	8.22695	down	-6.71891	-2.74823	6.71891	down	-8.23329	-3.04147	8.23329	down	-2.27318
A_44_P381740	-1.10522	-0.144335	1.10522	down	-1.00696	-0.0100057	1.00696	down	-1.05396	-0.0758262	1.05396	down	-1.504	-0.588802	1.504	down	-1.22545	-0.293316	1.22545	down	-1.32201	-0.402734	1.32201	down	1.13785	0.186315	1.13785	up	1.09758	0.134329	1.09758	up	1.04863	0.0685084	1.04863	up	-1.36081	-0.444468	1.36081	down	-1.10879	-0.148982	1.10879	down	-1.19615	-0.2584	1.19615	down	1.25758
A_64_P045211	-2.28841	-1.19434	2.28841	down	-2.86043	-1.51623	2.86043	down	-1.3749	-0.459322	1.3749	down	-1.51121	-0.595702	1.51121	down	-1.22741	-0.295622	1.22741	down	-1.57809	-0.658182	1.57809	down	-2.99578	-1.58293	2.99578	down	-1.24997	-0.321891	1.24997	down	1.66442	0.735021	1.66442	up	1.51429	0.598641	1.51429	up	1.86441	0.898721	1.86441	up	1.45011	0.536161	1.45011	up	-1.30911
A_64_P010896	-1.22196	-0.2892	1.22196	down	-1.06081	-0.08517	1.06081	down	-1.08301	-0.115044	1.08301	down	-1.51724	-0.601448	1.51724	down	-1.32781	-0.409051	1.32781	down	-2.52546	-1.33655	2.52546	down	-2.12258	-1.08582	2.12258	down	1.15191	0.20403	1.15191	up	1.1283	0.174156	1.1283	up	-1.24164	-0.312248	1.24164	down	-1.08662	-0.119851	1.08662	down	-2.06672	-1.04735	2.06672	down	-1.73703
A_42_P708614	1.4403	0.526365	1.4403	up	-1.03088	-0.0438709	1.03088	down	-1.99614	-0.997213	1.99614	down	-2.77446	-1.47221	2.77446	down	-2.40423	-1.26557	2.40423	down	-2.41227	-1.27039	2.41227	down	1.05461	0.0767117	1.05461	up	-1.48477	-0.570236	1.48477	down	-2.87503	-1.52358	2.87503	down	-3.99604	-1.99857	3.99604	down	-3.4628	-1.79194	3.4628	down	-3.47439	-1.79676	3.47439	down	-1.36571
A_44_P427177	7.11011	2.82987	7.11011	up	4.24145	2.08456	4.24145	up	19.6164	4.29399	19.6164	up	15.7248	3.97497	15.7248	up	17.1356	4.09892	17.1356	up	7.45194	2.89762	7.45194	up	2.0409	1.02921	2.0409	up	-1.67634	-0.745313	1.67634	down	2.75894	1.46411	2.75894	up	2.21161	1.1451	2.21161	up	2.41003	1.26905	2.41003	up	1.04808	0.0677443	1.04808	up	-3.4838
A_44_P417051	-3.24239	-1.69706	3.24239	down	1.29402	0.371859	1.29402	up	2.00353	1.00255	2.00353	up	1.75282	0.809675	1.75282	up	1.16452	0.219735	1.16452	up	1.48385	0.56935	1.48385	up	-1.08592	-0.118918	1.08592	down	4.19572	2.06892	4.19572	up	6.49625	2.69961	6.49625	up	5.68332	2.50673	5.68332	up	3.77583	1.91679	3.77583	up	4.81124	2.26641	4.81124	up	2.98585
A_64_P052917	-6.02612	-2.59123	6.02612	down	-1.48083	-0.566402	1.48083	down	-2.42841	-1.28001	2.42841	down	-1.8484	-0.886277	1.8484	down	-1.46309	-0.549022	1.46309	down	-2.8169	-1.49411	2.8169	down	-1.1974	-0.259908	1.1974	down	4.06943	2.02483	4.06943	up	2.48151	1.31122	2.48151	up	3.26018	1.70495	3.26018	up	4.11875	2.04221	4.11875	up	2.13927	1.09712	2.13927	up	5.03266
A_42_P689013	-2.43022	-1.28109	2.43022	down	-1.95454	-0.966829	1.95454	down	-1.2013	-0.264595	1.2013	down	1.80592	0.852737	1.80592	up	1.43575	0.521802	1.43575	up	2.52713	1.3375	2.52713	up	-1.62459	-0.700073	1.62459	down	1.24337	0.314257	1.24337	up	2.02299	1.01649	2.02299	up	4.38879	2.13382	4.38879	up	3.48918	1.80289	3.48918	up	6.14148	2.61859	6.14148	up	1.4959
A_44_P762596	1.50362	0.588439	1.50362	up	-1.31388	-0.393836	1.31388	down	-1.66022	-0.731377	1.66022	down	-2.33023	-1.22047	2.33023	down	-1.84942	-0.887071	1.84942	down	-2.19547	-1.13453	2.19547	down	-1.18141	-0.24051	1.18141	down	-1.97558	-0.982275	1.97558	down	-2.49634	-1.31982	2.49634	down	-3.50378	-1.80891	3.50378	down	-2.78082	-1.47551	2.78082	down	-3.30115	-1.72297	3.30115	down	-1.77639
A_44_P673662	1.83736	0.877634	1.83736	up	1.35073	0.433739	1.35073	up	3.66968	1.87566	3.66968	up	5.33896	2.41656	5.33896	up	8.20379	3.03629	8.20379	up	12.3942	3.63159	12.3942	up	1.72678	0.788087	1.72678	up	-1.36027	-0.443895	1.36027	down	1.99726	0.998022	1.99726	up	2.90578	1.53893	2.90578	up	4.46499	2.15866	4.46499	up	6.74566	2.75396	6.74566	up	-1.06404
A_42_P674598	1.32117	0.401819	1.32117	up	1.19572	0.257875	1.19572	up	1.24421	0.315231	1.24421	up	1.55364	0.635655	1.55364	up	1.33573	0.417631	1.33573	up	1.37042	0.45462	1.37042	up	1.19429	0.256159	1.19429	up	-1.10492	-0.143944	1.10492	down	-1.06186	-0.0865879	1.06186	down	1.17596	0.233836	1.17596	up	1.01102	0.0158119	1.01102	up	1.03728	0.0528011	1.03728	up	-1.10624
A_44_P529994	-1.15115	-0.203078	1.15115	down	-9.10237	-3.18624	9.10237	down	-1.01069	-0.0153413	1.01069	down	-1.21654	-0.282783	1.21654	down	-1.0632	-0.0884066	1.0632	down	-1.14266	-0.192395	1.14266	down	-10.1338	-3.34111	10.1338	down	-7.90719	-2.98316	7.90719	down	1.13898	0.187737	1.13898	up	-1.0568	-0.0797048	1.0568	down	1.08273	0.114671	1.08273	up	1.00743	0.0106826	1.00743	up	-8.80322
A_42_P655644	1.28876	0.365986	1.28876	up	-1.18956	-0.250432	1.18956	down	-3.50551	-1.80963	3.50551	down	-7.60295	-2.92656	7.60295	down	-4.9544	-2.30871	4.9544	down	-9.43482	-3.238	9.43482	down	-1.20266	-0.266226	1.20266	down	-1.53306	-0.616418	1.53306	down	-4.51777	-2.17561	4.51777	down	-9.79839	-3.29255	9.79839	down	-6.38504	-2.6747	6.38504	down	-12.1592	-3.60398	12.1592	down	-1.54994
A_42_P589674	1.50466	0.589436	1.50466	up	-1.27229	-0.347429	1.27229	down	-1.81757	-0.86201	1.81757	down	-2.22701	-1.15511	2.22701	down	-2.09984	-1.07028	2.09984	down	-2.30946	-1.20756	2.30946	down	-1.21196	-0.277348	1.21196	down	-1.91436	-0.936865	1.91436	down	-2.73482	-1.45145	2.73482	down	-3.35089	-1.74454	3.35089	down	-3.15955	-1.65972	3.15955	down	-3.47495	-1.79699	3.47495	down	-1.82359
A_64_P010139	-1.05213	-0.0733147	1.05213	down	-1.01221	-0.0175149	1.01221	down	-1.00906	-0.013016	1.00906	down	-1.51143	-0.595914	1.51143	down	-1.24532	-0.31652	1.24532	down	-1.51593	-0.600206	1.51593	down	1.0319	0.0453064	1.0319	up	1.03944	0.0557997	1.03944	up	1.04268	0.0602987	1.04268	up	-1.43654	-0.522599	1.43654	down	-1.18362	-0.243205	1.18362	down	-1.44082	-0.526891	1.44082	down	1.0857
A_42_P586883	-1.2227	-0.290071	1.2227	down	-2.05116	-1.03644	2.05116	down	1.79237	0.841865	1.79237	up	4.24106	2.08442	4.24106	up	3.72861	1.89864	3.72861	up	4.4498	2.15374	4.4498	up	-1.96132	-0.971827	1.96132	down	-1.67757	-0.74637	1.67757	down	2.19153	1.13194	2.19153	up	5.18554	2.3745	5.18554	up	4.55897	2.18871	4.55897	up	5.44077	2.44381	5.44077	up	-1.60409
A_42_P461144	7.66334	2.93797	7.66334	up	1.11965	0.163047	1.11965	up	2.40437	1.26566	2.40437	up	2.18365	1.12674	2.18365	up	2.42195	1.27617	2.42195	up	3.50179	1.80809	3.50179	up	1.20705	0.271481	1.20705	up	-6.84441	-2.77493	6.84441	down	-3.18726	-1.67232	3.18726	down	-3.50941	-1.81123	3.50941	down	-3.16412	-1.6618	3.16412	down	-2.18841	-1.12988	2.18841	down	-6.34884
A_64_P130565	-1.98354	-0.988075	1.98354	down	-1.4627	-0.548638	1.4627	down	-1.38547	-0.470375	1.38547	down	-1.80955	-0.855629	1.80955	down	-1.27681	-0.352542	1.27681	down	-2.40342	-1.26509	2.40342	down	-1.22939	-0.297946	1.22939	down	1.35607	0.439437	1.35607	up	1.43167	0.5177	1.43167	up	1.09615	0.132446	1.09615	up	1.55351	0.635533	1.55351	up	-1.21168	-0.277014	1.21168	down	1.61343
A_64_P002826	-3.03826	-1.60324	3.03826	down	-1.24763	-0.319193	1.24763	down	-2.19465	-1.13399	2.19465	down	-3.91593	-1.96936	3.91593	down	-3.56137	-1.83243	3.56137	down	-4.81816	-2.26848	4.81816	down	-1.19459	-0.256512	1.19459	down	2.43522	1.28405	2.43522	up	1.38439	0.46925	1.38439	up	-1.28887	-0.366112	1.28887	down	-1.17218	-0.229189	1.17218	down	-1.58583	-0.665239	1.58583	down	2.54335
A_64_P036099	-1.80167	-0.849333	1.80167	down	-1.88078	-0.911327	1.88078	down	1.35598	0.439333	1.35598	up	1.37776	0.462321	1.37776	up	1.10744	0.147228	1.10744	up	1.04328	0.0611238	1.04328	up	-1.46126	-0.547216	1.46126	down	-1.04391	-0.0619946	1.04391	down	2.44302	1.28867	2.44302	up	2.48226	1.31165	2.48226	up	1.99524	0.996561	1.99524	up	1.87964	0.910457	1.87964	up	1.23295
A_64_P080580	1.41937	0.50525	1.41937	up	1.13064	0.177135	1.13064	up	2.54686	1.34872	2.54686	up	4.263	2.09187	4.263	up	2.36111	1.23946	2.36111	up	4.77343	2.25503	4.77343	up	1.74981	0.807198	1.74981	up	-1.25537	-0.328115	1.25537	down	1.79436	0.843469	1.79436	up	3.00344	1.58662	3.00344	up	1.66349	0.734213	1.66349	up	3.36306	1.74978	3.36306	up	1.23281
A_43_P12276	-1.30422	-0.383183	1.30422	down	-1.00017	-0.000246048	1.00017	down	-3.69762	-1.8866	3.69762	down	-10.8982	-3.44602	10.8982	down	-5.48483	-2.45545	5.48483	down	-11.8385	-3.56542	11.8385	down	-1.01363	-0.0195308	1.01363	down	1.30399	0.382937	1.30399	up	-2.83513	-1.50341	2.83513	down	-8.35613	-3.06283	8.35613	down	-4.20546	-2.07226	4.20546	down	-9.07711	-3.18223	9.07711	down	1.28668
A_42_P505393	1.18776	0.248248	1.18776	up	1.30426	0.383227	1.30426	up	1.05354	0.0752449	1.05354	up	-1.10913	-0.149429	1.10913	down	-1.17156	-0.228429	1.17156	down	1.48267	0.568195	1.48267	up	1.61986	0.695869	1.61986	up	1.09808	0.134979	1.09808	up	-1.1274	-0.173003	1.1274	down	-1.31739	-0.397677	1.31739	down	-1.39153	-0.476677	1.39153	down	1.24828	0.319947	1.24828	up	1.36379
A_44_P883619	-1.02613	-0.0372143	1.02613	down	1.0019	0.00273609	1.0019	up	1.00002	2.90871e-05	1.00002	up	-1.18396	-0.243621	1.18396	down	-1.04751	-0.0669675	1.04751	down	-1.10201	-0.140142	1.10201	down	1.04341	0.0613077	1.04341	up	1.02808	0.0399504	1.02808	up	1.02615	0.0372434	1.02615	up	-1.15381	-0.206407	1.15381	down	-1.02084	-0.0297532	1.02084	down	-1.07395	-0.102928	1.07395	down	1.07068
A_44_P493894	-1.49274	-0.577961	1.49274	down	-1.15857	-0.212349	1.15857	down	-1.70252	-0.76767	1.70252	down	-1.97684	-0.983194	1.97684	down	-1.11005	-0.150631	1.11005	down	-1.39293	-0.478125	1.39293	down	1.28175	0.35812	1.28175	up	1.28843	0.365612	1.28843	up	-1.14053	-0.189709	1.14053	down	-1.3243	-0.405233	1.3243	down	1.34474	0.42733	1.34474	up	1.07165	0.0998364	1.07165	up	1.91332
A_64_P085334	1.29981	0.378305	1.29981	up	1.11166	0.152711	1.11166	up	2.93788	1.55477	2.93788	up	2.56706	1.36012	2.56706	up	1.58707	0.666363	1.58707	up	2.29529	1.19868	2.29529	up	1.05649	0.0792789	1.05649	up	-1.16926	-0.225595	1.16926	down	2.26023	1.17647	2.26023	up	1.97494	0.981811	1.97494	up	1.221	0.288057	1.221	up	1.76586	0.820374	1.76586	up	-1.23031
A_64_P045433	1.16969	0.22613	1.16969	up	-1.01694	-0.0242414	1.01694	down	1.8708	0.903657	1.8708	up	2.03937	1.02813	2.03937	up	2.3577	1.23738	2.3577	up	2.33297	1.22217	2.33297	up	1.24907	0.320852	1.24907	up	-1.18951	-0.250371	1.18951	down	1.5994	0.677527	1.5994	up	1.74351	0.801997	1.74351	up	2.01565	1.01125	2.01565	up	1.99452	0.996041	1.99452	up	1.06786
A_64_P025351	-2.33777	-1.22513	2.33777	down	1.06899	0.0962467	1.06899	up	-3.81746	-1.93261	3.81746	down	-7.02611	-2.81273	7.02611	down	-7.38992	-2.88556	7.38992	down	-6.19533	-2.63118	6.19533	down	1.01209	0.0173445	1.01209	up	2.49905	1.32138	2.49905	up	-1.63295	-0.707482	1.63295	down	-3.00548	-1.58759	3.00548	down	-3.1611	-1.66043	3.1611	down	-2.6501	-1.40605	2.6501	down	2.36604
A_44_P501626	-1.01737	-0.0248427	1.01737	down	1.00776	0.0111518	1.00776	up	-1.04748	-0.0669267	1.04748	down	-1.5743	-0.654714	1.5743	down	-1.04677	-0.0659451	1.04677	down	-1.10095	-0.13875	1.10095	down	1.05193	0.0730393	1.05193	up	1.02526	0.0359945	1.02526	up	-1.0296	-0.042084	1.0296	down	-1.54743	-0.629871	1.54743	down	-1.0289	-0.0411024	1.0289	down	-1.08216	-0.113907	1.08216	down	1.0702
A_64_P071525	-1.01629	-0.0233068	1.01629	down	1.00863	0.0123918	1.00863	up	1.00578	0.00831604	1.00578	up	-1.19302	-0.254619	1.19302	down	-1.04673	-0.0658922	1.04673	down	-1.10117	-0.139035	1.10117	down	1.05364	0.0753875	1.05364	up	1.02505	0.0356987	1.02505	up	1.02216	0.0316229	1.02216	up	-1.1739	-0.231312	1.1739	down	-1.02996	-0.0425854	1.02996	down	-1.08352	-0.115728	1.08352	down	1.0708
A_64_P006545	-1.03341	-0.0474081	1.03341	down	1.05727	0.0803461	1.05727	up	1.18684	0.247122	1.18684	up	1.34462	0.427203	1.34462	up	1.31936	0.399838	1.31936	up	1.34451	0.427079	1.34451	up	1.08255	0.114439	1.08255	up	1.09259	0.127754	1.09259	up	1.22649	0.29453	1.22649	up	1.38954	0.474611	1.38954	up	1.36343	0.447246	1.36343	up	1.38942	0.474487	1.38942	up	1.11872
A_64_P089561	-1.82476	-0.867705	1.82476	down	1.84304	0.882086	1.84304	up	-1.8407	-0.880256	1.8407	down	-1.5612	-0.642656	1.5612	down	-2.35543	-1.23599	2.35543	down	-1.40927	-0.494951	1.40927	down	1.15506	0.207972	1.15506	up	3.3631	1.74979	3.3631	up	-1.00874	-0.0125504	1.00874	down	1.16882	0.225049	1.16882	up	-1.29082	-0.368288	1.29082	down	1.29482	0.372754	1.29482	up	2.10771
A_44_P791108	-3.67035	-1.87592	3.67035	down	-1.30888	-0.38833	1.30888	down	2.67425	1.41913	2.67425	up	2.02206	1.01583	2.02206	up	1.8326	0.873889	1.8326	up	1.9073	0.931533	1.9073	up	-1.32181	-0.402517	1.32181	down	2.8042	1.48759	2.8042	up	9.81543	3.29505	9.81543	up	7.42168	2.89175	7.42168	up	6.72628	2.74981	6.72628	up	7.00047	2.80745	7.00047	up	2.77676
A_44_P161535	1.2918	0.369383	1.2918	up	1.14808	0.199218	1.14808	up	2.62581	1.39276	2.62581	up	3.39422	1.76308	3.39422	up	2.88817	1.53016	2.88817	up	4.11167	2.03972	4.11167	up	1.09517	0.131155	1.09517	up	-1.12519	-0.170165	1.12519	down	2.03268	1.02338	2.03268	up	2.62751	1.3937	2.62751	up	2.23577	1.16077	2.23577	up	3.1829	1.67034	3.1829	up	-1.17954
A_44_P299136	-1.81993	-0.863882	1.81993	down	-1.50051	-0.585453	1.50051	down	1.15493	0.207805	1.15493	up	1.71045	0.774379	1.71045	up	1.41029	0.495988	1.41029	up	1.17238	0.229435	1.17238	up	-1.60211	-0.679975	1.60211	down	1.21287	0.278429	1.21287	up	2.10189	1.07169	2.10189	up	3.1129	1.63826	3.1129	up	2.56662	1.35987	2.56662	up	2.13364	1.09332	2.13364	up	1.13596
A_44_P161723	-1.11789	-0.160782	1.11789	down	-1.06003	-0.0840998	1.06003	down	1.38959	0.474657	1.38959	up	-1.43152	-0.517544	1.43152	down	1.28098	0.357249	1.28098	up	-1.30177	-0.38048	1.30177	down	1.21123	0.276471	1.21123	up	1.05459	0.0766826	1.05459	up	1.55341	0.635439	1.55341	up	-1.28055	-0.356761	1.28055	down	1.432	0.518032	1.432	up	-1.16449	-0.219697	1.16449	down	1.35402
A_64_P121443	-1.01171	-0.0167887	1.01171	down	1.01352	0.0193796	1.01352	up	1.00988	0.0141861	1.00988	up	-1.22762	-0.295866	1.22762	down	-1.0548	-0.0769641	1.0548	down	-1.11611	-0.158476	1.11611	down	1.06886	0.0960741	1.06886	up	1.02539	0.0361683	1.02539	up	1.0217	0.0309749	1.0217	up	-1.21342	-0.279078	1.21342	down	-1.04259	-0.0601754	1.04259	down	-1.10319	-0.141687	1.10319	down	1.08137
A_42_P771373	1.83086	0.87252	1.83086	up	1.60111	0.679069	1.60111	up	7.70577	2.94594	7.70577	up	8.53571	3.09351	8.53571	up	1.26079	0.334332	1.26079	up	1.36177	0.445479	1.36177	up	3.651	1.86829	3.651	up	-1.14349	-0.19345	1.14349	down	4.20883	2.07342	4.20883	up	4.66214	2.22099	4.66214	up	-1.45215	-0.538188	1.45215	down	-1.34447	-0.42704	1.34447	down	1.99415
A_44_P1025944	-1.16704	-0.222854	1.16704	down	-1.11313	-0.154625	1.11313	down	-1.51172	-0.596194	1.51172	down	-2.11297	-1.07927	2.11297	down	-1.83545	-0.876132	1.83545	down	-1.81402	-0.859189	1.81402	down	-1.0406	-0.0574207	1.0406	down	1.04843	0.0682287	1.04843	up	-1.29535	-0.373341	1.29535	down	-1.81054	-0.85642	1.81054	down	-1.57274	-0.653278	1.57274	down	-1.55438	-0.636335	1.55438	down	1.1215
A_64_P014085	1.19726	0.259737	1.19726	up	1.04092	0.0578613	1.04092	up	1.05425	0.0762215	1.05425	up	1.14308	0.192924	1.14308	up	-1.10008	-0.137613	1.10008	down	1.06131	0.0858412	1.06131	up	1.0726	0.10111	1.0726	up	-1.15019	-0.201876	1.15019	down	-1.13565	-0.183516	1.13565	down	-1.0474	-0.0668135	1.0474	down	-1.31709	-0.39735	1.31709	down	-1.1281	-0.173896	1.1281	down	-1.11622
A_64_P095298	1.5385	0.621522	1.5385	up	1.67582	0.744864	1.67582	up	1.17024	0.226801	1.17024	up	-1.67774	-0.74652	1.67774	down	-1.20383	-0.26763	1.20383	down	-2.23814	-1.1623	2.23814	down	-1.02651	-0.0377436	1.02651	down	1.08925	0.123342	1.08925	up	-1.31469	-0.394721	1.31469	down	-2.5812	-1.36804	2.5812	down	-1.85209	-0.889152	1.85209	down	-3.44338	-1.78383	3.44338	down	-1.57928
A_64_P122037	1.31514	0.395219	1.31514	up	1.05796	0.0812817	1.05796	up	-1.03846	-0.0544462	1.03846	down	-1.08821	-0.121963	1.08821	down	1.02644	0.0376492	1.02644	up	-1.44916	-0.535219	1.44916	down	-1.25127	-0.323398	1.25127	down	-1.2431	-0.313937	1.2431	down	-1.36572	-0.449665	1.36572	down	-1.43116	-0.517181	1.43116	down	-1.28127	-0.35757	1.28127	down	-1.90585	-0.930438	1.90585	down	-1.6456
A_64_P098094	1.09454	0.130325	1.09454	up	-1.03988	-0.0564232	1.03988	down	1.55685	0.638626	1.55685	up	1.94503	0.959789	1.94503	up	1.74855	0.806156	1.74855	up	1.96919	0.9776	1.96919	up	-1.07081	-0.0987053	1.07081	down	-1.1382	-0.186749	1.1382	down	1.42237	0.508301	1.42237	up	1.77703	0.829464	1.77703	up	1.59752	0.675831	1.59752	up	1.7991	0.847275	1.7991	up	-1.17205
A_44_P353708	3.56579	1.83422	3.56579	up	17.9221	4.16367	17.9221	up	-35.8496	-5.16389	35.8496	down	-72.8686	-6.18723	72.8686	down	-106.957	-6.74089	106.957	down	-120.619	-6.91431	120.619	down	1.17921	0.237825	1.17921	up	5.02613	2.32945	5.02613	up	-127.832	-6.99811	127.832	down	-259.834	-8.02145	259.834	down	-381.388	-8.57511	381.388	down	-430.101	-8.74853	430.101	down	-3.02387
A_42_P541669	-1.18945	-0.25029	1.18945	down	-1.16308	-0.217949	1.16308	down	6.8982	2.78622	6.8982	up	5.22493	2.38541	5.22493	up	4.71977	2.23872	4.71977	up	5.60609	2.48699	5.60609	up	-1.01857	-0.0265388	1.01857	down	1.02267	0.032341	1.02267	up	8.20504	3.03651	8.20504	up	6.21478	2.6357	6.21478	up	5.61391	2.48901	5.61391	up	6.66814	2.73728	6.66814	up	1.16777
A_42_P560894	-1.59466	-0.673246	1.59466	down	-1.03903	-0.0552392	1.03903	down	-1.35285	-0.435999	1.35285	down	-1.35585	-0.439203	1.35585	down	-1.54621	-0.628736	1.54621	down	-2.86804	-1.52006	2.86804	down	-1.03448	-0.0489073	1.03448	down	1.53475	0.618007	1.53475	up	1.17874	0.237247	1.17874	up	1.17613	0.234043	1.17613	up	1.03133	0.0445099	1.03133	up	-1.79853	-0.846819	1.79853	down	1.5415
A_42_P538928	2.91231	1.54216	2.91231	up	-1.72592	-0.787363	1.72592	down	-1.27909	-0.355121	1.27909	down	-1.24441	-0.315463	1.24441	down	1.13528	0.183043	1.13528	up	1.59215	0.670974	1.59215	up	-1.81472	-0.859747	1.81472	down	-5.0264	-2.32952	5.0264	down	-3.72511	-1.89728	3.72511	down	-3.62411	-1.85763	3.62411	down	-2.56529	-1.35912	2.56529	down	-1.82917	-0.871188	1.82917	down	-5.28502
A_64_P302169	1.10705	0.146715	1.10705	up	1.35995	0.44355	1.35995	up	3.26453	1.70688	3.26453	up	2.30969	1.2077	2.30969	up	1.78537	0.836225	1.78537	up	2.74225	1.45536	2.74225	up	1.00796	0.011445	1.00796	up	1.22845	0.296834	1.22845	up	2.94887	1.56016	2.94887	up	2.08636	1.06099	2.08636	up	1.61274	0.68951	1.61274	up	2.47709	1.30865	2.47709	up	-1.0983
A_43_P18282	-1.98121	-0.986385	1.98121	down	1.14126	0.190622	1.14126	up	-1.19609	-0.258321	1.19609	down	-1.42246	-0.508388	1.42246	down	1.09432	0.13003	1.09432	up	-1.3916	-0.476747	1.3916	down	1.18023	0.239064	1.18023	up	2.26107	1.17701	2.26107	up	1.65642	0.728065	1.65642	up	1.39281	0.477997	1.39281	up	2.16808	1.11641	2.16808	up	1.42369	0.509638	1.42369	up	2.33828
A_44_P304169	-1.91431	-0.936825	1.91431	down	1.16753	0.22346	1.16753	up	-2.97735	-1.57403	2.97735	down	-7.45794	-2.89878	7.45794	down	-4.49081	-2.16698	4.49081	down	-7.11741	-2.83135	7.11741	down	1.03804	0.0538678	1.03804	up	2.23502	1.16029	2.23502	up	-1.55531	-0.637203	1.55531	down	-3.89589	-1.96195	3.89589	down	-2.34592	-1.23015	2.34592	down	-3.718	-1.89453	3.718	down	1.98714
A_44_P318932	1.52377	0.607645	1.52377	up	-1.13985	-0.188848	1.13985	down	1.29432	0.37219	1.29432	up	1.57655	0.656771	1.57655	up	1.56381	0.645061	1.56381	up	1.68801	0.75532	1.68801	up	1.05428	0.0762539	1.05428	up	-1.73687	-0.796493	1.73687	down	-1.17728	-0.235455	1.17728	down	1.03464	0.0491257	1.03464	up	1.02627	0.0374165	1.02627	up	1.10778	0.147675	1.10778	up	-1.44532
A_64_P124621	-1.05201	-0.0731544	1.05201	down	1.00737	0.0105867	1.00737	up	-1.03853	-0.0545392	1.03853	down	-1.35458	-0.437841	1.35458	down	-1.12914	-0.175218	1.12914	down	-1.29759	-0.375837	1.29759	down	1.09593	0.13215	1.09593	up	1.05976	0.0837412	1.05976	up	1.01299	0.0186152	1.01299	up	-1.2876	-0.364687	1.2876	down	-1.07331	-0.102064	1.07331	down	-1.23344	-0.302683	1.23344	down	1.15293
A_64_P129459	-2.21777	-1.14911	2.21777	down	-1.36858	-0.452684	1.36858	down	1.09963	0.137022	1.09963	up	1.22614	0.294121	1.22614	up	1.01601	0.0229168	1.01601	up	1.17818	0.236555	1.17818	up	-1.7203	-0.782663	1.7203	down	1.62048	0.696425	1.62048	up	2.43873	1.28613	2.43873	up	2.71929	1.44323	2.71929	up	2.25328	1.17203	2.25328	up	2.61292	1.38566	2.61292	up	1.28917
A_64_P083224	-1.0563	-0.0790181	1.0563	down	1.72916	0.790068	1.72916	up	1.98544	0.989456	1.98544	up	2.01936	1.0139	2.01936	up	2.43071	1.28138	2.43071	up	1.98189	0.986879	1.98189	up	1.93557	0.95276	1.93557	up	1.82651	0.869086	1.82651	up	2.09721	1.06847	2.09721	up	2.13304	1.09291	2.13304	up	2.56755	1.36039	2.56755	up	2.09347	1.0659	2.09347	up	2.04454
A_64_P031840	1.1606	0.214865	1.1606	up	-1.00363	-0.00522995	1.00363	down	1.86079	0.895912	1.86079	up	2.37728	1.24931	2.37728	up	2.02454	1.01759	2.02454	up	2.11405	1.08001	2.11405	up	-1.01335	-0.0191288	1.01335	down	-1.16481	-0.220095	1.16481	down	1.6033	0.681047	1.6033	up	2.04833	1.03445	2.04833	up	1.74439	0.802726	1.74439	up	1.82152	0.865145	1.82152	up	-1.17609
A_43_P16427	-3.01061	-1.59005	3.01061	down	1.11951	0.162868	1.11951	up	1.06793	0.0948153	1.06793	up	-1.2812	-0.357492	1.2812	down	-1.39642	-0.481735	1.39642	down	-1.49122	-0.576489	1.49122	down	-1.16969	-0.226127	1.16969	down	3.37041	1.75292	3.37041	up	3.21511	1.68487	3.21511	up	2.34984	1.23256	2.34984	up	2.15594	1.10832	2.15594	up	2.01889	1.01356	2.01889	up	2.57385
[truncated: 29,323 more rows]
[truncated: 98 more columns]
